# Supplementary material for: An Evaluation of Function of Multicopy Noncoding RNAs in Mammals Using ENCODE/FANTOM Data and Comparative Genomics
Source: Mol Biol Evol. 2018 Apr 3;35(6):1451–62. doi: 10.1093/molbev/msy046 (PMC5967550; doi:10.1093/molbev/msy046)
Supplement: Supplementary Data [file msy046_supp.zip]

Archive with 6 entries (6 files):
- Figure_S13.pdf
- Figure_S7.pdf
- Hoeppner_etal_MBE_Supplementary.pdf
- Hoeppner_etal_TableS2_S13.xlsx
- Hoeppner_et_al_supplementary_file_S1.1.xlsx
- Hoeppner_et_al_supplementary_file_S1.2.xlsx
