# Supplementary material for: An Evaluation of Function of Multicopy Noncoding RNAs in Mammals Using ENCODE/FANTOM Data and Comparative Genomics
Source: Mol Biol Evol. 2018 Apr 3;35(6):1451–62. doi: 10.1093/molbev/msy046 (PMC5967550; doi:10.1093/molbev/msy046)
Supplement: Supplementary Data [file msy046_supp.zip › Hoeppner_etal_TableS2_S13.xlsx]

## Sheet: U1 - Human
Annotation							ENCODE pol-II binding								Conservation		Repeat features		Genomic context
Gene	Chromosome	Start	Stop	Strand	HGNC status	CM_score	PolII - K562 Enriched Site	PolII - GM12878 Enriched Site	PolII - HUVEC Enriched Site	PolII - HeLa-S3 Enriched Site	PolII - HepG2 Enriched Site	PolII - H1ESC Enriched Site	PolII - NHEK Enriched Site	Mammals_EPO	Amniotes_PECAN	SNPs_g1k	5PRIME_RM	3PRIME_RM	is_intronic	host_gene	host_gene_strand	3Prime_flank	3PRIME_A_bias	3PRIME_T_bias	3PRIME_A_stretch
ENSG00000207056	1	7219360	7219524	1	known_pseudogene	102.9	0	0	0	0	0	0	0	6_7	Catarrhini ancestor	3		Simple_repeat	1	ENSG00000171735 (CAMTA1) [protein_coding]	1	gacatttgaattttttcttaaaaaaaaaaaa	0.516129	0.354839	12
ENSG00000200975	1	8206434	8206597	-1	known_pseudogene	72.8	0	0	0	0	0	0	0	human-specific	human-specific	5	SINE/Alu	SINE/Alu	1	ENSG00000227634 (RP11-431K24.3) [lincRNA]	-1	ggttctaaataaatctatattttttaaaaaa	0.451613	0.419355	6
ENSG00000206652	1	16514122	16514285	-1	known	172.2	1	1	1	1	1	1	1	human-specific	human-specific	23			0	Intergenic		gactttctggagtttcaaaaacagactgtac	0.322581	0.290323	5
ENSG00000277344	1	16534081	16534224	-1	known_pseudogene	49.2	0	0	0	0	0	0	0	human-specific	human-specific	9			1	ENSG00000233421 (RP5-875O13.1) [lincRNA]	1	tacctgacataacggggttcaagactgacaa	0.354839	0.193548	2
ENSG00000207513	1	16666785	16666948	-1	known	172.2	1	1	1	1	1	1	1	human-specific	human-specific	0			1	ENSG00000282143 (RP1-163M9.8) [lincRNA]	-1	gactttctggagtttcaaaaacagaccgtac	0.322581	0.258065	5
ENSG00000207389	1	16740516	16740679	1	known	172.2	1	1	1	1	1	1	1	human-specific	human-specific	0			1	ENSG00000058453 (CROCC) [protein_coding]	1	gactttctggagtttcaaaaacagaccgtac	0.322581	0.258065	5
ENSG00000277234	1	16873708	16873851	1	known_pseudogene	55.7	0	0	0	0	0	0	0	human-specific	human-specific	9			1	ENSG00000058453 (CROCC) [protein_coding]	1	tacctgacataacggggttcaagactgacaa	0.354839	0.193548	2
ENSG00000207005	1	16895980	16896143	1	known	172.2	1	1	1	1	1	1	1	human-specific	human-specific	19			1	ENSG00000058453 (CROCC) [protein_coding]	1	gactttctggagtttctaaaagtagactgta	0.290323	0.354839	4
ENSG00000200800	1	96225901	96226060	1	known_pseudogene	102.1	0	0	0	0	0	0	0	human-specific	human-specific	3			0	Intergenic		ctggttaaaaaaaaaagaaaaaagaaagcct	0.612903	0.129032	10
ENSG00000194297	1	119331397	119331525	-1	known_pseudogene	59.6	0	0	0	0	0	0	0	human-specific	human-specific	2	LTR/ERV1	LTR/ERV1	1	ENSG00000232650 (RP5-834N19.1) [lincRNA]	-1	ctagcaactgcctgttcaagcttggacttgt	0.193548	0.322581	2
ENSG00000273727	1	120354987	120355148	1	unknown	70.9	1	1	1	1	1	1	1	human-specific	human-specific	1			0	Intergenic		tggaggttgtagtgcaaaaagcagtttgtct	0.258065	0.322581	5
ENSG00000275538	1	120850819	120850985	-1	known	135.9	1	1	1	1	1	1	1	human-specific	human-specific	9			0	Intergenic		ggtgcttttgtggtgcgaatagtaggtgagc	0.16129	0.322581	2
ENSG00000277610	1	120942600	120942763	1	known	85.2	1	1	1	1	1	1	1	human-specific	human-specific	4			1	ENSG00000226067 (LINC00623) [lincRNA]	1	gggttgttgtcgttttaaaagtggattttgt	0.16129	0.483871	4
ENSG00000273516	1	121008362	121008507	-1	unknown	53.7	0	0	0	0	0	0	0	human-specific	human-specific	0			1	ENSG00000226067 (LINC00623) [lincRNA]	-1	acctaacataaacggggttcaaaactgacat	0.419355	0.193548	4
ENSG00000202167	1	143652050	143652215	-1	known_pseudogene	60.3	0	0	0	0	0	0	0	human-specific	human-specific	3			0	Intergenic		gacataccttggctcaccgccgacgcggtga	0.193548	0.16129	1
ENSG00000207349	1	143699456	143699619	-1	known	150.4	1	1	1	1	1	0	0	human-specific	human-specific	2			0	Intergenic		gaattttccagtgcaaaaagcagttggtatg	0.322581	0.290323	5
ENSG00000252826	1	143720510	143720644	-1	known_pseudogene	44.7	1	1	0	0	0	0	0	human-specific	human-specific	4	LTR/ERV1		0	Intergenic		cttcacagtacttgacttactccaagaccag	0.290323	0.258065	2
ENSG00000206737	1	143729407	143729570	-1	known	172.2	1	1	1	1	1	1	1	human-specific	human-specific	0		Simple_repeat	0	Intergenic		gattttttgtagtttaaagaatagtctacac	0.322581	0.419355	3
ENSG00000252105	1	143791542	143791687	-1	known_pseudogene	53.7	0	0	0	0	0	0	0	human-specific	human-specific	0			1	ENSG00000263590 (RP11-403I13.7) [lincRNA]	-1	acctaacataaacggggttcaaaactgacat	0.419355	0.193548	4
ENSG00000207205	1	144412576	144412740	1	known	126.8	1	1	1	1	1	1	1	human-specific	human-specific	4	Low_complexity		0	Intergenic		ggtgcttctgtggtgcgaatagtaggtgagc	0.16129	0.290323	2
ENSG00000275291	1	144523860	144524021	-1	unknown	75.4	1	1	1	1	1	1	1	human-specific	human-specific	0			0	Intergenic		tggaggttgtagtgcaaaaagcagtttgtct	0.258065	0.322581	5
ENSG00000278099	1	144551779	144551943	-1	unknown	136.6	1	1	1	1	1	1	1	human-specific	human-specific	0			0	Intergenic		gatttctttttttctggtttcaaaaatagac	0.258065	0.483871	5
ENSG00000277918	1	144560666	144560829	-1	unknown	169.7	1	1	1	1	1	1	1	human-specific	human-specific	0			0	Intergenic		gattttttgtagtttaaagaatagtctacac	0.322581	0.419355	3
ENSG00000277678	1	145169519	145169664	1	unknown	53.7	0	0	0	0	0	0	0	human-specific	human-specific	0			1	ENSG00000272419 (RP11-403I13.8) [processed_transcript]	-1	acctaacataacggggttcaaaactgacatc	0.387097	0.193548	4
ENSG00000207501	1	145281116	145281279	1	known	126.9	1	1	1	1	1	1	1	human-specific	human-specific	24	Simple_repeat		1	ENSG00000276216 (CH17-373J23.1) [lincRNA]	1	tggtgcttctgtggtgcgaatagtaggtgag	0.16129	0.322581	2
ENSG00000270384	1	145431527	145431693	-1	unknown	49.4	0	0	0	0	0	0	0	human-specific	human-specific	0			0	Intergenic		tcctgacatgccttggctcaccgccgacgcg	0.129032	0.193548	1
ENSG00000270722	1	145465617	145465780	-1	unknown	167.9	1	1	1	1	1	1	1	human-specific	human-specific	0			0	Intergenic		gaatttttgtaatgaaaaaatagacggcaag	0.451613	0.258065	6
ENSG00000201558	1	146052081	146052244	-1	known	119.3	1	1	1	1	1	1	1	human-specific	human-specific	9			0	Intergenic		gtatttttgtcgttttaaaaataggttttgt	0.225806	0.548387	5
ENSG00000273768	1	146376807	146376970	1	unknown	172.2	1	1	1	1	1	1	1	human-specific	human-specific	0	Low_complexity		0	Intergenic		gatttttgtagtttaaagaacagtctgcacg	0.290323	0.354839	3
ENSG00000274428	1	146409903	146410062	1	unknown	65.1	1	1	1	1	1	1	1	human-specific	human-specific	0			0	Intergenic		tggaggttgtagtgcaaaaagcagtttgtgt	0.258065	0.322581	5
ENSG00000201142	1	147079746	147079870	1	known	54.3	0	0	0	0	0	0	0	human-specific	human-specific	4			1	ENSG00000227242 (NBPF13P) [unprocessed_pseudogene]	-1	acctgccttggctcacggccaacgcggatat	0.193548	0.193548	2
ENSG00000206791	1	148014417	148014583	-1	known_pseudogene	50.1	0	0	0	0	0	0	0	human-specific	human-specific	0			1	ENSG00000215859 (RP6-74O6.2) [lincRNA]	1	tcctgacatgccttggctcaccgccgatgtg	0.129032	0.258065	1
ENSG00000206585	1	148038753	148038916	-1	known	169	1	1	1	1	1	1	1	human-specific	human-specific	0			0	Intergenic		gaatttttgtaatgaaaaaatagactcccct	0.387097	0.322581	6
ENSG00000199879	1	148263476	148263632	1	known_pseudogene	55.7	1	1	1	1	1	1	1	human-specific	human-specific	13			0	Intergenic		gagatactgcagtgcaaaacgtgagctctac	0.322581	0.193548	4
ENSG00000202408	1	148334612	148334767	-1	known_pseudogene	63.8	1	1	1	1	1	1	1	human-specific	human-specific	16			1	ENSG00000224481 (RP11-495P10.3) [lincRNA]	-1	gaaatcttgcagtgcaaaaagtgaattctgc	0.354839	0.258065	5
ENSG00000207340	1	148362370	148362533	-1	known	154.9	1	1	1	1	1	1	1	human-specific	human-specific	0			0	Intergenic		gaattttgtgctggaaaacgcagattgtatg	0.290323	0.322581	4
ENSG00000252135	1	148385829	148385963	-1	known	47.3	1	0	0	0	0	1	0	human-specific	human-specific	0	LTR/ERV1		1	ENSG00000274020 (LINC01138) [lincRNA]	1	cttcacagtacttgactgactccaaggccag	0.258065	0.225806	2
ENSG00000238825	1	148388490	148388651	-1	known_pseudogene	138.5	1	1	1	1	1	1	1	human-specific	human-specific	0			1	ENSG00000274020 (LINC01138) [lincRNA]	1	gattttttgtagtttcaagaatacgctgtac	0.258065	0.419355	2
ENSG00000201183	1	148402715	148402875	1	known	100.6	1	1	1	1	1	1	1	human-specific	human-specific	0			1	ENSG00000231551 (RP11-495P10.1) [lincRNA]	1	ggattgctgtcgttttaaaagtggattttgt	0.193548	0.451613	4
ENSG00000274210	1	148522601	148522765	1	unknown	128.6	1	1	1	1	1	1	1	human-specific	human-specific	0	Low_complexity		0	Intergenic		ggcgcttttgtggtgcgaatagtagatgagc	0.193548	0.290323	2
ENSG00000201699	1	149162783	149162944	-1	known_pseudogene	69.4	1	1	1	1	1	1	1	human-specific	human-specific	0			0	Intergenic		tggaggttgtagtgcaaaaagcagtttgtct	0.258065	0.322581	5
ENSG00000206828	1	149636766	149636929	1	unknown	73.5	1	1	1	1	1	1	1	human-specific	human-specific	0			1	ENSG00000277147 (LINC00869) [lincRNA]	1	gggttgttgtcgttctaaaagtggattttgt	0.16129	0.451613	4
ENSG00000275229	1	149700151	149700296	-1	known_pseudogene	53.7	0	0	0	0	0	0	0	human-specific	human-specific	0			1	ENSG00000234232 (RP11-353N4.5) [lincRNA]	1	acctaacataaacggggttcaaaactgacat	0.419355	0.193548	4
ENSG00000201493	1	218129795	218129952	1	known_pseudogene	92.9	0	0	0	0	0	0	0	2_5	Primate ancestor	3	SINE/Alu,Simple_repeat		0	Intergenic		cccctgaaaaaaaaattaatttaaagtttaa	0.516129	0.290323	9
ENSG00000206835	1	232832017	232832187	-1	known_pseudogene	97.6	0	0	0	0	0	0	0	human-specific	human-specific	4	LTR/ERVL-MaLR		0	Intergenic		gtttaaaaaaaaaaaaaaaagttggagcgta	0.580645	0.193548	16
ENSG00000201170	1	245133927	245134090	-1	known_pseudogene	97.3	0	0	0	0	0	0	0	2_5	Primate ancestor	6			0	Intergenic		gtgtcactcttgtccaatgagagatcataac	0.290323	0.290323	2
ENSG00000200807	2	60384605	60384763	1	known_pseudogene	99.6	0	0	0	0	0	0	0	5_6	Haplorrhini ancestor	5	Simple_repeat		1	ENSG00000223929 (MIR4432HG) [lincRNA]	-1	aaaaataataataataaaaatttgttttaga	0.580645	0.354839	5
ENSG00000199687	2	85728194	85728337	-1	known_pseudogene	64.2	0	0	0	0	0	0	0	human-specific	human-specific	6			0	Intergenic		cattggatcgactccattctcctcctccagg	0.16129	0.290323	1
ENSG00000201737	2	200775584	200775750	1	known_pseudogene	99.1	0	0	0	0	0	0	0	human-specific	human-specific	2	Simple_repeat		1	ENSG00000243478 (AOX2P) [unitary_pseudogene]	1	tggcaaaaaaagaaaacgaaacactaccata	0.580645	0.0967742	7
ENSG00000201574	2	231133462	231133630	1	known_pseudogene	72.8	0	0	0	0	0	0	0	2_5	Primate ancestor	10			1	ENSG00000173692 (PSMD1) [protein_coding]	1	ggggtcaggggggaagaattccctctgtgat	0.193548	0.225806	2
ENSG00000200745	2	236210373	236210548	-1	known_pseudogene	65.1	0	0	0	0	0	0	0	2_5	Primate ancestor	12			1	ENSG00000233611 (AC079135.1) [antisense]	-1	tgtaaaaatgaaatactaataatacttcaga	0.516129	0.290323	5
ENSG00000201033	3	27513871	27514032	1	known_pseudogene	109.2	0	0	0	0	0	0	0	5_6	Haplorrhini ancestor	6	LINE/L1	LINE/L1	0	Intergenic		gtaacaacaacaacgaaaaaaatatatatat	0.612903	0.193548	7
ENSG00000199469	3	72576691	72576854	1	known_pseudogene	104.5	0	0	0	0	0	0	0	7_8	Homininae ancestor	1	SINE/Alu	Low_complexity	0	Intergenic		actaaaaaataaaaattaaaaaataaataaa	0.774194	0.193548	6
ENSG00000201922	3	103159960	103160124	1	known_pseudogene	108.3	0	0	0	0	0	0	0	human-specific	human-specific	3		Low_complexity	0	Intergenic		gttttattttttcaatattaaaatgaaattt	0.354839	0.548387	4
ENSG00000272020	3	126160283	126160445	-1	known_pseudogene	115.6	0	0	0	0	0	0	0	2_5	Primate ancestor	2			1	ENSG00000144908 (ALDH1L1) [protein_coding]	1	tggcattttgtaaaagaaaagaaaaaaacac	0.548387	0.193548	7
ENSG00000202125	3	142420205	142420369	-1	known_pseudogene	81.1	0	0	0	0	0	0	0	2_5	Primate ancestor	7		SINE/Alu	1	ENSG00000114127 (XRN1) [protein_coding]	1	ggcaatttttttttaattaaaaaaaaattgt	0.419355	0.451613	9
ENSG00000199488	3	170994870	170995033	-1	known_pseudogene	98.9	0	0	0	0	0	0	0	human-specific	human-specific	5	Simple_repeat		0	Intergenic		gaaaacaacaacaacaacaaagaatcagaag	0.645161	0.0322581	4
ENSG00000200184	3	192729555	192729716	-1	known_pseudogene	88.4	0	0	0	0	0	0	0	human-specific	human-specific	8			1	ENSG00000114279 (FGF12) [protein_coding]	1	ggtttaaaaacaatcttgaggtttgtttagg	0.290323	0.387097	5
ENSG00000200338	4	41771945	41772103	-1	known_pseudogene	54.2	0	0	0	0	0	0	0	human-specific	human-specific	3	LINE/L1		1	ENSG00000250467 (RP11-227F19.1) [antisense]	-1	cgacatactccagataaaggcagacatcgct	0.354839	0.16129	3
ENSG00000206629	4	67429591	67429754	-1	known_pseudogene	125.1	1	1	0	0	0	0	0	human-specific	human-specific	5			1	ENSG00000250075 (RP11-584P21.2) [lincRNA]	1	aaggggggtgtggggatgaagtatggtttga	0.225806	0.258065	2
ENSG00000202000	4	88000237	88000401	1	known_pseudogene	94.6	0	0	0	0	0	0	0	2_5	Primate ancestor	7	LINE/L1	LINE/L1	0	Intergenic		agtaaataaaaggaaaaaatgagccaacaac	0.612903	0.0967742	6
ENSG00000206820	4	113420323	113420486	1	known_pseudogene	133.8	0	0	0	0	0	0	0	2_5	Primate ancestor	8	LINE/L1	LINE/L1,LINE/L1	0	Intergenic		ggaaaaaaaaaaaagaagaacaacactagaa	0.709677	0.0322581	12
ENSG00000207322	4	135995929	135996092	-1	known_pseudogene	148.7	1	1	1	1	1	0	0	human-specific	human-specific	8		LINE/L1	0	Intergenic		gagaaaaaataaagaaaaacgaaaactctca	0.645161	0.0967742	6
ENSG00000207182	4	146580048	146580210	1	known_pseudogene	120.6	0	0	0	0	0	0	0	5_6	Haplorrhini ancestor	7	LINE/L2	LINE/L2	0	Intergenic		gtcttcacagcctaagaacaggcttcctctg	0.225806	0.258065	2
ENSG00000253000	4	178116721	178116861	-1	known_pseudogene	48.1	0	0	0	0	0	0	0	human-specific	human-specific	4	DNA/TcMar-Tigger	DNA/TcMar-Tigger	0	Intergenic		taattttatatctgttatggtgatctgtgat	0.225806	0.516129	2
ENSG00000202215	4	189709539	189709714	-1	known_pseudogene	87.6	0	0	0	0	0	0	0	human-specific	human-specific	5			0	Intergenic		acgaattcaactgagtatccagtttcataca	0.354839	0.290323	2
ENSG00000199773	5	7980146	7980304	1	known_pseudogene	87.9	0	0	0	0	0	0	0	human-specific	human-specific	4			0	Intergenic		agttaaataaataagaaaataaacagatcga	0.612903	0.193548	4
ENSG00000199361	5	40269558	40269719	1	known_pseudogene	96.3	0	0	0	0	0	0	0	human-specific	human-specific	7			0	Intergenic		aatgtttttgatataaaaaaagaaacttcat	0.483871	0.354839	7
ENSG00000206698	5	97175950	97176113	-1	known_pseudogene	80.4	0	0	0	0	0	0	0	2_5	Primate ancestor	6	LINE/L1	LINE/L1	1	ENSG00000251513 (CTD-2215E18.1) [lincRNA]	-1	gacattaaaaaaaaaaatcctttatttttaa	0.516129	0.354839	11
ENSG00000201910	5	104098874	104099038	1	known_pseudogene	88.7	0	0	0	0	0	0	0	human-specific	human-specific	4			1	ENSG00000251026 (RP11-138J23.1) [lincRNA]	1	acagagactgtgatatcaatctctgatatta	0.354839	0.322581	2
ENSG00000206624	5	178884715	178884879	1	known_pseudogene	119.9	0	0	0	0	0	0	0	2_5	Primate ancestor	3	Simple_repeat	Simple_repeat	1	ENSG00000178338 (ZNF354B) [protein_coding]	1	gaaatatatatatatatgcagtattagagca	0.451613	0.322581	3
ENSG00000199892	5	180729586	180729737	1	known_pseudogene	82.4	0	0	0	0	0	0	0	human-specific	human-specific	3			0	Intergenic		ctgatttaaaaaatttaaaatttttaaatat	0.483871	0.451613	6
ENSG00000202313	6	11503509	11503671	-1	known_pseudogene	79.9	0	0	0	0	0	0	0	human-specific	human-specific	4	LINE/L1	LINE/L1	1	ENSG00000242753 (RP11-716O23.2) [lincRNA]	-1	tgaaataaaaaataaaaagagcatagtactc	0.580645	0.193548	6
ENSG00000206702	6	13214056	13214219	1	known_pseudogene	158.8	1	1	1	1	1	1	0	2_5	Primate ancestor	7			1	ENSG00000112137 (PHACTR1) [protein_coding]	1	gaaaaaaaaaaaagcaagaaaagaaacaggc	0.709677	0	12
ENSG00000251916	6	32549940	32550090	-1	known_pseudogene	38.7	0	0	0	0	0	0	0	human-specific	human-specific	20	LINE/L1	LINE/L1	0	Intergenic		cactgacttcaccactatgcaatctatgcag	0.290323	0.258065	2
ENSG00000238554	6	36639545	36639672	-1	known_pseudogene	82.3	1	1	1	1	1	0	0	5_6	Haplorrhini ancestor	3			0	Intergenic		aaaggccatcctgctgtgcagataggagatg	0.290323	0.193548	3
ENSG00000200597	6	37915573	37915742	1	known_pseudogene	69.5	0	0	0	0	0	0	0	human-specific	human-specific	5	DNA/TcMar-Tigger	SINE/Alu	1	ENSG00000156639 (ZFAND3) [protein_coding]	1	ctgatgctatgtgtttttaaaaaattttttg	0.258065	0.516129	6
ENSG00000252990	6	39620345	39620464	-1	known_pseudogene	35	0	0	0	0	0	0	0	6_7	Catarrhini ancestor	5		Simple_repeat	1	ENSG00000164627 (KIF6) [protein_coding]	1	cactataaaatctgaataagaaagcaagtat	0.516129	0.225806	4
ENSG00000200340	6	47823390	47823550	1	known_pseudogene	70.8	0	0	0	0	0	0	0	2_5	Primate ancestor	9			1	ENSG00000124818 (OPN5) [protein_coding]	1	ctggcaaaaaaaaagtcttaaaaaatgaaaa	0.612903	0.16129	9
ENSG00000206908	6	53219261	53219424	1	known_pseudogene	138	1	1	1	1	1	0	0	6_7	Catarrhini ancestor	13	Low_complexity	Low_complexity	0	Intergenic		ggaaaaaaaaaagaagaaaagaaaaaaaaaa	0.83871	0	10
ENSG00000201291	6	75473738	75473894	-1	known_pseudogene	101.5	0	0	0	0	0	0	0	human-specific	human-specific	3			1	ENSG00000118407 (FILIP1) [protein_coding]	1	taaaaaaagttttcatatagatttggtagag	0.419355	0.354839	7
ENSG00000199932	6	122211648	122211811	1	known_pseudogene	119.8	1	1	1	0	1	0	0	human-specific	human-specific	5			0	Intergenic		agaaaaatctggccatttagagtgtctaaag	0.387097	0.258065	5
ENSG00000201119	6	145463238	145463399	-1	known_pseudogene	91.1	0	0	0	0	0	0	0	human-specific	human-specific	3	Simple_repeat	Simple_repeat	0	Intergenic		aaaaagaaattaaaaagtaaaaacaaaaaaa	0.806452	0.0967742	7
ENSG00000195024	7	21381363	21381506	1	known_pseudogene	91	0	0	0	0	0	0	0	human-specific	human-specific	5			0	Intergenic		ttaaaaagaaaaatagtaggctaataaggga	0.548387	0.193548	5
ENSG00000199629	7	53366058	53366209	1	known_pseudogene	123.3	0	0	0	0	0	0	0	6_7	Catarrhini ancestor	6		Simple_repeat	0	Intergenic		cgcaaaaaaaaaaaaaaaaatgcatacatat	0.677419	0.129032	17
ENSG00000271739	7	120005976	120006101	-1	known_pseudogene	91.5	0	0	0	0	0	0	0	human-specific	human-specific	2		LINE/L1	0	Intergenic		ctaaaactagtacctcaattacccatgtatc	0.354839	0.290323	4
ENSG00000199846	7	129484504	129484656	1	known_pseudogene	95.8	0	0	0	0	0	0	0	2_5	Primate ancestor	3			1	ENSG00000128578 (STRIP2) [protein_coding]	1	cactaaaaaagggtttagagaactaaaggaa	0.516129	0.16129	6
ENSG00000199283	7	140241870	140242032	1	known_pseudogene	109.6	1	0	0	0	0	0	0	2_5	Primate ancestor	6			0	Intergenic		actaatgaaggacaagaaaaaggagactgtc	0.483871	0.129032	5
ENSG00000212153	7	141727984	141728148	1	known_pseudogene	137.2	0	0	0	0	0	0	0	2_5	Primate ancestor	5			1	ENSG00000214102 (WEE2) [protein_coding]	1	gaaaaacggaaacaaaaaaataggaatttga	0.612903	0.129032	7
ENSG00000207201	8	24076997	24077158	-1	known_pseudogene	130	1	0	0	0	0	0	0	human-specific	human-specific	6	SINE/Alu		0	Intergenic		tggtcttcatggttgaagaacaggtccaggc	0.225806	0.258065	2
ENSG00000200731	8	43073474	43073618	1	known_pseudogene	79.3	0	0	0	0	0	0	0	2_5	Primate ancestor	6			1	ENSG00000254673 (RP11-598P20.5) [protein_coding]	1	tggtcttcgtggtttaagaacaggttttctc	0.16129	0.419355	2
ENSG00000212473	8	70077906	70078032	-1	known_pseudogene	61.3	0	0	0	0	0	0	0	human-specific	human-specific	1	Simple_repeat		0	Intergenic		aaaggaaagaaagaaagaaagaaaaggaaag	0.709677	0	4
ENSG00000207110	8	127999131	127999294	1	known_pseudogene	130.8	0	0	0	0	0	0	0	human-specific	human-specific	4	LINE/L1	Simple_repeat	1	ENSG00000249859 (PVT1) [lincRNA]	1	gtaaaaatttttaaaaataaataaatacata	0.612903	0.322581	5
ENSG00000199652	8	135742343	135742495	-1	known_pseudogene	99.5	0	0	0	0	0	0	0	human-specific	human-specific	2	Simple_repeat	DNA/TcMar-Tc2	0	Intergenic		taaatgagtgaataaatagagaatactcctt	0.451613	0.290323	3
ENSG00000200789	10	84003332	84003479	1	known_pseudogene	86.8	0	0	0	0	0	0	0	human-specific	human-specific	8			0	Intergenic		gtatcactgttggtcaaatgatagaagtcat	0.322581	0.322581	3
ENSG00000200176	10	86889569	86889733	1	known_pseudogene	126.6	1	1	0	0	0	0	0	human-specific	human-specific	5			1	ENSG00000107779 (BMPR1A) [protein_coding]	1	ggttaaattaaaaaatttttaagttatttta	0.419355	0.483871	6
ENSG00000201616	11	3048359	3048521	-1	known_pseudogene	75.9	0	0	0	0	0	0	0	human-specific	human-specific	3			1	ENSG00000110619 (CARS) [protein_coding]	1	gatagaaaacataaattaaaaatgtaaaaac	0.645161	0.193548	5
ENSG00000202317	11	66393449	66393612	1	known_pseudogene	116.4	0	0	0	0	0	0	0	human-specific	human-specific	8	LINE/L1	LINE/L1,SINE/Alu	0	Intergenic		gtgtcaactttcttttttttcttttctttac	0.0967742	0.645161	2
ENSG00000200197	11	123763927	123764089	1	known_pseudogene	129.7	0	0	0	0	0	0	0	2_5	Primate ancestor	1	LINE/L1	LINE/L1	0	Intergenic		caagaaaaccaaccaaacaaacaaaaaaaag	0.709677	0	8
ENSG00000200885	12	19724435	19724599	1	known_pseudogene	112.6	0	0	0	0	0	0	0	human-specific	human-specific	8	LINE/L1	LINE/L1	0	Intergenic		tgtatattgttaaataattttttataattaa	0.387097	0.548387	3
ENSG00000212172	12	22195469	22195629	-1	known_pseudogene	48.5	0	0	0	0	0	0	0	human-specific	human-specific	5	Simple_repeat		1	ENSG00000111728 (ST8SIA1) [protein_coding]	1	ggttacaaaaaacaaaacaaaacaaaacaaa	0.709677	0.0645161	6
ENSG00000207339	12	55874678	55874841	1	known_pseudogene	97.4	0	0	0	0	0	0	0	5_6	Haplorrhini ancestor	3	LTR/ERV1	Simple_repeat	0	Intergenic		gatgtttttcattccaaaaagcaagtcactt	0.322581	0.354839	5
ENSG00000200296	12	62850738	62850901	-1	known_pseudogene	146.2	1	1	0	0	1	0	0	human-specific	human-specific	6	Simple_repeat,Simple_repeat		1	ENSG00000111110 (PPM1H) [protein_coding]	1	aaaaaagaaaaaagaaaaaaatataaatata	0.806452	0.129032	7
ENSG00000252850	12	88581639	88581796	1	known_pseudogene	45.1	0	1	0	0	0	0	0	2_5	Primate ancestor	5			1	ENSG00000281333 (RP11-900F13.3) [antisense]	1	gttagaaaaaatatgtatagacagcacatca	0.483871	0.225806	6
ENSG00000253089	12	127321355	127321529	1	known_pseudogene	46.1	0	0	0	0	0	0	0	human-specific	human-specific	4			0	Intergenic		ccaatcatggcttctttcttccttccttaga	0.16129	0.419355	2
ENSG00000201155	13	101778884	101779048	-1	known_pseudogene	83.6	0	0	0	0	0	0	0	human-specific	human-specific	2			1	ENSG00000102466 (FGF14) [protein_coding]	1	tgatgtcagttttttttttttctaaaagcaa	0.258065	0.516129	4
ENSG00000202347	13	113478915	113479078	-1	known_pseudogene	102.7	0	0	0	0	0	0	0	2_5	Primate ancestor	2		LINE/L1	1	ENSG00000150401 (DCUN1D2) [protein_coding]	1	ggtgtttaaaattaaaaaaaaaaaaacttta	0.580645	0.290323	13
ENSG00000206596	14	34546714	34546877	1	known_pseudogene	172.2	1	1	1	1	1	1	1	human-specific	human-specific	0			0	Intergenic		gccttactggaagttgaaaggtagctgttat	0.258065	0.322581	3
ENSG00000206588	14	34556226	34556389	-1	known_pseudogene	172.2	1	1	1	1	1	1	1	human-specific	human-specific	0			0	Intergenic		gccttactggaagttgaaaggtagctgttat	0.258065	0.322581	3
ENSG00000199836	14	99945315	99945477	1	known_pseudogene	108.8	0	0	0	0	0	0	0	2_5	Primate ancestor	7	Simple_repeat,LINE/L1		0	Intergenic		ggttaaagaaaaaaaaaatcaaacatttaga	0.612903	0.193548	10
ENSG00000212424	15	44884616	44884780	1	known_pseudogene	126.6	0	0	1	0	0	0	0	human-specific	human-specific	9			1	ENSG00000259479 (SORD2P) [transcribed_unprocessed_pseudogene]	-1	tggggaaaaaaaaaaggaaaaaaaaactcat	0.645161	0.0967742	10
ENSG00000212550	15	45002864	45003028	-1	known_pseudogene	136.4	0	0	1	0	0	0	0	7_8	Homininae ancestor	4	Simple_repeat		0	Intergenic		tgggaaaaaaaaaaaacaaaaaaacttatat	0.677419	0.16129	12
ENSG00000212170	15	82174224	82174385	-1	known_pseudogene	104.4	0	1	0	0	0	0	0	2_5	Primate ancestor	3	SINE/Alu		1	ENSG00000140598 (EFTUD1) [protein_coding]	1	tctcccctgacataaatggttttttttttcc	0.16129	0.483871	3
ENSG00000252561	16	3069523	3069651	1	known_pseudogene	29.07	0	0	0	0	0	0	0	human-specific	human-specific	6		LTR/ERVL-MaLR	1	ENSG00000008517 (IL32) [protein_coding]	1	agaaaagaagtttaactgactcacagttcca	0.419355	0.225806	4
ENSG00000200204	16	3086143	3086300	1	known_pseudogene	54.1	0	0	1	0	0	1	0	human-specific	human-specific	7	LTR/ERVL-MaLR		1	ENSG00000262370 (RP11-473M20.9) [lincRNA]	-1	gaaaacaataaaataaaataaaataaaagtt	0.709677	0.193548	4
ENSG00000239194	16	67390691	67390850	-1	known_pseudogene	50.6	0	0	0	0	0	0	0	5_6	Haplorrhini ancestor	4			1	ENSG00000159713 (TPPP3) [protein_coding]	1	gggggagaaaaaagaaaggggaaccctcatg	0.419355	0.0645161	6
ENSG00000252311	16	85781775	85781899	-1	known_pseudogene	58.1	0	0	0	0	0	0	0	2_5	Primate ancestor	7	SINE/Alu		1	ENSG00000131148 (EMC8) [protein_coding]	1	ctctccccagcaatacaaataaataagtagg	0.419355	0.193548	3
ENSG00000200903	17	48949361	48949520	-1	known_pseudogene	131.8	0	0	0	0	0	0	0	6_7	Catarrhini ancestor	9	SINE/Alu,Simple_repeat	LTR/ERVL-MaLR	0	Intergenic		aaaattaaaaataaaaaaaaaaaaaataggc	0.774194	0.129032	14
ENSG00000199426	17	58666537	58666697	-1	known_pseudogene	74.9	1	0	0	0	0	0	0	human-specific	human-specific	21	Simple_repeat		1	ENSG00000121101 (TEX14) [protein_coding]	1	ggttgtggtagttgaaatgcaagttttgtta	0.225806	0.419355	3
ENSG00000206917	17	58677574	58677737	-1	known_pseudogene	112.4	0	0	0	0	0	0	0	human-specific	human-specific	4			1	ENSG00000121101 (TEX14) [protein_coding]	1	gtgttattctttgtcaaatgggaagtagcca	0.258065	0.354839	3
ENSG00000200997	17	58679527	58679690	-1	known_pseudogene	102.4	1	1	1	1	1	1	1	human-specific	human-specific	17			1	ENSG00000121101 (TEX14) [protein_coding]	1	tgatctggcttgtttataaaaggcgtacgtt	0.225806	0.387097	4
ENSG00000238898	17	77920098	77920258	1	known_pseudogene	99	0	0	0	0	0	0	0	human-specific	human-specific	4	LINE/L2	SINE/Alu	0	Intergenic		gtgggttttttttttttttttctaatattaa	0.16129	0.677419	2
ENSG00000206687	18	797989	798135	-1	known_pseudogene	96.2	0	0	0	0	0	0	0	2_5	Primate ancestor	7			1	ENSG00000176105 (YES1) [protein_coding]	1	gtcattttttgtcctaagagatcatagtgtg	0.225806	0.419355	2
ENSG00000207154	18	51283733	51283896	-1	known_pseudogene	110.1	0	0	0	0	0	0	0	human-specific	human-specific	1			0	Intergenic		gatgtttattaaaaagaaaaaatttttgatt	0.451613	0.419355	6
ENSG00000202380	20	5890055	5890212	1	known_pseudogene	118.2	0	0	0	1	0	0	0	2_5	Primate ancestor	6		SINE/Alu	0	Intergenic		tgtttttgttgttgttgttgttgtttgtttt	0	0.741935	0
ENSG00000238833	20	17209060	17209220	1	known_pseudogene	116.3	0	0	0	0	0	0	0	human-specific	human-specific	4			0	Intergenic		taattttaaaaaaagaagacaagcacaattc	0.548387	0.225806	7
ENSG00000200231	20	24237255	24237398	1	known_pseudogene	64.9	0	0	0	0	0	0	0	human-specific	human-specific	2	LTR/ERV1	Low_complexity,Simple_repeat	0	Intergenic		ctgcaaataaaataaatatattaataaaatt	0.580645	0.322581	4
ENSG00000199497	20	31901254	31901426	1	known_pseudogene	88	0	0	0	0	0	0	0	2_5	Primate ancestor	9			1	ENSG00000131044 (TTLL9) [protein_coding]	1	ctgaccttgttaagaggcaatttgatgtctt	0.225806	0.387097	2
ENSG00000199805	20	63908955	63909119	1	known_pseudogene	146	0	0	0	0	0	0	0	5_6	Haplorrhini ancestor	8	SINE/Alu	SINE/Alu	1	ENSG00000101152 (DNAJC5) [protein_coding]	1	ccgcccaaaaaaataaaaatacaaaaatcag	0.612903	0.0967742	7
ENSG00000275631	21	9646825	9647000	1	unknown	90	0	0	0	0	0	0	0	human-specific	human-specific	0			0	Intergenic		atgaattcaactgagtatccagtttcataga	0.354839	0.322581	2
ENSG00000239023	21	16718998	16719157	1	known_pseudogene	96.9	0	0	0	0	0	0	0	human-specific	human-specific	6			0	Intergenic		ggtctaaaatattaaacgacaacaacaacaa	0.548387	0.16129	4
ENSG00000212609	21	19345148	19345312	1	known_pseudogene	96.2	0	0	0	0	0	0	0	human-specific	human-specific	7	LINE/L1	Simple_repeat,LINE/L1	0	Intergenic		ggctttttattttattttgttcattttttta	0.129032	0.709677	1
ENSG00000273990	CHR_HSCHR1_4_CTG31	144523860	144524021	-1	unknown	75.4	0	0	0	0	0	0	0	human-specific	human-specific	0			0	Intergenic		tggaggttgtagtgcaaaaagcagtttgtct	0.258065	0.322581	5
ENSG00000273757	CHR_HSCHR1_4_CTG31	144551779	144551943	-1	unknown	136.6	0	0	0	0	0	0	0	human-specific	human-specific	0			0	Intergenic		gatttctttttttctggtttcaaaaatagac	0.258065	0.483871	5
ENSG00000274574	CHR_HSCHR1_4_CTG31	144560668	144560831	-1	unknown	169.7	0	0	0	0	0	0	0	human-specific	human-specific	0			0	Intergenic		gattttttgtagtttaaagaatagtctacac	0.322581	0.419355	3
ENSG00000275205	CHR_HSCHR11_1_CTG7	3047202	3047364	-1	unknown	75.9	0	0	0	0	0	0	0	human-specific	human-specific	0			1	ENSG00000278191 (CARS) [protein_coding]	1	gatagaaaacataaattaaaaatgtaaaaac	0.645161	0.193548	5
ENSG00000273636	CHR_HSCHR15_3_CTG8	44893143	44893307	1	unknown	126.6	0	0	0	0	0	0	0	human-specific	human-specific	0			1	ENSG00000282195 (SORD2P) [transcribed_unprocessed_pseudogene]	-1	tggggaaaaaaaaaaggaaaaaaaaactcat	0.645161	0.0967742	10
ENSG00000276052	CHR_HSCHR4_3_CTG12	189709539	189709714	-1	known_pseudogene	87.6	0	0	0	0	0	0	0	human-specific	human-specific	0			0	Intergenic		acgaattcaactgagtatccagtttcataca	0.354839	0.290323	2
ENSG00000277908	CHR_HSCHR4_6_CTG12	189709539	189709714	-1	known_pseudogene	87.6	0	0	0	0	0	0	0	human-specific	human-specific	0			0	Intergenic		acgaattcaactgagtatccagtttcataca	0.354839	0.290323	2
ENSG00000274208	CHR_HSCHR4_7_CTG12	189720125	189720300	-1	unknown	87.6	0	0	0	0	0	0	0	human-specific	human-specific	0			0	Intergenic		acgaattcaactgagtatccagtttcataca	0.354839	0.290323	2
ENSG00000264998	CHR_HSCHR6_MHC_APD_CTG1	32556348	32556496	-1	unknown	41	0	0	0	0	0	0	0	human-specific	human-specific	0	LINE/L1	LINE/L1	0	Intergenic		ccactatgcaatctatgcaggtaccaaaact	0.354839	0.225806	4
ENSG00000265223	CHR_HSCHR6_MHC_COX_CTG1	32441551	32441699	-1	known_pseudogene	40.5	0	0	0	0	0	0	0	human-specific	human-specific	0	LINE/L1	LINE/L1	0	Intergenic		ccactatgcaatctatgcaggtaccaaaact	0.354839	0.225806	4
ENSG00000264909	CHR_HSCHR6_MHC_COX_CTG1	32479741	32479887	-1	unknown	38.7	0	0	0	0	0	0	0	human-specific	human-specific	0	LINE/L1	LINE/L1	1	ENSG00000206240 (HLA-DRB1) [protein_coding]	1	cactgacttcaccactaagcaatctatgcag	0.322581	0.225806	2
ENSG00000264259	CHR_HSCHR6_MHC_COX_CTG1	32505701	32505847	-1	known_pseudogene	37.8	0	0	0	0	0	0	0	human-specific	human-specific	0	LINE/L1	LINE/L1	1	ENSG00000231679 (HLA-DRB3) [protein_coding]	1	ccaaaactacactttaccttatgcatttaca	0.354839	0.322581	4
ENSG00000265983	CHR_HSCHR6_MHC_DBB_CTG1	32546409	32546557	-1	unknown	34.2	0	0	0	0	0	0	0	human-specific	human-specific	0	Simple_repeat,LINE/L1	LINE/L1	1	ENSG00000236884 (HLA-DRB1) [protein_coding]	1	cactaacttcaccactatacgacctatgcat	0.322581	0.258065	2
ENSG00000265059	CHR_HSCHR6_MHC_MANN_CTG1	32549943	32550090	-1	unknown	32.1	0	0	0	0	0	0	0	human-specific	human-specific	0	LINE/L1	LINE/L1	0	Intergenic		catactatgcaatctatgcatgtaataaaac	0.419355	0.290323	4
ENSG00000266081	CHR_HSCHR6_MHC_MANN_CTG1	32572064	32572207	-1	unknown	31.2	0	0	0	0	0	0	0	human-specific	human-specific	0	LINE/L1	LINE/L1	0	Intergenic		cttcaccactatgcaatctatgcaggtaaca	0.322581	0.258065	2
ENSG00000264640	CHR_HSCHR6_MHC_MANN_CTG1	32611491	32611638	-1	unknown	39.1	0	0	0	0	0	0	0	human-specific	human-specific	0	Simple_repeat,LINE/L1	LINE/L1	1	ENSG00000227826 (HLA-DRB4) [protein_coding]	1	acactacacagtctacgcaggtaataaagct	0.387097	0.193548	3
ENSG00000265074	CHR_HSCHR6_MHC_MANN_CTG1	32672452	32672615	-1	unknown	30.08	0	0	0	0	0	0	0	human-specific	human-specific	0	Simple_repeat,LINE/L1	LINE/L1	1	ENSG00000227826 (HLA-DRB4) [protein_coding]	1	ccattatgcaatctatgcagtctatgcaggt	0.258065	0.322581	2
ENSG00000263871	CHR_HSCHR6_MHC_MANN_CTG1	32720817	32720965	-1	unknown	36.2	0	0	0	0	0	0	0	human-specific	human-specific	0	LINE/L1	LINE/L1	1	ENSG00000227826 (HLA-DRB4) [protein_coding]	1	cactaacttcaccactatacgatctatgcat	0.322581	0.290323	2
ENSG00000264893	CHR_HSCHR6_MHC_MCF_CTG1	32586571	32586718	-1	unknown	32.1	0	0	0	0	0	0	0	human-specific	human-specific	0	LINE/L1	LINE/L1	0	Intergenic		catactatgcaatctatgcatgtaataaaac	0.419355	0.290323	4
ENSG00000263971	CHR_HSCHR6_MHC_MCF_CTG1	32608365	32608516	-1	unknown	30.09	0	0	0	0	0	0	0	human-specific	human-specific	0	LINE/L1	LINE/L1	0	Intergenic		tataaatttacacaaatgaaagaagataacc	0.548387	0.225806	3
ENSG00000266884	CHR_HSCHR6_MHC_QBL_CTG1	32447192	32447340	-1	unknown	41	0	0	0	0	0	0	0	human-specific	human-specific	0	LINE/L1	LINE/L1	0	Intergenic		ccactatgcaatctatgcaggtaccaaaact	0.354839	0.225806	4
ENSG00000264389	CHR_HSCHR6_MHC_QBL_CTG1	32485042	32485188	-1	unknown	37.8	0	0	0	0	0	0	0	human-specific	human-specific	0	LINE/L1	LINE/L1	1	ENSG00000206306 (HLA-DRB1) [protein_coding]	1	cactgacttcaccactaagcaatctatgcag	0.322581	0.225806	2
ENSG00000266689	CHR_HSCHR6_MHC_QBL_CTG1	32510948	32511094	-1	unknown	37.8	0	0	0	0	0	0	0	human-specific	human-specific	0	LINE/L1	LINE/L1	1	ENSG00000196101 (HLA-DRB3) [protein_coding]	1	ccaaaactacactttaccttatgcatttaca	0.354839	0.322581	4
ENSG00000264704	CHR_HSCHR6_MHC_SSTO_CTG1	32518027	32518174	-1	unknown	32.1	0	0	0	0	0	0	0	human-specific	human-specific	0	LINE/L1	LINE/L1	0	Intergenic		catactatgcaatctatgcatgtaataaaac	0.419355	0.290323	4
ENSG00000265838	CHR_HSCHR6_MHC_SSTO_CTG1	32539820	32539971	-1	unknown	30.09	0	0	0	0	0	0	0	human-specific	human-specific	0	LINE/L1	LINE/L1	0	Intergenic		tataaatttacacaaatgaaagaagataacc	0.548387	0.225806	3
ENSG00000264960	CHR_HSCHR6_MHC_SSTO_CTG1	32579248	32579395	-1	unknown	39.1	0	0	0	0	0	0	0	human-specific	human-specific	0	Simple_repeat,LINE/L1	LINE/L1	1	ENSG00000228080 (HLA-DRB1) [protein_coding]	1	acactacacaatctacgcaggtaataaagct	0.419355	0.193548	3
ENSG00000265248	CHR_HSCHR6_MHC_SSTO_CTG1	32619811	32619974	-1	unknown	30.08	0	0	0	0	0	0	0	human-specific	human-specific	0	Simple_repeat,LINE/L1	LINE/L1	1	ENSG00000228080 (HLA-DRB1) [protein_coding]	1	ccattatgcaatctatgcggtctatgcaggt	0.225806	0.322581	2
ENSG00000266860	CHR_HSCHR6_MHC_SSTO_CTG1	32668064	32668212	-1	unknown	36.2	0	0	0	0	0	0	0	human-specific	human-specific	0	LINE/L1	LINE/L1	1	ENSG00000228080 (HLA-DRB1) [protein_coding]	1	cactaacttcaccactatacgatctatgcat	0.322581	0.290323	2
ENSG00000262656	CHR_HSCHR7_1_CTG6	141733992	141734156	1	unknown	137.2	0	0	0	0	0	0	0	human-specific	human-specific	0			1	ENSG00000263042 (WEE2) [protein_coding]	1	gaaaaacggaaacaaaaaaataggaatttga	0.612903	0.129032	7
ENSG00000275405	KI270713.1	21861	22024	-1	unknown	172.2	1	1	1	1	1	1	1	human-specific	human-specific	0			0	Intergenic		gactttctggagtttcaaaaacagactgtac	0.322581	0.290323	5
ENSG00000275987	KI270713.1	30437	30580	-1	unknown	52	0	0	0	0	0	0	0	human-specific	human-specific	0			0	Intergenic		tacctgacataagggggttcaagactgacat	0.322581	0.225806	2
ENSG00000277374	KI270750.1	148668	148843	1	unknown	90	0	0	0	0	0	0	0	human-specific	human-specific	0			0	Intergenic		atgaattcnnnnnnnnnnnnnnnnnnnnnnn	0.0967742	0.0967742	2
ENSG00000252491	X	26790142	26790286	1	known_pseudogene	45.9	0	0	0	0	0	0	0	human-specific	human-specific	0		LINE/L1	0	Intergenic		aacagcaacaataaaaataaagcaataaacg	0.645161	0.0967742	5
ENSG00000212605	X	71020275	71020438	-1	known_pseudogene	123.5	0	0	0	0	0	0	0	human-specific	human-specific	0	Simple_repeat		0	Intergenic		aaaaaaaaaaaaaaagaaatggattattgaa	0.709677	0.16129	15
ENSG00000201271	X	72740706	72740869	-1	known_pseudogene	93.3	0	0	0	0	0	0	0	human-specific	human-specific	0	LINE/L1	LINE/L1	0	Intergenic		ataaaataaaaacaaagaagtcaacgtaata	0.645161	0.16129	5
ENSG00000207220	X	113949917	113950082	1	known_pseudogene	82.5	0	0	0	0	0	0	0	human-specific	human-specific	0			0	Intergenic		gttcaaaaaacaaaacaaaacaaaacaaatg	0.677419	0.0967742	6
ENSG00000207175	X	119423742	119423905	1	known_pseudogene	151.8	1	1	1	1	1	0	0	5_6	Haplorrhini ancestor	0		SINE/Alu	1	ENSG00000077713 (SLC25A43) [protein_coding]	1	gagaaaaaaaaaaaagaaagaaattataggc	0.677419	0.0967742	12
ENSG00000202199	X	133238657	133238816	-1	known_pseudogene	107.2	0	0	0	0	0	0	0	human-specific	human-specific	0			0	Intergenic		tcattcacactttccccaggggaaaaagaaa	0.387097	0.193548	5
ENSG00000252513	Y	17789003	17789162	-1	known_pseudogene	88.5	0	0	0	0	0	0	0	human-specific	human-specific	0		Low_complexity	1	ENSG00000235521 (USP9YP27) [unprocessed_pseudogene]	1	acatgggaaaaaaaagagagagaaaataaaa	0.677419	0.0645161	8
ENSG00000252166	Y	18116848	18117007	1	known_pseudogene	88.5	0	0	0	0	0	0	0	human-specific	human-specific	0	Simple_repeat		1	ENSG00000233120 (USP9YP15) [unprocessed_pseudogene]	1	acatgggaaaaaaaagagagagaaaataaaa	0.677419	0.0645161	8
ENSG00000252209	Y	18486511	18486672	1	known_pseudogene	104.8	0	0	0	0	0	0	0	human-specific	human-specific	0		Simple_repeat	1	ENSG00000227494 (USP9YP14) [unprocessed_pseudogene]	1	tggaaaaagaaaaggaaaggaaaggaaagga	0.612903	0.0322581	5
ENSG00000251970	Y	18833729	18833890	-1	known_pseudogene	104.8	0	0	0	0	0	0	0	human-specific	human-specific	0	Simple_repeat		1	ENSG00000224151 (USP9YP28) [unprocessed_pseudogene]	1	tggaaaaagaaaaggaaaggaaaggaaagga	0.612903	0.0322581	5
ENSG00000252681	Y	23740942	23741105	-1	known_pseudogene	102	0	0	0	0	0	0	0	human-specific	human-specific	0	Simple_repeat		1	ENSG00000232424 (USP9YP29) [unprocessed_pseudogene]	1	ggaaaaaaaataaaaaaaaagaaaattgact	0.709677	0.129032	9
ENSG00000251917	Y	23946618	23946771	-1	known_pseudogene	72.5	0	0	0	0	0	0	0	human-specific	human-specific	0	Simple_repeat		1	ENSG00000227871 (USP9YP12) [unprocessed_pseudogene]	1	acgtggaaaagaaacagaaaagaaaagaaaa	0.677419	0.0322581	4
ENSG00000252426	Y	25723342	25723495	1	known_pseudogene	72.5	0	0	0	0	0	0	0	human-specific	human-specific	0		Simple_repeat	1	ENSG00000235004 (USP9YP30) [unprocessed_pseudogene]	1	acgtggaaaagaaacagaaaagaaaagaaaa	0.677419	0.0322581	4
ENSG00000252625	Y	25928979	25929142	1	known_pseudogene	102	0	0	0	0	0	0	0	human-specific	human-specific	0		Simple_repeat	1	ENSG00000230854 (USP9YP20) [unprocessed_pseudogene]	1	ggaaaaaaaataaaaaaaaagaaaattgact	0.709677	0.129032	9

## Sheet: U2 - Human
Annotation							ENCODE pol-II binding							Conservation		Repeat features		Genomic context
Gene	Chromosome	Start	Stop	Strand	HGNC status	CM_score	PolII - HeLa-S3 Enriched Site	PolII - GM12878 Enriched Site	PolII - HUVEC Enriched Site	PolII - K562 Enriched Site	PolII - NHEK Enriched Site	PolII - HepG2 Enriched Site	PolII - H1ESC Enriched Site	Amniotes_PECAN	SNPs_g1k	5PRIME_RM	3PRIME_RM	is_intronic	host_gene	host_gene_strand	3Prime_flank	3Prime_A_bias	3Prime_T_bias	3Prime_A_stretch
ENSG00000222076	15	95745804	95745994	1	known_pseudogene	149	0	1	1	0	0	0	human-specific	Haplorrhini ancestor	4	LTR/ERVL-MaLR	LTR/ERVL-MaLR	1	ENSG00000275016 (RP11-61O11.1) [lincRNA]	1	tcgaggtattaaaaaaataaaataaaataaa	0.645161	0.225806	7
ENSG00000222094	15	72045183	72045367	1	known_pseudogene	63.3	0	0	0	0	0	0	0	human-specific	5	LTR/ERV1	SINE/Alu	1	ENSG00000066933 (MYO9A) [protein_coding]	-1	aattctcctgcctcagcctcccgagtagcta	0.193548	0.258065	2
ENSG00000222126	2	148825691	148825835	-1	known_pseudogene	81.3	0	0	0	0	0	0	0	human-specific	3	LTR/ERVL	LTR/ERVL-MaLR	0	Intergenic		ctcctctcccgcaggattaaaaaaaagaatt	0.387097	0.225806	8
ENSG00000222222	1	150236967	150237156	1	known_pseudogene	140.1	1	1	1	1	0	1	1	human-specific	2			0	Intergenic		tcaggggattaaaatttaatgttcaaaacag	0.419355	0.290323	4
ENSG00000222231	8	76265543	76265732	-1	known_pseudogene	113.6	0	0	0	0	0	0	0	human-specific	4			0	Intergenic		gaggaattttaaaaaatacattattgactta	0.451613	0.354839	6
ENSG00000222238	10	101307529	101307718	1	known_pseudogene	138.3	0	0	0	0	0	0	0	Primate ancestor	4			0	Intergenic		agggtgcaagagagagttccactcccagaga	0.322581	0.129032	2
ENSG00000222276	14	96384624	96384815	1	known_pseudogene	114.1	0	1	0	0	0	0	0	Primate ancestor	5	Low_complexity	Low_complexity	1	ENSG00000100744 (GSKIP) [protein_coding]	1	accaagaaaaaaaaaacacattaacatgttc	0.580645	0.16129	10
ENSG00000222293	9	86422938	86423128	-1	known_pseudogene	163	1	1	1	1	0	1	0	human-specific	6	SINE/Alu	SINE/Alu	0	Intergenic		aaaaaaaaaaaaaaaaaaattagccaggcgt	0.677419	0.0967742	19
ENSG00000222300	2	158935798	158935985	-1	known_pseudogene	86.4	0	0	0	0	0	0	0	Primate ancestor	3			0	Intergenic		tttgagttaatgacagattgttttcttttgt	0.193548	0.548387	2
ENSG00000222328	11	62841619	62841809	-1	known_pseudogene	191.2	1	1	1	1	1	1	1	human-specific	62			1	ENSG00000133316 (WDR74) [protein_coding]	1	ccttcggggagagaacaaccgttgtttaatg	0.258065	0.258065	2
ENSG00000222355	7	53776136	53776324	1	known_pseudogene	95.4	0	0	0	0	0	0	0	Catarrhini ancestor	4			1	ENSG00000205628 (LINC01446) [lincRNA]	-1	ggtaattgggtaacaattttccataaattga	0.354839	0.354839	3
ENSG00000222357	3	168475198	168475388	1	known_pseudogene	104.5	0	0	0	0	0	0	0	human-specific	2			1	ENSG00000206120 (EGFEM1P) [unitary_pseudogene]	1	ccctcccacacacataaattctcaccaatct	0.322581	0.225806	3
ENSG00000222389	3	81509476	81509664	1	known_pseudogene	62.9	0	1	1	1	0	0	0	Haplorrhini ancestor	4			1	ENSG00000114480 (GBE1) [protein_coding]	-1	tgggttttaatttttaatctatgcatgtttt	0.193548	0.580645	2
ENSG00000222414	10	101364845	101365035	-1	known_pseudogene	179.5	1	1	1	1	0	1	0	Catarrhini ancestor	3	Simple_repeat	SINE/Alu	1	ENSG00000166167 (BTRC) [protein_coding]	-1	tccggggatacaaaaaaaaaaaaaaaagaat	0.645161	0.0967742	16
ENSG00000222426	9	34282528	34282670	-1	known_pseudogene	99.8	0	0	0	0	0	0	0	Haplorrhini ancestor	3	LINE/L1		1	ENSG00000186638 (KIF24) [protein_coding]	1	cctgagggattttttttttaagtatacaatt	0.258065	0.483871	2
ENSG00000222440	X	91798093	91798283	1	known_pseudogene	156.1	0	1	0	0	0	0	0	human-specific	0		SINE/Alu	1	ENSG00000102290 (PCDH11X) [protein_coding]	1	cgggggttaaaacacagtgttacaggccagg	0.290323	0.16129	4
ENSG00000222465	9	70188571	70188750	-1	known_pseudogene	118.4	0	1	1	0	0	0	0	Primate ancestor	7	LINE/L1	SINE/Alu	1	ENSG00000165072 (MAMDC2) [protein_coding]	-1	tttggggaataataacattttaaaaaattac	0.451613	0.354839	6
ENSG00000222477	11	65147584	65147778	1	known_pseudogene	156	1	1	1	1	0	1	0	Haplorrhini ancestor	3	LTR/ERVL-MaLR	Simple_repeat	0	Intergenic		aaagggagataaagtttaaaaatgaaaaaaa	0.645161	0.16129	7
ENSG00000222536	2	72721806	72722003	1	known_pseudogene	123.1	0	0	1	0	0	0	0	Euarchontoglires ancestor	9			1	ENSG00000144036 (EXOC6B) [protein_coding]	-1	tgaaaaaaaaaaaaaaaagatcttacaagta	0.677419	0.16129	16
ENSG00000222581	9	12300266	12300451	-1	known_pseudogene	104.8	0	0	0	0	0	0	0	human-specific	6	Simple_repeat		0	Intergenic		ggagagacagagaacaaaagaaaagaaagaa	0.645161	0	4
ENSG00000222582	4	154787118	154787278	1	known_pseudogene	90.6	0	0	0	0	0	0	0	human-specific	10		LINE/L1	1	ENSG00000151962 (RBM46) [protein_coding]	1	taatgctatccctcccccctccccccacccc	0.129032	0.193548	2
ENSG00000222598	5	115774319	115774502	-1	known_pseudogene	122	0	0	0	0	0	0	0	Primate ancestor	5	SINE/Alu		0	Intergenic		tttggggtatagaatggttgcaacaaaaagt	0.354839	0.290323	5
ENSG00000222612	20	41024205	41024394	1	known_pseudogene	158.1	0	0	0	0	0	0	0	human-specific	2			0	Intergenic		tctaccacccccaaaaagcccaagtctcaag	0.354839	0.129032	5
ENSG00000222624	1	65415816	65416006	1	known_pseudogene	93.7	0	0	0	0	0	0	0	Primate ancestor	9		Simple_repeat	1	ENSG00000116675 (DNAJC6) [protein_coding]	1	gcctcactaaaacaacaacaacaacaacaaa	0.580645	0.0645161	4
ENSG00000222626	5	157976766	157976956	-1	known_pseudogene	143.6	0	1	1	1	0	1	0	human-specific	4	LTR/ERV1	LTR/ERV1	0	Intergenic		ccaggatatttttatttttaatcctttaatt	0.258065	0.548387	2
ENSG00000222627	3	128075073	128075249	-1	known_pseudogene	113.5	0	1	1	1	0	0	1	human-specific	7			1	ENSG00000175792 (RUVBL1) [protein_coding]	1	tttgggggaataaaaaaaaaggattgcaggt	0.419355	0.225806	9
ENSG00000222629	10	125890566	125890678	-1	known_pseudogene	65.5	0	0	0	0	0	0	0	Haplorrhini ancestor	0		Simple_repeat	1	ENSG00000089876 (DHX32) [protein_coding]	1	tttatttttaaaaagctaattaactagattt	0.387097	0.483871	5
ENSG00000222640	14	70360892	70361088	1	known_pseudogene	91.5	0	0	0	0	0	0	0	human-specific	5		SINE/Alu	1	ENSG00000258644 (SYNJ2BP-COX16) [protein_coding]	-1	cccatcttatttacttccttttgatatttca	0.193548	0.516129	1
ENSG00000222644	4	75829454	75829589	-1	known_pseudogene	67.7	0	1	0	0	0	0	0	human-specific	4		SINE/Alu	0	Intergenic		aaactaaaagccattgctacacactctaatt	0.419355	0.258065	4
ENSG00000222650	1	236267780	236267958	1	known_pseudogene	130	0	0	0	0	0	0	0	Haplorrhini ancestor	7			1	ENSG00000086619 (ERO1B) [protein_coding]	-1	ccgggggaaaaaaaaaaaaatgaaagaagca	0.612903	0.0322581	13
ENSG00000222659	6	121580332	121580521	-1	known_pseudogene	132.2	0	0	0	0	0	0	0	human-specific	2	Simple_repeat		0	Intergenic		cacacacacacaaacacacacacacacacac	0.516129	0	3
ENSG00000222724	2	88016354	88016547	-1	known_pseudogene	109.6	1	1	1	1	1	1	1	human-specific	66			0	Intergenic		taaccattagtgacaaaaacaggtttgtaat	0.419355	0.290323	5
ENSG00000222726	13	20612161	20612338	1	known_pseudogene	81.5	0	0	0	0	0	0	0	Primate ancestor	7	LINE/L1		1	ENSG00000032742 (IFT88) [protein_coding]	1	tcaggaagaaaagaagaaatacactatacac	0.548387	0.129032	4
ENSG00000222765	4	65807240	65807435	-1	known_pseudogene	84.5	0	0	0	0	0	0	0	human-specific	4			0	Intergenic		aagaaaagaaagattggggagaaaagtacag	0.548387	0.0967742	4
ENSG00000222788	1	148939739	148939817	-1	known_pseudogene	69.9	0	1	1	1	0	1	0	Catarrhini ancestor	0		SINE/MIR	1	ENSG00000178104 (PDE4DIP) [protein_coding]	-1	ttcaagagtcccttaagaaaatttccacata	0.387097	0.290323	4
ENSG00000222800	6	27109790	27109980	-1	known_pseudogene	119.4	0	0	0	0	0	0	0	human-specific	0		LTR/ERV1	0	Intergenic		ctctgggggaaattttttttaaatgctagca	0.258065	0.387097	3
ENSG00000222810	X	72376979	72377169	-1	known_pseudogene	146.4	0	0	0	0	0	0	0	human-specific	0	LINE/L1	LINE/L1	1	ENSG00000147099 (HDAC8) [protein_coding]	1	cccaataagaaaaaaaaattaaaagaaaaga	0.709677	0.0967742	9
ENSG00000222923	2	114420125	114420302	1	known_pseudogene	61.3	0	0	0	0	0	0	0	human-specific	3	Simple_repeat	Simple_repeat	0	Intergenic		aatatattgacaatgttacttctttgtttag	0.290323	0.483871	2
ENSG00000222973	9	2162763	2162953	-1	known_pseudogene	126	0	0	0	0	0	0	0	Primate ancestor	9			1	ENSG00000080503 (SMARCA2) [protein_coding]	-1	ttaagaaaaaatttttttcaattggtaattt	0.387097	0.483871	6
ENSG00000222985	14	65124352	65124542	-1	known_pseudogene	156.4	0	0	0	0	0	0	0	human-specific	8	SINE/Alu		0	Intergenic		accttgaaaaaaaatttttttttttttgaga	0.354839	0.483871	8
ENSG00000223001	6	89063500	89063690	-1	known_pseudogene	145.4	1	1	1	1	0	1	0	Haplorrhini ancestor	4	SINE/Alu		0	Intergenic		accccacatgctataaactaaaaaaaagagg	0.516129	0.129032	8
ENSG00000223078	21	23281736	23281909	-1	known_pseudogene	63.1	0	0	0	0	0	0	0	human-specific	7	LINE/L1	Simple_repeat	0	Intergenic		caacaatcatctaggttttaagccccgcatg	0.290323	0.258065	2
ENSG00000223107	10	60912765	60912927	-1	known_pseudogene	62.2	0	0	0	0	0	0	0	Haplorrhini ancestor	4			1	ENSG00000072422 (RHOBTB1) [protein_coding]	1	gtttgtggagggtcctgtccctggggagacc	0.0967742	0.258065	1
ENSG00000223125	17	41467956	41468146	1	known_pseudogene	146	0	0	0	0	0	0	0	Primate ancestor	7		Simple_repeat	0	Intergenic		tcaaaaggcaaaaaaaaaaaaaaaaaaaaga	0.806452	0.0322581	20
ENSG00000223156	10	16476003	16476164	1	known_pseudogene	72.4	0	0	0	0	0	0	0	human-specific	2		SINE/Alu	1	ENSG00000165983 (PTER) [protein_coding]	1	acctctgcctcccgggttcaaacgattctcc	0.16129	0.258065	3
ENSG00000223198	2	231501990	231502201	-1	known_pseudogene	77.2	0	0	0	0	0	0	0	human-specific	2	SINE/Alu		0	Intergenic		tggccatgtgaaataaagcatagtacctatg	0.354839	0.258065	3
ENSG00000223247	3	73110992	73111182	1	known_pseudogene	149.2	1	1	1	1	0	0	0	human-specific	8			0	Intergenic		ttagaagggaagaacactgcagagtagcttg	0.354839	0.193548	2
ENSG00000223327	8	80585585	80585773	-1	known_pseudogene	106.3	0	0	0	0	0	0	0	human-specific	3	LTR/ERVL-MaLR		0	Intergenic		cccaaaaaaaaaaaaagcaggcctagaatat	0.580645	0.0967742	13
ENSG00000223336	13	46374401	46374590	-1	known_pseudogene	159.5	1	1	1	1	0	1	0	Haplorrhini ancestor	6	SINE/Alu	LINE/L2	1	ENSG00000102445 (KIAA0226L) [protein_coding]	1	ctgggtgttaaaacacggtgttactggccgg	0.193548	0.258065	4
ENSG00000239122	3	195928589	195928775	-1	known_pseudogene	73.5	0	0	0	0	0	0	0	Haplorrhini ancestor	9	LINE/L1,Simple_repeat	Simple_repeat,SINE/Alu	0	Intergenic		tggagaagtaggagcagaagaaggagaagga	0.451613	0.0645161	2
ENSG00000251718	2	11561194	11561306	1	known_pseudogene	67.5	0	0	0	0	0	0	0	Haplorrhini ancestor	5		Simple_repeat,Simple_repeat	1	ENSG00000196208 (GREB1) [protein_coding]	1	ttttttttttttttgagacggagtttttctc	0.0967742	0.645161	1
ENSG00000251870	18	58926197	58926296	-1	known_pseudogene	56.8	0	0	0	0	0	0	0	Haplorrhini ancestor	7	LINE/L1	SINE/Alu	1	ENSG00000074657 (ZNF532) [protein_coding]	-1	agcaagttgttttacagaaacacacaacatt	0.419355	0.258065	3
ENSG00000251877	6	28410270	28410456	1	known_pseudogene	53.8	0	0	0	0	0	0	0	human-specific	5		SINE/Alu	0	Intergenic		ttgggaggccatggtgggcagatcgcttgaa	0.193548	0.225806	2
ENSG00000251994	18	9518119	9518260	-1	known_pseudogene	55.1	0	0	0	0	0	0	0	Primate ancestor	7			1	ENSG00000017797 (RALBP1) [protein_coding]	-1	aaaaccaaaaccaaaaccatgtcatgcctct	0.451613	0.16129	4
ENSG00000252018	1	52754322	52754462	1	known_pseudogene	67.2	0	1	1	1	0	1	0	Haplorrhini ancestor	7	SINE/Alu	SINE/Alu	1	ENSG00000162378 (ZYG11B) [protein_coding]	1	acctccgcctcccgggttcaagcaattctcc	0.16129	0.225806	2
ENSG00000252066	15	53651977	53652123	1	known_pseudogene	57.7	0	0	0	0	0	0	0	Haplorrhini ancestor	2	SINE/Alu		1	ENSG00000166415 (WDR72) [protein_coding]	-1	ctggtacatgagattgggcaggaagaaatgt	0.322581	0.225806	3
ENSG00000252184	3	62118300	62118510	-1	known_pseudogene	49	0	0	0	0	0	0	0	Homininae ancestor	8	DNA/hAT-Charlie		1	ENSG00000144724 (PTPRG) [protein_coding]	-1	actcatttacatatcgttggtggctgttttt	0.16129	0.483871	1
ENSG00000252212	17	59129276	59129458	-1	known_pseudogene	58.8	0	0	0	0	0	0	0	human-specific	2	SINE/Alu,Simple_repeat	Low_complexity	1	ENSG00000182628 (SKA2) [protein_coding]	1	cctgggctcaagcaatcctcccacctcagtc	0.193548	0.193548	2
ENSG00000252255	11	125649746	125649887	1	known_pseudogene	58.2	0	0	0	0	0	0	0	Haplorrhini ancestor	0	SINE/Alu	LINE/L1	1	ENSG00000149554 (CHEK1) [protein_coding]	1	attatgccactactgccttctagcctttgtg	0.16129	0.387097	1
ENSG00000252343	4	182548659	182548779	1	known_pseudogene	58.1	0	0	0	0	0	0	0	Haplorrhini ancestor	1	DNA/hAT-Charlie		1	ENSG00000218336 (TENM3) [protein_coding]	1	ttttaaaaaagaagcatcagcactccctgaa	0.419355	0.225806	6
ENSG00000252468	Y	5019076	5019266	1	known_pseudogene	152.6	0	0	0	0	0	0	0	human-specific	0		SINE/Alu	1	ENSG00000099715 (PCDH11Y) [protein_coding]	1	cgggggttaaaacacagtgttacgggctggg	0.225806	0.193548	4
ENSG00000252604	4	154790291	154790484	1	known_pseudogene	54.9	0	0	0	0	0	0	0	human-specific	3	LINE/L1		1	ENSG00000151962 (RBM46) [protein_coding]	1	ctcgggggaataaatttttaaaaaaagcaaa	0.483871	0.225806	7
ENSG00000252635	20	18265690	18265879	-1	known_pseudogene	129.3	0	1	0	0	0	0	0	Primate ancestor	5			0	Intergenic		cgggggatatttaaaaaaaaagatttcaatc	0.451613	0.258065	9
ENSG00000252639	10	27193358	27193500	-1	known_pseudogene	55.3	0	0	0	0	0	0	0	Hominini ancestor	6	SINE/Alu		0	Intergenic		cgcctcccaggttcaagcaattctcttgcct	0.16129	0.290323	2
ENSG00000252763	3	159808416	159808570	-1	known_pseudogene	51.6	0	0	0	0	0	0	0	Euarchontoglires ancestor	2	LTR/ERVL-MaLR		1	ENSG00000250588 (IQCJ-SCHIP1) [protein_coding]	-1	tgccacatgaacatttgtaactgcaagggag	0.322581	0.225806	2
ENSG00000252847	9	95859904	95860016	1	known_pseudogene	55.4	0	1	1	1	0	0	0	Haplorrhini ancestor	4	LINE/L1		1	ENSG00000175611 (LINC00476) [processed_transcript]	-1	tagtttcttc	0.1	0.6	1
ENSG00000253025	1	176243862	176244029	-1	known_pseudogene	42.7	0	0	0	0	0	0	0	Hominini ancestor	2	LINE/L1	LINE/L1	0	Intergenic		tctgaggagactacaggaaagtccagagaaa	0.419355	0.129032	3
ENSG00000253097	1	205566716	205566799	1	known_pseudogene	51	0	0	0	0	0	0	0	human-specific	5	DNA/TcMar-Tigger	DNA/TcMar-Tigger	0	Intergenic		tacagtaccagaacccaataggt	0.391304	0.173913	2
ENSG00000253099	11	111383092	111383219	1	known_pseudogene	63.3	0	0	0	0	0	0	0	human-specific	3	LINE/L1	LINE/L1	1	ENSG00000110777 (POU2AF1) [protein_coding]	-1	tgcacatctgtgttctagatgtacaattcta	0.258065	0.387097	2
ENSG00000273694	1	120571120	120571264	1	unknown	69.8	0	1	1	1	0	1	0	human-specific	0			1	ENSG00000275131 (CH17-472G23.4) [unprocessed_pseudogene]	-1	aagaaaatttccacatatttcaacatgtatc	0.419355	0.322581	4
ENSG00000273709	17	43241180	43241370	-1	unknown	191.6	1	1	1	1	1	1	1	human-specific	0			1	ENSG00000236383 (LINC00854) [processed_transcript]	1	tccggggatacaacgtgtttcctaaaagtag	0.290323	0.258065	4
ENSG00000274062	17	43284139	43284329	-1	unknown	191.6	1	1	1	1	1	1	1	human-specific	0			1	ENSG00000236383 (LINC00854) [processed_transcript]	1	tccggggatacaacgtgtttcctaaaagtag	0.290323	0.258065	4
ENSG00000274202	GL000216.2	93197	93309	-1	unknown	72.8	0	0	0	0	0	0	0	human-specific	0		Simple_repeat	0	Intergenic		tttatttttaaaaagctaattaactagattt	0.387097	0.483871	5
ENSG00000274432	17	43245674	43245864	-1	unknown	191.6	1	1	1	1	1	1	1	human-specific	0			1	ENSG00000236383 (LINC00854) [processed_transcript]	1	tccggggatacaacgtgtttcctaaaagtag	0.290323	0.258065	4
ENSG00000274452	17	43290291	43290481	-1	unknown	191.5	1	1	1	1	1	1	1	human-specific	0			1	ENSG00000236383 (LINC00854) [processed_transcript]	1	tccggggatacaacgtgtttcctaaaagtag	0.290323	0.258065	4
ENSG00000274585	17	43233787	43233977	-1	known	191.6	1	1	1	1	1	1	1	human-specific	0			1	ENSG00000236383 (LINC00854) [processed_transcript]	1	tccggggatacaacgtgtttcctaaaagtag	0.290323	0.258065	4
ENSG00000274755	9	115734392	115734491	1	unknown	53.7	0	0	0	0	0	0	0	Haplorrhini ancestor	2		SINE/MIR	0	Intergenic		ttaccaactgcctgaccttgagaaaaaaata	0.419355	0.225806	7
ENSG00000274806	CHR_HSCHR9_1_CTG3	70194651	70194830	-1	unknown	118.4	0	0	0	0	0	0	0	human-specific	0	LINE/L1	SINE/Alu	0	Intergenic		tttggggaataataacattttaaaaaattac	0.451613	0.354839	6
ENSG00000274862	17	43277978	43278168	-1	unknown	191.6	1	1	1	1	1	1	1	human-specific	0			1	ENSG00000236383 (LINC00854) [processed_transcript]	1	tccggggatacaacgtgtttcctaaaagtag	0.290323	0.258065	4
ENSG00000275219	17	43296425	43296615	-1	unknown	191.6	1	1	1	1	1	1	1	human-specific	0			1	ENSG00000236383 (LINC00854) [processed_transcript]	1	tccggggatacaacgtgtttcctaaaagtag	0.290323	0.258065	4
ENSG00000275616	17	43239921	43240111	-1	unknown	191.6	1	1	1	1	1	1	1	human-specific	0			1	ENSG00000236383 (LINC00854) [processed_transcript]	1	tccggggatacaacgtgtttcctaaaagtag	0.290323	0.258065	4
ENSG00000276596	17	43266633	43266823	-1	unknown	191.6	1	1	1	1	1	1	1	human-specific	0			1	ENSG00000236383 (LINC00854) [processed_transcript]	1	tccggggatacaacgtgtttcctaaaagtag	0.290323	0.258065	4
ENSG00000276711	GL000225.1	183252	183364	1	unknown	72.8	0	0	0	0	0	0	0	human-specific	0			0	Intergenic		tttatttttaaaaagctaattaactagattt	0.387097	0.483871	5
ENSG00000277084	17	43387226	43387417	-1	known_pseudogene	172.6	1	1	1	1	0	1	1	human-specific	8			1	ENSG00000188825 (LINC00910) [lincRNA]	1	tcctgggatacaacctgtttgcaaggttaga	0.258065	0.290323	2
ENSG00000277248	22	10736171	10736283	-1	unknown	61.9	0	0	0	0	0	0	0	human-specific	0		Simple_repeat	0	Intergenic		cattgagttaaaaatggacgtttttttaaaa	0.387097	0.387097	5
ENSG00000277903	17	43271369	43271559	-1	unknown	191.6	1	1	1	1	1	1	1	human-specific	0			1	ENSG00000236383 (LINC00854) [processed_transcript]	1	tccggggatacaacgtgtttcctaaaagtag	0.290323	0.258065	4
ENSG00000278048	17	43251829	43252019	-1	unknown	191.6	1	1	1	1	1	1	1	human-specific	0			1	ENSG00000236383 (LINC00854) [processed_transcript]	1	tccggggatacaacgtgtttcctaaaagtag	0.290323	0.258065	4
ENSG00000278135	4	25250545	25250639	1	unknown	69.1	0	0	0	0	0	0	0	Haplorrhini ancestor	2	LINE/L1	LINE/L1	1	ENSG00000281028 (RP11-717K11.2) [protein_coding]	1	aagatagaagtttacctatgtaacctgcact	0.354839	0.290323	2
ENSG00000278234	3	150241777	150241860	1	unknown	66.9	0	0	0	0	0	0	0	human-specific	8	DNA/hAT-Charlie	DNA/hAT-Charlie	0	Intergenic		tagttacccctgatatctcaaaatatttgcc	0.290323	0.354839	4
ENSG00000278591	17	43300041	43300231	-1	unknown	191.6	1	1	1	1	1	1	1	human-specific	0			1	ENSG00000236383 (LINC00854) [processed_transcript]	1	tccggggatacaacgtgtttcctaaaagtag	0.290323	0.258065	4
ENSG00000278774	17	43273101	43273292	-1	unknown	189.7	1	1	1	1	1	1	1	human-specific	0			1	ENSG00000236383 (LINC00854) [processed_transcript]	1	tccggggatacaacgtgtttcctaaaagtag	0.290323	0.258065	4

## Sheet: U3 - Human
Annotation							ENCODE pol-II binding							Conservation		Repeat features		Genomic context
Gene	Chromosome	Start	Stop	Strand	HGNC status	CM_score	PolII - HUVEC Enriched Site	PolII - K562 Enriched Site	PolII - HepG2 Enriched Site	PolII - HeLa-S3 Enriched Site	PolII - GM12878 Enriched Site	PolII - NHEK Enriched Site	PolII - H1ESC Enriched Site	Amniotes_PECAN	SNPs_g1k	5PRIME_RM	3PRIME_RM	is_intronic	host_gene	host_gene_strand	3Prime_flank	3Prime_A_bias	3Prime_T_bias	3Prime_A_stretch
ENSG00000199370	7	148389645	148389859	1	unknown	98.1	0	0	0	0	0	0	human-specific	human-specific	7	LTR/ERV1	DNA/hAT-Charlie	1	ENSG00000174469 (CNTNAP2) [protein_coding]	1	tcttcatggttattttttaaaaagaaaaatc	0.387097	0.419355	5
ENSG00000199666	1	90657750	90657964	1	unknown	137.4	0	0	0	0	0	0	0	human-specific	6			0	Intergenic		ttcccatctgaaaaaaaaaaaaaaagagaga	0.612903	0.129032	15
ENSG00000199727	2	104532773	104532985	1	unknown	114.9	0	0	0	0	0	0	0	human-specific	11			0	Intergenic		tttccattaggactttgaaaaaaaatcatgt	0.387097	0.354839	8
ENSG00000199851	6	28015568	28015777	1	unknown	97	0	0	0	0	0	0	0	human-specific	6	LINE/L1	Simple_repeat	0	Intergenic		ttcctgtttaaaacaaacaaacaaacaacaa	0.548387	0.193548	4
ENSG00000199856	18	7995570	7995785	1	unknown	141.7	0	0	0	0	0	0	0	Primate ancestor	2	LINE/L1		1	ENSG00000173482 (PTPRM) [protein_coding]	1	ttcccattttattgttgtgtactaagaacag	0.258065	0.419355	2
ENSG00000200222	3	64071807	64072019	-1	unknown	115.4	0	0	0	0	0	0	0	human-specific	4			1	ENSG00000241111 (PRICKLE2-AS1) [antisense]	-1	ttcccatatttgtaaaaaaacaaaaacagga	0.516129	0.225806	7
ENSG00000200318	15	58760466	58760681	-1	unknown	141	0	0	0	0	0	0	0	Primate ancestor	4	Simple_repeat	SINE/MIR	0	Intergenic		ttcctattaaaaaaacaaacaaagaaacaaa	0.645161	0.16129	7
ENSG00000200492	6	92119423	92119633	1	unknown	97	0	0	0	0	0	0	0	human-specific	7		Simple_repeat	0	Intergenic		tttattttatatatatacacacatatatatg	0.387097	0.483871	1
ENSG00000200538	17	48382371	48382586	-1	unknown	147.3	0	0	0	0	0	0	0	human-specific	7	LINE/L1		1	ENSG00000141293 (SKAP1) [protein_coding]	1	ttcccatttatgtgggttttttaaaattata	0.258065	0.516129	4
ENSG00000200545	10	19598247	19598463	1	unknown	103	0	0	0	0	0	0	0	Primate ancestor	10			1	ENSG00000204740 (MALRD1) [protein_coding]	1	tttttttaattaaaaaaaaaaaaaagaagga	0.612903	0.290323	14
ENSG00000200693	14	63651296	63651499	-1	unknown	88.9	0	0	0	0	0	0	0	human-specific	3	SINE/Alu	SINE/Alu	0	Intergenic		ttcctgtctaaaaaataataaaataaaataa	0.580645	0.290323	6
ENSG00000201329	8	43378297	43378510	1	unknown	112.6	0	0	0	0	0	0	0	human-specific	19		SINE/Alu	0	Intergenic		ttttttaaattaaaaaaatttaaaaaaaaat	0.612903	0.387097	9
ENSG00000201346	20	3384229	3384440	1	unknown	123	0	0	0	0	0	0	0	human-specific	7		LINE/L1	1	ENSG00000088854 (C20orf194) [protein_coding]	-1	ttcctctttaatcatcagtcaaaaacaaaaa	0.451613	0.290323	5
ENSG00000201368	5	35429064	35429277	1	unknown	136.3	0	0	0	0	0	0	0	human-specific	3		Low_complexity	0	Intergenic		ttattattgaaagcgggaaagaaacagagag	0.451613	0.193548	3
ENSG00000201674	X	113944186	113944399	-1	unknown	105.6	0	0	0	0	0	0	0	human-specific	0	Simple_repeat	LINE/L1	0	Intergenic		ttcccattaaaaagaaagaaaaagaaaggaa	0.612903	0.129032	5
ENSG00000202233	7	25264656	25264882	1	unknown	107.6	0	0	0	0	0	0	0	Primate ancestor	14			0	Intergenic		ttccagttaaaaaaagaaggaaaaaggaaaa	0.612903	0.129032	7
ENSG00000202268	3	45255409	45255620	-1	unknown	121.4	0	0	0	0	0	0	0	human-specific	6	LINE/L1	SINE/Alu	0	Intergenic		ttcccattttatttaaaaaaaaaagaaaaga	0.548387	0.290323	10
ENSG00000207119	15	69457941	69458149	-1	unknown	108.6	1	1	1	1	1	1	1	human-specific	5		SINE/Alu	0	Intergenic		gggaaaaagcctgggccatggacttatagac	0.322581	0.16129	5
ENSG00000207215	8	97358265	97358478	1	unknown	118.8	0	0	0	0	0	0	0	human-specific	6			0	Intergenic		ttactgctttaaaaaagaaaaagaaaagtct	0.516129	0.258065	6
ENSG00000212165	20	16982831	16983033	-1	unknown	101.7	0	0	0	0	0	0	0	human-specific	17	Simple_repeat		0	Intergenic		tttccgctatagaaagaaacagagaaaggca	0.451613	0.16129	3
ENSG00000212182	2	114005440	114005655	-1	unknown	93.9	0	0	0	0	0	0	0	human-specific	9		SINE/MIR,LINE/L1	1	ENSG00000234199 (LINC01191) [lincRNA]	-1	tatctcaaaaaaaaaaaaagtggggagataa	0.580645	0.16129	13
ENSG00000212195	17	58631641	58631836	-1	unknown	69.1	1	1	1	1	1	1	1	Amniote ancestor	78			1	ENSG00000121101 (TEX14) [protein_coding]	1	ttctgggtttttttttttttcagatgttaat	0.129032	0.645161	2
ENSG00000212211	3	60856389	60856605	-1	unknown	117.1	0	0	0	0	0	0	0	human-specific	10			1	ENSG00000189283 (FHIT) [protein_coding]	1	tcttcattttaaaaaaaatctctttggctgc	0.290323	0.419355	8
ENSG00000212321	X	122840426	122840645	1	unknown	104.5	0	0	0	0	0	0	0	human-specific	0	Simple_repeat	Simple_repeat	0	Intergenic		ctcctgtttatgttattaaaagtaaaaaata	0.419355	0.387097	6
ENSG00000212422	7	10222797	10223011	1	unknown	92.9	0	0	0	0	0	0	0	human-specific	7			0	Intergenic		ttcttttttccaattttttttttaaaaaaga	0.290323	0.580645	6
ENSG00000212434	X	69692956	69693155	1	unknown	84.5	0	0	0	0	0	0	0	Primate ancestor	0	LINE/L2,LTR/ERV1	LTR/ERV1	1	ENSG00000158813 (EDA) [protein_coding]	1	ggaaaaatattaaatttagcagagtctaatt	0.451613	0.322581	5
ENSG00000212479	21	29180425	29180639	-1	unknown	84.4	0	0	0	0	0	0	0	human-specific	11			0	Intergenic		tttcccttcttgtaatacaaaataataacaa	0.419355	0.354839	4
ENSG00000212511	15	36852640	36852859	1	unknown	96.5	0	0	0	0	0	0	0	Primate ancestor	6	Low_complexity	LINE/L1	0	Intergenic		tttcccttcttgttaaaaaagaaaaaaaaat	0.483871	0.322581	9
ENSG00000212538	1	163923670	163923873	1	unknown	81.3	0	0	0	0	0	0	0	human-specific	5	LINE/L1	LINE/L1	0	Intergenic		tatttcttaaaagaggaaaaaaagaccaata	0.548387	0.225806	7
ENSG00000212539	18	56957270	56957469	1	unknown	90.4	0	0	0	0	0	0	0	Primate ancestor	11	LINE/L1		1	ENSG00000091157 (WDR7) [protein_coding]	1	gaaaaaaaaaaaaaaaggtagaaaaagctct	0.677419	0.0967742	15
ENSG00000212551	11	32081764	32081973	1	unknown	93.7	0	0	0	0	0	0	0	Haplorrhini ancestor	8			1	ENSG00000049449 (RCN1) [protein_coding]	1	tttaaaaaaaagaattctgatgcagatgtat	0.451613	0.322581	8
ENSG00000212598	3	90030284	90030495	1	unknown	70.5	0	0	0	0	0	0	0	human-specific	9	LTR/ERVL-MaLR		0	Intergenic		taattatttaaaataactaattaatttaata	0.516129	0.451613	4
ENSG00000212610	1	218541690	218541899	-1	unknown	96.5	0	0	0	0	0	0	0	human-specific	4	SINE/Alu		0	Intergenic		ttctcattttttttttttttatttgagacgg	0.129032	0.645161	1
ENSG00000221040	1	116278606	116278821	1	unknown	86.6	0	0	0	0	0	0	0	human-specific	13			0	Intergenic		ttcctgtttcaacatttaaaaagaagaaaga	0.451613	0.290323	5
ENSG00000221043	5	149695748	149695959	-1	unknown	81.7	0	0	0	0	0	0	0	Primate ancestor	6	LINE/L1	LINE/L1	0	Intergenic		ttcccataaaaataaacaaataaattaatga	0.580645	0.258065	5
ENSG00000221044	17	44025020	44025223	-1	unknown	88.9	0	0	0	0	0	0	0	human-specific	6			0	Intergenic		gggtgaaagtcagtgagctgcagtgtggggt	0.193548	0.225806	3
ENSG00000221125	19	49949316	49949527	-1	unknown	72.9	0	0	0	0	0	0	0	human-specific	8	SINE/Alu	SINE/Alu	1	ENSG00000269179 (CTC-326K19.6) [protein_coding]	1	ttcccatttgaacatttaaaaaaaaaaaaaa	0.580645	0.258065	14
ENSG00000221332	6	75398860	75399067	-1	unknown	69.4	0	0	0	0	0	0	0	Primate ancestor	7			1	ENSG00000237174 (RP11-415D17.3) [antisense]	-1	ttaaaaaaaagataaatttcgctttaagtta	0.483871	0.354839	8
ENSG00000221345	6	71126893	71127105	-1	unknown	77	0	0	0	0	0	0	0	human-specific	5			0	Intergenic		ttcccattaaaaaataataattttttaaaaa	0.516129	0.387097	6
ENSG00000221400	10	43417249	43417438	-1	unknown	71.1	0	1	0	0	1	0	0	Haplorrhini ancestor	7	SINE/Alu	SINE/Alu	0	Intergenic		tttgagttaccaaagtaaaaaaatatattta	0.483871	0.354839	7
ENSG00000221455	6	92790453	92790665	1	unknown	78.8	0	0	0	0	0	0	0	human-specific	5			0	Intergenic		tttccatttatgaaagcaaaaaacaaaaaca	0.548387	0.225806	6
ENSG00000221461	8	123180310	123180525	-1	unknown	79.9	0	0	0	0	0	0	0	human-specific	12			1	ENSG00000147689 (FAM83A) [protein_coding]	-1	ttcccatttatgttattttttttttaagttg	0.16129	0.645161	2
ENSG00000221496	17	44303965	44304203	1	unknown	73.6	0	0	0	0	0	0	0	human-specific	5	SINE/Alu	LINE/L1	1	ENSG00000267750 (RUNDC3A-AS1) [antisense]	-1	tttccctgaaaaaaagaaaaaagaaaagaaa	0.645161	0.129032	7
ENSG00000221633	3	109018909	109019116	-1	unknown	70.7	0	0	0	0	0	0	0	Primate ancestor	8			1	ENSG00000114487 (MORC1) [protein_coding]	1	agttcctgttttaacaagtaaaaaaggtgga	0.387097	0.290323	6
ENSG00000221638	2	75627950	75628168	1	unknown	81.3	0	0	0	0	0	0	0	Primate ancestor	5			0	Intergenic		tcctttctgatgtgattgcttgtattttgtt	0.0967742	0.580645	1
ENSG00000221673	1	219962652	219962865	1	unknown	87.3	0	0	0	0	0	0	0	human-specific	7	SINE/Alu	Simple_repeat,LINE/L1	0	Intergenic		tttctcttaaaataaataaataaataataaa	0.580645	0.354839	4
ENSG00000222666	10	28408039	28408251	-1	unknown	71.2	0	0	0	0	0	0	0	human-specific	9	Simple_repeat	Simple_repeat	0	Intergenic		tttcccttcttaaaaaaacaaacaacaaaca	0.516129	0.225806	7
ENSG00000238297	7	107999791	107999982	-1	unknown	72.4	1	0	0	0	0	0	0	Haplorrhini ancestor	6	Simple_repeat		1	ENSG00000091136 (LAMB1) [protein_coding]	1	tttcccttaaaaaaaaaaaaaaaaaaaagca	0.677419	0.16129	20
ENSG00000262074	17	19063346	19064136	-1	known	174.5	1	1	1	1	1	1	1	human-specific	38	SINE/Alu,SINE/Alu		0	Intergenic		tttttccttcttgatggctcaatgacagaga	0.225806	0.387097	2
ENSG00000263934	17	19188016	19188714	1	known	179.9	1	1	1	1	1	1	1	human-specific	46		SINE/Alu,Simple_repeat,SINE/Alu	0	Intergenic		tttttccttcttgatggctcaatgacagaga	0.225806	0.387097	2
ENSG00000264940	17	19189665	19190245	-1	known	178.5	1	1	1	1	1	1	1	human-specific	0	SINE/Alu		0	Intergenic		tttttccttcttgatggctcaatgacagaga	0.225806	0.387097	2
ENSG00000265185	17	19061912	19062669	1	known	174.5	1	1	1	1	1	1	1	human-specific	33		SINE/Alu,Simple_repeat,SINE/Alu,SINE/Alu	0	Intergenic		tttttccttcttgatggctcaatgacagaga	0.225806	0.387097	2
ENSG00000271817	4	158700691	158700909	1	unknown	102	0	0	0	0	0	0	0	Haplorrhini ancestor	4			1	ENSG00000171503 (ETFDH) [protein_coding]	1	ctcccatttaggtaaagaaaaagaagaggca	0.451613	0.16129	5
ENSG00000273788	X	72726122	72726337	-1	unknown	119.9	0	0	0	0	0	0	0	human-specific	0	LINE/L1	LINE/L1	0	Intergenic		tatttaaaaaattacaaatacataattttcc	0.483871	0.387097	6
ENSG00000274581	CHR_HSCHR14_1_CTG1	91718574	91718789	-1	unknown	123.4	0	0	0	0	0	0	0	human-specific	0	SINE/Alu	LINE/L1	1	ENSG00000274338 (CATSPERB) [protein_coding]	1	tttctattttgttggtttttgttttttaagt	0.0967742	0.709677	2
ENSG00000275154	14	91714915	91715130	-1	unknown	123.4	0	0	0	0	0	0	0	Homininae ancestor	12	SINE/Alu	LINE/L1	1	ENSG00000133962 (CATSPERB) [protein_coding]	1	tttctattttgttggtttttgttttttaagt	0.0967742	0.709677	2
ENSG00000275900	18	26689316	26689529	-1	unknown	71.3	0	0	0	0	0	0	0	Haplorrhini ancestor	5	SINE/Alu		1	ENSG00000260372 (AQP4-AS1) [antisense]	-1	ttcccatttataattaattaattaattaagg	0.387097	0.451613	2
ENSG00000276366	2	240289216	240289443	1	unknown	61.5	0	0	0	0	0	0	0	human-specific	12	SINE/Alu		0	Intergenic		tttatcttacttgttaaaaaaaaaatgacca	0.451613	0.354839	10
ENSG00000277205	CHR_HSCHR7_3_CTG6	148386174	148386384	1	unknown	90	0	0	0	0	0	0	0	human-specific	0	LTR/ERV1	DNA/hAT-Charlie	1	ENSG00000278728 (CNTNAP2) [protein_coding]	1	tcttcatggttattttttaaaaagaaaaatc	0.387097	0.419355	5
ENSG00000277754	14	101145480	101145695	-1	unknown	137.6	0	0	0	0	0	0	0	human-specific	3	LINE/L1	LINE/L1	0	Intergenic		ttcttgttttcaccaaaaaaaaaaaaattct	0.451613	0.354839	13
ENSG00000280704	X	70846080	70846295	-1	unknown	149.1	0	0	0	0	1	0	0	Homininae ancestor	0	DNA/hAT-Charlie,DNA/hAT-Charlie	DNA/hAT-Charlie	1	ENSG00000120498 (TEX11) [protein_coding]	1	ttttcatttaaaaaataaataaataaaaagg	0.580645	0.322581	6
ENSG00000281000	17	19112420	19112636	-1	known	171.3	1	1	1	1	1	1	1	human-specific	23			1	ENSG00000262202 (RP11-160E2.6) [lincRNA]	1	tttttccttcttgatggctcaatgacagaga	0.225806	0.387097	2
ENSG00000281710	3	30304321	30304536	-1	unknown	128.8	0	0	0	0	0	0	0	Primate ancestor	10	LTR/ERVL-MaLR	LTR/ERVL	0		1	ttttctgaaaaacaaaaaaacaaacaaaaag	0.645161	0.16129	7

## Sheet: U4 - Human
Annotation							ENCODE pol-II binding							Conservation		Repeat features		Genomic context
Gene	Chromosome	Start	Stop	Strand	HGNC status	CM_score	PolII - GM12878 Enriched Site	PolII - K562 Enriched Site	PolII - HUVEC Enriched Site	PolII - HepG2 Enriched Site	PolII - H1ESC Enriched Site	PolII - HeLa-S3 Enriched Site	PolII - NHEK Enriched Site	Amniotes_PECAN	SNPs_g1k	5PRIME_RM	3PRIME_RM	is_intronic	host_gene	host_gene_strand	3Prime_flank	3Prime_A_bias	3Prime_T_bias	3Prime_A_stretch
ENSG00000201609	1	19510593	19510733	1	known_pseudogene	69.1	0	0	0	0	0	0	0	human-specific	2	SINE/Alu	SINE/Alu	0	Intergenic		acagagtttcactcttgttgcccaggctgga	0.193548	0.290323	1
ENSG00000222821	1	36402721	36402859	-1	known_pseudogene	38.9	0	0	0	0	0	0	0	Haplorrhini ancestor	5		Simple_repeat,Simple_repeat,SINE/Alu	0	Intergenic		actgaatatttaaaagaagagaagcaaatcc	0.516129	0.193548	4
ENSG00000223175	1	48447936	48448042	1	known_pseudogene	46.6	0	0	0	0	0	0	0	Catarrhini ancestor	1	LINE/L1	LINE/L1,SINE/Alu	1	ENSG00000132122 (SPATA6) [protein_coding]	-1	gcttccatctcaagaagctgccagcctgggc	0.193548	0.193548	2
ENSG00000223152	1	66094461	66094546	-1	known_pseudogene	51.1	0	0	0	0	0	0	0	Haplorrhini ancestor	4			1	ENSG00000184588 (PDE4B) [protein_coding]	-1	agatttggatttatatagtttcagctgcata	0.290323	0.419355	1
ENSG00000201317	1	92700819	92700934	-1	known_pseudogene	65.6	0	0	0	0	0	0	0	Primate ancestor	6			1	ENSG00000067208 (EVI5) [protein_coding]	1	actcagacatccttattatcagtctagtgat	0.290323	0.354839	1
ENSG00000201491	1	99784740	99784885	-1	known_pseudogene	58.8	0	0	0	0	0	0	0	human-specific	2		Simple_repeat	0	Intergenic		tatatggagactgaacaaagaaacagaaaaa	0.580645	0.129032	5
ENSG00000276103	1	150608507	150608623	-1	unknown	37.6	0	0	0	0	0	0	0	human-specific	0	SINE/Alu	SINE/Alu	1	ENSG00000143420 (ENSA) [protein_coding]	1	ggaggccgagacaggccaatcatgaggtcag	0.290323	0.0967742	2
ENSG00000201608	1	160392768	160392909	-1	known_pseudogene	87	0	0	0	0	0	0	0	Hominini ancestor	3	SINE/Alu,LINE/L1	LINE/L1	0	Intergenic		actgaatttgaaaaaaaacaaaaaaaaacaa	0.709677	0.129032	9
ENSG00000251789	1	223373822	223373956	1	known_pseudogene	42.7	0	0	0	0	0	0	0	human-specific	4	LINE/L2	LINE/L2	0	Intergenic		aagcactaggcagaataataaatttgggaag	0.451613	0.193548	3
ENSG00000199672	1	229535064	229535189	-1	known_pseudogene	69.4	0	0	0	0	0	0	0	Primate ancestor	5	SINE/Alu	LINE/L1	1	ENSG00000135776 (ABCB10) [protein_coding]	1	gggagtctcattctgttgcccaggctggagt	0.129032	0.290323	1
ENSG00000252501	1	233448626	233448781	-1	known_pseudogene	47.2	0	0	0	0	0	0	0	Primate ancestor	7	LTR?		0	Intergenic		cagccttttactatcagttctttgagcttat	0.193548	0.451613	1
ENSG00000200034	2	9740643	9740783	-1	known_pseudogene	77	0	0	0	0	0	0	0	human-specific	5			0	Intergenic		gctgaacaaccaaaaaaacataaaaatttaa	0.612903	0.16129	7
ENSG00000223245	2	41871271	41871388	1	known_pseudogene	39.8	0	0	0	0	0	0	0	Hominini ancestor	5			0	Intergenic		tccacatccatttcctgccttggtcagaact	0.193548	0.322581	2
ENSG00000251889	2	48340687	48340826	-1	known_pseudogene	75	0	0	0	0	0	0	0	human-specific	8	Simple_repeat		1	ENSG00000170802 (FOXN2) [protein_coding]	-1	acatcaataaataaataaataaaataagaaa	0.709677	0.193548	4
ENSG00000201076	2	60911303	60911442	1	known_pseudogene	68.9	0	0	0	0	0	0	0	Primate ancestor	2	LINE/L1	LINE/L1	1	ENSG00000162924 (REL) [protein_coding]	1	actgaataaaaaataaagtttaaaagggtta	0.548387	0.258065	6
ENSG00000201806	2	97664591	97664731	-1	known_pseudogene	82.3	1	1	0	0	1	1	0	human-specific	0	SINE/Alu	SINE/Alu	1	ENSG00000228486 (LINC01125) [antisense]	-1	actatttcagtaaaaataaataaatatggtg	0.483871	0.322581	5
ENSG00000201070	2	98782410	98782548	1	known_pseudogene	105.9	0	0	0	0	0	0	0	Haplorrhini ancestor	3	LINE/L1	LINE/L1	0	Intergenic		acactgaattttatagttaaaaagaagaaaa	0.548387	0.258065	5
ENSG00000202429	2	127472234	127472415	1	known_pseudogene	51.9	0	0	0	0	0	0	0	human-specific	3			1	ENSG00000231731 (AC010976.2) [antisense]	1	tcctacccctttggacttaccaaacatctct	0.225806	0.322581	3
ENSG00000277986	2	231711525	231711647	1	unknown	53.4	1	1	1	1	1	1	0	human-specific	4		LTR/ERV1	1	ENSG00000187514 (PTMA) [protein_coding]	1	cgagcagcgcctgaacaagaataggttcaga	0.354839	0.129032	2
ENSG00000201545	3	19996803	19996925	1	known_pseudogene	54.3	0	0	0	0	0	0	0	Primate ancestor	3	LINE/L1	LINE/L1	1	ENSG00000183977 (PP2D1) [protein_coding]	-1	aataaatatgacacattaccaacagaatgaa	0.548387	0.193548	3
ENSG00000201570	3	39970125	39970266	1	known_pseudogene	81	0	0	0	0	0	0	0	human-specific	7	LINE/L1		1	ENSG00000170011 (MYRIP) [protein_coding]	1	actaaattaaaaaaaatacaatagatagcat	0.612903	0.225806	8
ENSG00000222872	3	42221840	42221965	1	known_pseudogene	50.8	0	0	0	0	0	0	0	Haplorrhini ancestor	4			1	ENSG00000182606 (TRAK1) [protein_coding]	1	actgaattattaggttggtgcaaaagtaatt	0.354839	0.354839	4
ENSG00000222057	3	121655475	121655604	-1	known_pseudogene	52.6	0	0	0	0	0	0	0	Primate ancestor	2	Simple_repeat	Simple_repeat	1	ENSG00000180353 (HCLS1) [protein_coding]	1	aaaaaaaaaaaaaaaaaaaaaaagagcaagc	0.83871	0	23
ENSG00000201342	3	170057301	170057429	1	known_pseudogene	70.2	1	0	0	0	0	0	0	human-specific	2			1	ENSG00000173890 (GPR160) [protein_coding]	1	actgaacttaacattaaaaacaaattaaaaa	0.612903	0.225806	5
ENSG00000201458	3	172796429	172796558	-1	known_pseudogene	61.3	1	0	1	0	0	0	0	Homininae ancestor	4	LTR/ERV1	LTR/ERV1	1	ENSG00000114346 (ECT2) [protein_coding]	-1	attaaaagctgatcaatacttcaagtaaaac	0.483871	0.258065	4
ENSG00000201648	3	175609479	175609613	1	known_pseudogene	76.8	0	0	0	0	0	0	0	Catarrhini ancestor	7			1	ENSG00000177694 (NAALADL2) [protein_coding]	1	gactattgttataatgaacacattaccagag	0.387097	0.290323	2
ENSG00000272359	3	196747192	196747324	-1	known_pseudogene	52	0	0	0	0	0	0	0	Haplorrhini ancestor	8	Simple_repeat		1	ENSG00000180370 (PAK2) [protein_coding]	-1	tgttaacaacaaaaaaaaaaagcaggagagc	0.580645	0.0967742	11
ENSG00000201186	4	119367562	119367646	1	known_pseudogene	65.6	0	0	0	0	0	0	0	human-specific	3			1	ENSG00000250412 (KLHL2P1) [unprocessed_pseudogene]	1	caatttggtcacgtaaatgcattttt	0.269231	0.423077	3
ENSG00000199634	4	158395394	158395534	1	known_pseudogene	77.9	0	0	0	0	0	0	0	human-specific	5			1	ENSG00000171509 (RXFP1) [protein_coding]	1	acttaactatctcaggtttaaaaaaagctga	0.419355	0.290323	7
ENSG00000200974	4	165252580	165252661	1	known_pseudogene	64.5	0	0	0	0	0	0	0	Primate ancestor	4			1	ENSG00000109466 (KLHL2) [protein_coding]	1	caatttggtcatgtaaatgcatt	0.304348	0.391304	3
ENSG00000222727	4	186026456	186026586	-1	known_pseudogene	49	0	0	0	0	0	0	0	Haplorrhini ancestor	4			0	Intergenic		tcttctagacacctccgccaaagcactttgc	0.225806	0.258065	3
ENSG00000222560	5	26012889	26013025	1	known_pseudogene	45.3	0	0	0	0	0	0	0	human-specific	3			0	Intergenic		aactaaaaaaatggtttataacaacaaatgc	0.548387	0.225806	7
ENSG00000202157	5	83803554	83803685	1	known_pseudogene	64.9	0	0	0	0	0	0	0	Haplorrhini ancestor	5	LTR/ERVL-MaLR		0	Intergenic		aactaaactttgttggtaaaaaaaataaaaa	0.580645	0.258065	8
ENSG00000199643	5	91270727	91270867	1	known_pseudogene	58.2	0	0	0	0	0	0	0	human-specific	3		SINE/Alu	0	Intergenic		aaatggtctgactctgtcacccaggctggag	0.225806	0.225806	3
ENSG00000222609	5	120710698	120710840	-1	known_pseudogene	51.5	0	0	0	0	0	0	0	human-specific	6	LTR/ERVL-MaLR	LTR/ERVL-MaLR	0	Intergenic		actgaatttaaaaaataataataatacattt	0.548387	0.354839	6
ENSG00000222790	5	140397323	140397444	-1	known_pseudogene	45.6	0	0	0	0	0	0	0	human-specific	3		SINE/Alu	1	ENSG00000249637 (CTC-329D1.2) [antisense]	1	ataaagaagaaaaaaaagccagtgggactat	0.548387	0.129032	8
ENSG00000274716	5	179492076	179492157	-1	unknown	65	0	0	0	0	0	0	0	human-specific	2	LINE/L1		0	Intergenic		agccaacaccccaatcaaggcagaaaacatt	0.451613	0.0967742	4
ENSG00000202069	6	71652474	71652611	-1	known_pseudogene	68.6	0	0	0	0	0	0	0	human-specific	4			0	Intergenic		accgattttttaaaaaagaagaaaatcattt	0.483871	0.322581	6
ENSG00000222686	6	85751581	85751753	1	known_pseudogene	54.6	0	0	0	0	0	0	0	human-specific	3		LINE/L1	0	Intergenic		tacctggttcatctcattgggactggttgga	0.16129	0.354839	1
ENSG00000202103	6	85993021	85993159	-1	known_pseudogene	90.9	0	0	0	0	0	0	0	human-specific	3	Simple_repeat,Simple_repeat	LINE/L1	0	Intergenic		atatggagactgaatatttcagtaaaaaaaa	0.516129	0.258065	8
ENSG00000207309	6	96649453	96649591	-1	known_pseudogene	73.5	0	0	0	0	0	0	0	Primate ancestor	1		LINE/L1	0	Intergenic		accaagatttaaaaaaagacaaagaaagagg	0.612903	0.0967742	7
ENSG00000273744	6	106271634	106271720	1	unknown	44.6	0	0	0	0	0	0	0	Haplorrhini ancestor	2			1	ENSG00000057663 (ATG5) [protein_coding]	-1	taaaaaaaaaaatggtgggaaatagagaagg	0.580645	0.129032	11
ENSG00000199458	6	121453981	121454121	-1	known_pseudogene	74	0	0	0	0	0	0	0	human-specific	10	SINE/Alu,Simple_repeat	Simple_repeat	0	Intergenic		gctgaacaaaaaaataaataaaaaataaaaa	0.741935	0.129032	7
ENSG00000201379	6	121542486	121542626	-1	known_pseudogene	80.8	0	0	0	0	0	0	0	human-specific	4			0	Intergenic		actgaacaaaagaaaataaataaataagaag	0.677419	0.129032	4
ENSG00000252560	6	131642818	131642966	-1	known_pseudogene	45.7	0	0	0	0	0	0	0	Haplorrhini ancestor	0	SINE/Alu		1	ENSG00000154269 (ENPP3) [protein_coding]	-1	ggagtatcacttgcatccaggagttcaagac	0.290323	0.225806	2
ENSG00000201628	6	150326623	150326763	-1	known_pseudogene	97.4	0	0	0	0	0	0	0	Primate ancestor	8			0	Intergenic		actgaagtttgttggaataaaaaagaaaaat	0.516129	0.258065	6
ENSG00000201607	7	95098227	95098367	1	known_pseudogene	79.7	0	0	0	0	0	0	0	Haplorrhini ancestor	8	LTR/ERVL	Low_complexity	1	ENSG00000158528 (PPP1R9A) [protein_coding]	1	actgaataaaaataaataaataaaaaataaa	0.741935	0.193548	6
ENSG00000223212	7	141052249	141052409	1	known_pseudogene	53.9	0	0	0	0	0	0	0	Haplorrhini ancestor	2		SINE/MIR	0	Intergenic		gcaaaccactctctgagtgactctcttcatc	0.225806	0.290323	3
ENSG00000206938	7	156872078	156872218	1	known_pseudogene	84.4	0	0	0	0	0	0	0	Catarrhini ancestor	6	LINE/L1	LINE/L1	1	ENSG00000105983 (LMBR1) [protein_coding]	-1	actgaattataaagaaaaaaaaactaataaa	0.677419	0.193548	9
ENSG00000252067	8	23600026	23600138	-1	known_pseudogene	37.6	0	0	0	0	0	0	0	Catarrhini ancestor	4	LINE/L1	LINE/L1	0	Intergenic		gtgtgcagataacaagagtagcttgattcat	0.322581	0.290323	2
ENSG00000201231	8	58814412	58814552	-1	known_pseudogene	74.2	0	0	0	0	0	0	0	Primate ancestor	2			1	ENSG00000198846 (TOX) [protein_coding]	1	actgaatataattttttaaaaaaataaataa	0.580645	0.354839	7
ENSG00000222795	8	100831728	100831860	-1	known_pseudogene	59.4	0	0	0	0	0	0	0	human-specific	5	SINE/Alu,SINE/Alu	LTR/ERV1	0	Intergenic		actgaactttgttagtaaaaaaatatatatt	0.451613	0.387097	7
ENSG00000222146	8	112148742	112148825	-1	known_pseudogene	43.4	0	0	0	0	0	0	0	human-specific	3			0	Intergenic		gaaatgttttgcctacctcacttctcatatt	0.225806	0.419355	3
ENSG00000278374	8	123454981	123455107	-1	unknown	54	0	0	0	0	0	0	0	human-specific	3	LTR/ERVL		1	ENSG00000156795 (WDYHV1) [protein_coding]	-1	atttccttttcctaatcaccatgcttctgcc	0.16129	0.419355	2
ENSG00000222501	8	128010382	128010611	-1	known_pseudogene	60.1	0	0	0	0	0	0	0	human-specific	18			1	ENSG00000249859 (PVT1) [lincRNA]	-1	ttggctgctgtattactctgtcacatgtctt	0.129032	0.451613	1
ENSG00000222202	9	20418321	20418427	1	known_pseudogene	43.7	0	0	0	0	0	0	0	Primate ancestor	7			1	ENSG00000171843 (MLLT3) [protein_coding]	-1	tgaatttgatttacttttcccacttcaatcc	0.225806	0.451613	2
ENSG00000222760	9	36267783	36267922	1	known_pseudogene	57.3	0	0	0	0	0	0	0	human-specific	3	Simple_repeat,Simple_repeat	SINE/Alu	1	ENSG00000159921 (GNE) [protein_coding]	-1	tctaggagttcgagaccagcctaggcaacat	0.290323	0.193548	2
ENSG00000251752	9	83275941	83276114	1	known_pseudogene	52.6	0	0	0	0	0	0	0	human-specific	3			1	ENSG00000172159 (FRMD3) [protein_coding]	-1	tcagatgccaatgtagtctcccaagatttcc	0.258065	0.290323	2
ENSG00000199483	9	83596444	83596584	-1	known_pseudogene	85.8	0	0	0	0	0	0	0	Hominini ancestor	3			0	Intergenic		ctttggttgccttgactcctgattcatgtct	0.0967742	0.451613	1
ENSG00000199313	9	124887410	124887549	-1	known_pseudogene	58.4	1	1	1	1	0	0	human-specific	Haplorrhini ancestor	7	LINE/L1	Simple_repeat	1	ENSG00000136935 (GOLGA1) [protein_coding]	1	taaccaccccgatgcgaatcaggatattgcc	0.290323	0.193548	2
ENSG00000272160	10	109869858	109869992	1	known_pseudogene	51.2	0	0	0	0	0	0	0	Catarrhini ancestor	8			1	ENSG00000108039 (XPNPEP1) [protein_coding]	-1	gcgaattccaaaagccccatcttcatagtac	0.322581	0.225806	4
ENSG00000199325	11	66614964	66615090	-1	known_pseudogene	59.2	0	1	0	1	0	0	0	Haplorrhini ancestor	0	SINE/Alu		0	Intergenic		aggcattaaaatcacttgaacccaggaggtg	0.354839	0.193548	4
ENSG00000222663	11	105824634	105824770	1	known_pseudogene	54.5	0	0	0	0	0	0	0	Primate ancestor	0	LINE/L1		1	ENSG00000152578 (GRIA4) [protein_coding]	1	tatctttgaagtatctccacaatcatctgtg	0.258065	0.387097	2
ENSG00000199709	11	122927034	122927173	1	known_pseudogene	75.9	0	0	0	0	0	0	0	Primate ancestor	4			1	ENSG00000109944 (C11orf63) [protein_coding]	1	actgaagaaaaaatgataataatcaaggtaa	0.580645	0.193548	6
ENSG00000222067	11	126214260	126214478	-1	known_pseudogene	54.9	0	0	0	0	0	0	0	Catarrhini ancestor	6	SINE/Alu,Simple_repeat	Simple_repeat	1	ENSG00000197798 (FAM118B) [protein_coding]	-1	tggagtgcagtgatgcgatctcggctcactg	0.16129	0.258065	1
ENSG00000274197	11	130114251	130114335	-1	unknown	66.4	0	0	0	0	0	0	0	human-specific	3		LINE/L1	1	ENSG00000084234 (APLP2) [protein_coding]	-1				0
ENSG00000201439	12	25404288	25404428	-1	known_pseudogene	91	0	0	0	0	0	0	0	human-specific	5	Simple_repeat	Simple_repeat	0	Intergenic		actgaatataatattgtgtatatatatatta	0.419355	0.451613	2
ENSG00000252237	12	28319335	28319463	-1	known_pseudogene	43.2	0	0	0	0	0	0	0	human-specific	4		DNA/TcMar-Tigger	1	ENSG00000123106 (CCDC91) [protein_coding]	-1	tctgctgcaaatctgtttaatgatgctaatt	0.258065	0.419355	3
ENSG00000202471	12	59586793	59586943	-1	known_pseudogene	64.6	0	0	0	0	0	0	0	human-specific	7	Simple_repeat		0	Intergenic		actgaacaaaaacaaaacaaaacaaaacaaa	0.741935	0.0322581	5
ENSG00000222405	12	70443784	70443923	-1	known_pseudogene	45.1	0	0	0	0	0	0	0	human-specific	4			0	Intergenic		ttgaataaagtaaaaaaagaaagaaatatag	0.645161	0.193548	7
ENSG00000201435	12	96303375	96303513	-1	known_pseudogene	60.3	0	0	0	0	0	0	0	Primate ancestor	3			1	ENSG00000059758 (CDK17) [protein_coding]	1	actggaacaacaacatacacattataaagct	0.483871	0.193548	3
ENSG00000201296	12	98417896	98418038	-1	known_pseudogene	74.8	0	0	0	0	0	0	0	Primate ancestor	8			0	Intergenic		ctgaactgaaaaaaaaacaacaacaaaaaac	0.677419	0.0645161	9
ENSG00000200274	12	109567975	109568115	-1	known_pseudogene	66.2	0	0	0	0	0	0	0	Primate ancestor	6	SINE/Alu	LTR/ERVL-MaLR	1	ENSG00000139428 (MMAB) [protein_coding]	1	actaaactttgttggtaaataaaagttgaaa	0.451613	0.322581	4
ENSG00000202538	12	120291763	120291903	-1	known	119.2	1	1	1	1	1	1	1	human-specific	31			0	Intergenic		actgaatttttaaaagtctaaagaaaagggt	0.451613	0.290323	4
ENSG00000200795	12	120293097	120293237	-1	known	116.7	1	1	1	1	1	1	1	human-specific	77			0	Intergenic		actgaattttcttgcagttgaacaacagagg	0.322581	0.290323	2
ENSG00000201821	13	21038529	21038667	-1	known_pseudogene	68.7	0	0	0	0	0	0	0	human-specific	6	SINE/Alu	SINE/Alu	1	ENSG00000150457 (LATS2) [protein_coding]	1	actgaaaagaaagagagagataaaataggtg	0.548387	0.129032	4
ENSG00000201253	13	73191528	73191667	1	known_pseudogene	87.5	0	0	0	0	0	0	0	Primate ancestor	9			0	Intergenic		actgaatatttcagtattaaaaaaaacagag	0.516129	0.258065	8
ENSG00000222990	14	88513498	88513663	1	known_pseudogene	49	0	0	0	0	0	0	0	Catarrhini ancestor	5	SINE/Alu	LTR/ERVL-MaLR	1	ENSG00000258983 (RP11-507K2.2) [antisense]	1	gaaccctcatgagacctcaaccatgctcaga	0.322581	0.16129	2
ENSG00000200653	14	88820297	88820432	1	known_pseudogene	72.4	0	0	0	0	0	0	0	Primate ancestor	4	LTR/ERVL	LTR/ERVL	1	ENSG00000274492 (RP11-976B16.1) [lincRNA]	-1	actgaattgttttagaaaaaagtgggaagca	0.419355	0.258065	6
ENSG00000201184	14	103567405	103567545	1	known_pseudogene	92.8	0	0	0	0	0	0	0	human-specific	2	SINE/Alu	SINE/Alu	1	ENSG00000126214 (KLC1) [protein_coding]	1	actgaaaacaaaaattttttttatagagatg	0.451613	0.354839	5
ENSG00000200070	15	59212648	59212788	-1	known_pseudogene	90.8	0	0	0	0	0	0	0	Primate ancestor	6	Simple_repeat	LTR/ERVL-MaLR	1	ENSG00000157483 (MYO1E) [protein_coding]	1	agtgaactgtaaaaaaaaagaaaaagaaaag	0.677419	0.0967742	9
ENSG00000222750	16	19498610	19498747	1	known_pseudogene	78.2	0	0	0	0	0	0	0	human-specific	7		Simple_repeat,SINE/Alu	1	ENSG00000103534 (TMC5) [protein_coding]	1	actgaataagaaaaaagaaaagaaaagaaat	0.709677	0.0967742	6
ENSG00000200062	16	59540126	59540266	1	known_pseudogene	86.3	0	0	0	0	0	0	0	Haplorrhini ancestor	1	LINE/L1	LINE/L1	0	Intergenic		actgaaaagaaaaaaaaaaaagaggagaaca	0.709677	0.0322581	12
ENSG00000222177	16	68329387	68329529	-1	known_pseudogene	53.6	0	0	0	0	0	0	0	Haplorrhini ancestor	3		SINE/Alu	1	ENSG00000132600 (PRMT7) [protein_coding]	-1	acctgactagctctagtctactccttgttga	0.193548	0.354839	1
ENSG00000201164	16	68535515	68535658	1	known_pseudogene	79.6	0	0	0	0	0	0	0	Primate ancestor	4			1	ENSG00000184939 (ZFP90) [protein_coding]	1	actgaaataaaaaaaaagaaaaacaaagctc	0.677419	0.0967742	9
ENSG00000222363	17	29388560	29388683	1	known_pseudogene	55.6	0	0	0	0	0	0	0	human-specific	2	SINE/MIR	SINE/Alu	1	ENSG00000266111 (RP11-296K13.4) [lincRNA]	1	aagcaggtggatcctttgaggccaggagttc	0.225806	0.225806	2
ENSG00000200889	17	59537359	59537499	-1	known_pseudogene	100	0	1	0	0	0	0	0	Primate ancestor	2			0	Intergenic		actgaacaaaaaaaagaaaaaaataacattt	0.677419	0.16129	8
ENSG00000222808	17	77152561	77152674	-1	known_pseudogene	52.7	0	0	0	0	0	0	0	human-specific	5	SINE/Alu	LINE/L1	1	ENSG00000129657 (SEC14L1) [protein_coding]	-1	tgtcacccaggctggagtgcagtggcatgac	0.193548	0.193548	1
ENSG00000202468	18	60163567	60163707	1	known_pseudogene	70.7	0	0	0	0	0	0	0	human-specific	3			0	Intergenic		accgaatttaaaaaaagaaaaaagagaattc	0.612903	0.16129	7
ENSG00000253048	19	42472875	42473009	1	known_pseudogene	44.7	0	0	0	0	0	0	0	Homininae ancestor	2			1	ENSG00000213904 (LIPE-AS1) [antisense]	1	agagctgccccatgggctaagccagggaagg	0.258065	0.0967742	2
ENSG00000201221	20	35887659	35887801	1	known_pseudogene	67.3	0	0	0	0	0	0	0	Primate ancestor	2	LTR/ERVL-MaLR	Simple_repeat,LTR/ERVL-MaLR	1	ENSG00000025293 (PHF20) [protein_coding]	1	ctgaattaaaaaaaaaaaaaaaaaaaagaag	0.774194	0.0967742	20
ENSG00000202339	21	22205192	22205332	1	known_pseudogene	70.9	0	0	0	0	0	0	0	human-specific	2		Low_complexity	0	Intergenic		aatgaaccatctttgtttaaaaaaacgaaaa	0.516129	0.258065	7
ENSG00000262704	CHR_HSCHR21_2_CTG1_1	22205192	22205332	1	known_pseudogene	70.9	0	0	0	0	0	0	0	human-specific	0		Low_complexity	0	Intergenic		aatgaaccatctttgtttaaaaaaacgaaaa	0.516129	0.258065	7
ENSG00000222736	X	16875146	16875267	-1	known_pseudogene	56.6	0	0	0	0	0	0	0	Primate ancestor	0			0	Intergenic		agagccattccagagatccaggaagcaggaa	0.387097	0.0967742	2
ENSG00000206936	X	49082028	49082165	1	known_pseudogene	74	0	0	0	0	0	0	0	Haplorrhini ancestor	0	SINE/Alu		1	ENSG00000196998 (WDR45) [protein_coding]	-1	ctgaatattaaagaaaaaatacagagaaatc	0.580645	0.193548	6
ENSG00000200431	X	70450879	70451022	1	known_pseudogene	70.2	0	0	0	0	0	0	0	Primate ancestor	0		Simple_repeat	1	ENSG00000082458 (DLG3) [protein_coding]	1	agtgaattttaaaaagaggagagagagaagc	0.483871	0.16129	5
ENSG00000199920	X	134760208	134760348	-1	known_pseudogene	89.2	0	0	0	0	0	0	0	Primate ancestor	0	Simple_repeat	Simple_repeat	1	ENSG00000170965 (PLAC1) [protein_coding]	1	actaaactaaaaatagaaatgaagaaaaaag	0.677419	0.129032	6

## Sheet: U5 - Human
Annotation							ENCODE pol-II binding							Conservation		Repeat features		Genomic context
Gene	Chromosome	Start	Stop	Strand	HGNC status	CM_score	PolII - HeLa-S3 Enriched Site	PolII - NHEK Enriched Site	PolII - GM12878 Enriched Site	PolII - K562 Enriched Site	PolII - HUVEC Enriched Site	PolII - H1ESC Enriched Site	PolII - HepG2 Enriched Site	Amniotes_PECAN	SNPs_g1k	5PRIME_RM	3PRIME_RM	is_intronic	host_gene	host_gene_strand	3Prime_flank	3Prime_A_bias	3Prime_T_bias	3Prime_A_stretch
ENSG00000199347	1	11908152	11908271	1	known	98.5	1	1	1	1	1	1	human-specific	human-specific	70			0	Intergenic		ttattttaagtgttttaaaaacagatgcgat	0.354839	0.419355	5
ENSG00000201801	1	11909808	11909927	-1	known_pseudogene	95.1	1	1	1	1	1	1	1	human-specific	32			0	Intergenic		cttatttgagcgttttaaaagtagatgccct	0.258065	0.387097	4
ENSG00000199377	1	44721786	44721902	-1	known	94.1	1	1	1	1	1	1	1	Mammal ancestor	67			1	ENSG00000198520 (C1orf228) [protein_coding]	-1	tgaatgttctgttactaaagagagacgtgtg	0.290323	0.322581	3
ENSG00000200169	1	44731055	44731170	-1	known	102.3	1	1	1	1	1	1	1	Placentalia ancestor	69			0	Intergenic		tcatcaacggtgtttaaaaatcagatagaaa	0.451613	0.258065	5
ENSG00000202444	1	44819883	44819997	-1	known_pseudogene	89.7	1	1	1	1	1	1	1	human-specific	56			1	ENSG00000117425 (PTCH2) [protein_coding]	1	tacatttttaagtattaaaagttaggcaact	0.387097	0.387097	4
ENSG00000199849	1	164351273	164351388	1	known_pseudogene	74.2	0	0	0	0	0	0	0	human-specific	1	LINE/L1	LINE/L1	0	Intergenic		caagtaaattaaaaaaaaaaaaactattaac	0.677419	0.193548	13
ENSG00000251875	1	179576268	179576349	1	known_pseudogene	44.3	0	0	0	0	0	0	0	Primate ancestor	8		Low_complexity	0	Intergenic		ttgggcagggccaagtaaaaaagaaaaaaga	0.516129	0.0967742	6
ENSG00000200972	1	210374154	210374267	-1	known_pseudogene	89.4	1	1	1	1	1	1	1	Placentalia ancestor	45			1	ENSG00000054392 (HHAT) [protein_coding]	-1	agatcatgttttataaaaaaagacttaaaga	0.516129	0.290323	7
ENSG00000222986	1	231670635	231670750	1	known_pseudogene	54.7	0	0	0	0	0	0	0	human-specific	2		LINE/L1	1	ENSG00000162946 (DISC1) [protein_coding]	1	gatccagcactccccagtagtcctttcataa	0.258065	0.258065	2
ENSG00000251750	1	240653367	240653477	1	known_pseudogene	51.8	0	0	0	0	0	0	0	Haplorrhini ancestor	5	DNA/hAT-Charlie	SINE/Alu	0	Intergenic		taataaaaagttttttaaaaaaactttattt	0.483871	0.451613	7
ENSG00000202160	2	15864935	15865051	1	known_pseudogene	68.8	0	0	0	0	0	0	0	human-specific	4	LINE/L1		0	Intergenic		taatgattaaaaaaaaaagtcaaacacatta	0.612903	0.225806	10
ENSG00000223096	2	178142548	178142651	1	known_pseudogene	65.1	0	0	0	0	0	0	0	Primate ancestor	0	SINE/MIR		0	Intergenic		ttttttttttttaagtttacacgctgtttaa	0.193548	0.612903	2
ENSG00000199906	3	40498891	40499003	-1	known_pseudogene	62.5	0	0	0	0	0	0	0	Haplorrhini ancestor	2	LINE/L1	DNA/TcMar-Tigger	0	Intergenic		gatcattaaaaagtcaggaaacaacagatgt	0.483871	0.193548	5
ENSG00000252410	3	45034474	45034588	-1	known_pseudogene	37.7	0	0	0	0	0	0	0	Catarrhini ancestor	4		DNA/hAT-Tip100	1	ENSG00000075914 (EXOSC7) [protein_coding]	-1	atgtctgcactcccctctatccattcccact	0.16129	0.322581	1
ENSG00000200372	3	116965112	116965227	-1	known_pseudogene	73	0	0	0	0	0	0	0	human-specific	1	SINE/Alu	DNA/TcMar-Tigger	1	ENSG00000185565 (LSAMP) [protein_coding]	1	taaattgtgagtgttaaaaattagaccagcc	0.387097	0.290323	5
ENSG00000251722	4	48574453	48574520	-1	known_pseudogene	45.6	0	0	0	0	0	0	0	Primate ancestor	5			1	ENSG00000075539 (FRYL) [protein_coding]	1	aataaaaataagtaaaaaagaataggttaat	0.645161	0.225806	6
ENSG00000207065	4	81334303	81334418	1	known_pseudogene	61	0	0	0	0	0	0	0	human-specific	1	LINE/L1		0	Intergenic		ctctatatattattttatatataaaagaata	0.451613	0.451613	4
ENSG00000200378	5	139447907	139448017	1	known_pseudogene	68.4	0	0	0	0	0	0	0	Haplorrhini ancestor	1		SINE/Alu	1	ENSG00000279686 (ECSCR) [protein_coding]	-1	tagtataaagaagaagaagaagggggcgagg	0.451613	0.0967742	3
ENSG00000254172	8	30643689	30643802	1	known_pseudogene	61.6	0	0	0	0	0	0	0	Primate ancestor	7	SINE/Alu		1	ENSG00000197265 (GTF2E2) [protein_coding]	-1	ctagtaagaaagaaaaaaaaaaaagtacatg	0.645161	0.129032	12
ENSG00000252521	9	132421641	132421690	1	known_pseudogene	51.1	0	0	1	1	1	0	0	human-specific	1		Simple_repeat	1	ENSG00000188523 (CFAP77) [protein_coding]	1	catttcttcactaagcattgcacagttcccc	0.225806	0.322581	2
ENSG00000252574	10	109184934	109185001	-1	known_pseudogene	46.9	0	0	0	0	0	0	0	human-specific	5	LINE/L1	LINE/L1	0	Intergenic		aggacataggcatgggcaaagacttcatgtc	0.322581	0.193548	3
ENSG00000200376	11	47576471	47576588	-1	known_pseudogene	83.4	0	0	0	0	0	0	0	Haplorrhini ancestor	3	SINE/Alu		1	ENSG00000213619 (NDUFS3) [protein_coding]	-1	ctatctttaaaaaagagcaaggtacgggcca	0.387097	0.193548	6
ENSG00000252390	12	31594093	31594206	-1	known_pseudogene	77.9	0	0	0	0	0	0	0	Haplorrhini ancestor	3	SINE/Alu		1	ENSG00000255867 (DENND5B-AS1) [antisense]	-1	gagttttgctctgttgcccaggctggagtgc	0.0967742	0.322581	1
ENSG00000251788	12	64228560	64228675	-1	known_pseudogene	42.2	0	0	0	0	0	0	0	Haplorrhini ancestor	3	LINE/L1	LINE/L1	1	ENSG00000243024 (RPS11P6) [transcribed_processed_pseudogene]	-1	tagtaaaaaacaaaaaagaaaggaaaggaaa	0.709677	0.0645161	6
ENSG00000202249	12	101466705	101466820	1	known_pseudogene	67.3	0	0	0	0	0	0	0	human-specific	3	SINE/Alu	SINE/Alu	0	Intergenic		aattttattttattattattattttttgaga	0.290323	0.645161	2
ENSG00000252397	13	33829539	33829649	-1	known_pseudogene	54.7	0	0	0	0	0	0	0	Primate ancestor	3			1	ENSG00000133119 (RFC3) [protein_coding]	-1	ctagtaaaaaaaagaaaagaatctataatca	0.612903	0.193548	8
ENSG00000199568	15	65296051	65296166	1	known	108.6	1	1	1	1	1	1	1	Placentalia ancestor	30			1	ENSG00000138617 (PARP16) [protein_coding]	-1	tatatgtggtaatccaacaatagaaattatt	0.419355	0.354839	3
ENSG00000200156	15	65304677	65304792	1	known	108.1	1	1	1	1	1	1	1	Placentalia ancestor	30			0	Intergenic		tatataaagctgttaaaaaatcagattgact	0.451613	0.322581	6
ENSG00000200637	18	6017723	6017839	-1	known_pseudogene	64.2	0	0	0	0	0	0	0	Haplorrhini ancestor	2			1	ENSG00000154655 (L3MBTL4) [protein_coding]	1	taaatgaaaagtttaaaaaaaaataaaagaa	0.709677	0.193548	9
ENSG00000206863	18	24124170	24124285	-1	known_pseudogene	77.9	0	0	0	0	0	0	0	Primate ancestor	1			1	ENSG00000168234 (TTC39C) [protein_coding]	-1	tcatcgattttttaaaaatctgctttcatta	0.290323	0.483871	5
ENSG00000281499	CHR_HG1832_PATCH	210374154	210374267	-1	known_pseudogene	89.4	0	0	0	0	0	0	0	human-specific	0			1	ENSG00000280680 (HHAT) [protein_coding]	-1	agatcatgttttataaaaaaagacttaaaga	0.516129	0.290323	7
ENSG00000200566	X	15916189	15916303	-1	known_pseudogene	77.1	0	0	0	0	0	0	0	Primate ancestor	0	Simple_repeat		0	Intergenic		ccaagtaaataataataaataaataaataaa	0.677419	0.225806	3

## Sheet: U6 - Human
Annotation							ENCODE pol-II binding						Conservation		Repeat features		Genomic context
Gene	Chromosome	Start	Stop	Strand	HGNC status	CM_score	PolII - H1ESC Enriched Site	PolII - HUVEC Enriched Site	PolII - HeLa-S3 Enriched Site	PolII - K562 Enriched Site	PolII - GM12878 Enriched Site	PolII - HepG2 Enriched Site	Amniotes_PECAN	SNPs_g1k	5PRIME_RM	3PRIME_RM	is_intronic	host_gene	host_gene_strand	3Prime_flank	A_bias	T_bias	A_stretch
ENSG00000222623	1	157784	157887	-1	unknown	60.9	0	0	0	0	0	0	human-specific	0			1	ENSG00000241860 (RP11-34P13,13) [processed_transcript]	1	tttaaaaaaagagaaaaaaattactcccaga	0.580645	0.193548	7
ENSG00000278757	1	516376	516479	-1	known_pseudogene	60.9	0	0	0	0	0	0	human-specific	0			0	Intergenic		tttaaaaaaagagaaaaaaattactcccaga	0.580645	0.193548	7
ENSG00000223181	1	758233	758336	-1	unknown	58.7	0	0	0	0	0	0	human-specific	1			1	ENSG00000230021 (RP5-857K21,4) [lincRNA]	1	tttaaaaaaagagaaaaaaattactcgcaga	0.580645	0.193548	7
ENSG00000253022	1	6540854	6540964	1	unknown	43.7	0	0	0	0	0	0	Haplorrhini ancestor	6	SINE/Alu	SINE/Alu	1	ENSG00000162408 (NOL9) [protein_coding]	-1	tggataactggtgaattttcaataaaatctg	0.354839	0.354839	4
ENSG00000251977	1	8292157	8292263	-1	unknown	57.6	0	0	0	0	0	0	human-specific	5		LINE/L1	0	Intergenic		gcacagtcacagaagataatttcagtatccg	0.354839	0.225806	2
ENSG00000201725	1	8883427	8883533	-1	unknown	62.4	0	0	0	0	0	0	human-specific	2	SINE/Alu		0	Intergenic		taatttttttatatatatttaaaaataaaat	0.483871	0.516129	5
ENSG00000201746	1	10163268	10163374	1	unknown	73.8	0	0	0	0	0	0	Haplorrhini ancestor	4	SINE/Alu	SINE/Alu	1	ENSG00000130939 (UBE4B) [protein_coding]	1	aaaaataaatattaggccaggggtggtggct	0.354839	0.225806	5
ENSG00000199562	1	10298966	10299072	1	unknown	104.8	0	0	0	0	0	0	Hominini ancestor	4	SINE/Alu	Low_complexity	1	ENSG00000054523 (KIF1B) [protein_coding]	1	aaaaaaaaaaaaaagaaacaaaaaccacaaa	0.83871	0	14
ENSG00000253086	1	11152350	11152452	1	unknown	56.3	0	0	0	0	0	0	Primate ancestor	7			1	ENSG00000198793 (MTOR) [protein_coding]	-1	ctttcatttggaatggctccatggctcctct	0.129032	0.387097	2
ENSG00000207451	1	11226254	11226360	1	unknown	73.8	0	0	0	0	0	0	Haplorrhini ancestor	5		LINE/L1	1	ENSG00000198793 (MTOR) [protein_coding]	-1	tttaaaaataaaaataaaataaaaagatatc	0.677419	0.258065	5
ENSG00000201135	1	12077881	12077984	-1	unknown	77.2	0	0	0	0	1	0	Primate ancestor	6		LINE/L2	1	ENSG00000120949 (TNFRSF8) [protein_coding]	-1	aaaaaaaaaaaaaccaaagtcttaacagtgg	0.612903	0.129032	13
ENSG00000207434	1	12922554	12922660	1	unknown	89.5	0	0	0	0	0	0	human-specific	5	SINE/Alu	LINE/L1	1	ENSG00000179172 (HNRNPCL1) [protein_coding]	-1	tcaggaaacaacagatgctggagagaatgtg	0.387097	0.16129	3
ENSG00000207511	1	13279125	13279231	-1	unknown	89.5	0	0	0	0	0	0	human-specific	1	LINE/L1	SINE/Alu	0	Intergenic		tcaggaaacaacagatgctggagagaatgtg	0.387097	0.16129	3
ENSG00000252151	1	14124233	14124335	-1	unknown	60.9	0	0	0	0	0	0	Primate ancestor	4			0	Intergenic		gctcagtcttcggaaagtcatttcaccttag	0.225806	0.322581	3
ENSG00000200403	1	19305076	19305182	-1	unknown	98	0	0	0	0	0	0	Haplorrhini ancestor	6			1	ENSG00000053371 (AKR7A2) [protein_coding]	1	tccgctgccaccaccacaccgcactacctcc	0.193548	0.129032	1
ENSG00000201919	1	21987816	21987919	1	unknown	69.8	0	0	0	0	0	0	Homininae ancestor	8	srpRNA	SINE/Alu	1	ENSG00000219073 (CELA3B) [protein_coding]	1	tggccaagtacagtggttcatgcatgtaatc	0.258065	0.290323	2
ENSG00000201273	1	22010985	22011088	1	unknown	70.6	0	0	0	0	0	0	human-specific	3	srpRNA	SINE/Alu	1	ENSG00000142789 (CELA3A) [protein_coding]	1	tggtcgagtgcagtggttcatgcctgtaatc	0.16129	0.322581	2
ENSG00000206935	1	23162704	23162810	1	unknown	77.9	0	0	0	0	0	0	human-specific	1	SINE/Alu		1	ENSG00000169641 (LUZP1) [protein_coding]	-1	taaatttttttgtaaaaataaagaaacaaac	0.548387	0.322581	5
ENSG00000252578	1	23163953	23164053	1	unknown	55.3	0	0	0	0	0	0	human-specific	1	SINE/MIR		1	ENSG00000169641 (LUZP1) [protein_coding]	-1	agtagatctaaagggttattttaattattat	0.354839	0.451613	3
ENSG00000238482	1	24777873	24777979	-1	unknown	63.3	0	0	0	0	0	0	Primate ancestor	3	DNA/hAT-Charlie	DNA/hAT-Charlie	1	ENSG00000169504 (CLIC4) [protein_coding]	-1	cttaaaagtaaaagaaacaagtgtgattaaa	0.548387	0.225806	4
ENSG00000207237	1	25964197	25964300	1	unknown	76.8	0	0	0	0	0	0	Primate ancestor	5	LINE/L2	Simple_repeat,LINE/L1	1	ENSG00000158006 (PAFAH2) [protein_coding]	-1	taaagagaaataaataataataccatgattg	0.548387	0.258065	3
ENSG00000206888	1	27325219	27325325	1	unknown	105.8	0	0	0	0	0	0	Haplorrhini ancestor	4			1	ENSG00000186501 (TMEM222) [protein_coding]	1	tgtctccctggacttcgagcaggagatggcc	0.16129	0.225806	1
ENSG00000206767	1	27675603	27675709	-1	unknown	98.3	0	0	0	0	0	0	human-specific	2	SINE/Alu,SINE/Alu	SINE/Alu	1	ENSG00000225886 (RP11-288L9,4) [antisense]	-1	tattttaataattaaaaaaaaaaagaattga	0.612903	0.322581	11
ENSG00000207095	1	27693731	27693835	1	unknown	69.7	0	0	0	0	0	0	human-specific	2	LTR/ERV1	LTR/ERV1	1	ENSG00000225886 (RP11-288L9,4) [antisense]	1	aaaataaagcatttagcaaacctaatatctt	0.483871	0.290323	4
ENSG00000223062	1	27824538	27824643	1	unknown	69.6	0	0	0	0	0	0	Primate ancestor	4		Simple_repeat,SINE/Alu	0	Intergenic		ctctctctctgtgtgtatgtatatatatact	0.193548	0.483871	1
ENSG00000253005	1	28142737	28142841	-1	unknown	58.8	0	0	0	0	0	0	Haplorrhini ancestor	3	SINE/MIR		0	Intergenic		taaaataaattaaaaaaaatgaaaaccaaat	0.709677	0.193548	8
ENSG00000206981	1	31497577	31497683	-1	unknown	98.6	0	0	0	0	0	0	human-specific	7	LINE/L1	LINE/L1,LINE/L1	0	Intergenic		taatgatcaagtgggcttcatccctcggatg	0.225806	0.290323	2
ENSG00000207328	1	37203610	37203716	1	unknown	81.6	0	0	0	0	0	0	Placentalia ancestor	1	LINE/L1	LINE/L1	0	Intergenic		tggtatatctgctatggaaaatagcatggca	0.322581	0.290323	4
ENSG00000222282	1	37885023	37885117	1	unknown	78.3	0	0	0	0	0	0	Primate ancestor	2	SINE/Alu	SINE/Alu	1	ENSG00000204084 (INPP5B) [protein_coding]	-1	taagaaggccgggcacggtggctcacgcctg	0.193548	0.129032	2
ENSG00000212541	1	37991462	37991569	1	unknown	70.2	0	0	0	1	0	1	Primate ancestor	2	LINE/L1	LTR/ERV1	0	Intergenic		tacagcttggtctttgccttatttgaacacg	0.193548	0.387097	2
ENSG00000200796	1	38396659	38396765	1	unknown	91.1	0	0	0	0	0	0	human-specific	5	LINE/L1	LINE/L1	0	Intergenic		aggccagaaaagaatgagatgatatattcaa	0.483871	0.193548	4
ENSG00000199963	1	38926870	38926977	1	unknown	64.3	0	0	0	0	0	0	human-specific	3	SINE/Alu	Low_complexity	1	ENSG00000158315 (RHBDL2) [protein_coding]	-1	acatcagagttatttttttaaaaatgttttt	0.322581	0.516129	5
ENSG00000206654	1	39120940	39121043	-1	unknown	69.4	0	0	0	0	0	0	human-specific	0	LINE/L1	LINE/L2	1	ENSG00000127603 (MACF1) [protein_coding]	-1	taaaaaatagttagaataagacctactattt	0.483871	0.322581	6
ENSG00000207508	1	40177843	40177949	1	unknown	83.1	0	0	0	0	0	0	Primate ancestor	1	LINE/L1		1	ENSG00000117000 (RLF) [protein_coding]	1	tcagggagtctcaggccaaggatgtcgtcga	0.225806	0.193548	2
ENSG00000200254	1	42569033	42569139	1	unknown	96.5	0	0	0	0	0	0	Primate ancestor	5	Simple_repeat	LINE/L1	1	ENSG00000186409 (CCDC30) [protein_coding]	1	ttaaactaaagagtttccgcacagcaaaaga	0.451613	0.193548	4
ENSG00000207256	1	42991438	42991544	1	unknown	89.8	0	0	0	0	0	0	human-specific	4	LTR/ERV1	LTR/ERV1	0	Intergenic		ttaatttaaaaaatttataaaagttttaaaa	0.548387	0.419355	6
ENSG00000199385	1	44390722	44390823	1	unknown	76.1	0	0	0	0	0	0	Primate ancestor	6		SINE/Alu	0	Intergenic		aaaaaaaaaaaagaatggccttttctttttt	0.451613	0.354839	12
ENSG00000206700	1	48344209	48344315	1	unknown	92	0	0	0	0	0	0	Haplorrhini ancestor	4	LINE/L1,LINE/L1	LINE/L1	1	ENSG00000132122 (SPATA6) [protein_coding]	-1	tcagacaagcaagtgctgagggaattcatta	0.354839	0.225806	2
ENSG00000207194	1	50582404	50582511	1	unknown	81.9	0	0	0	0	0	0	Primate ancestor	6	Low_complexity	Low_complexity	1	ENSG00000185104 (FAF1) [protein_coding]	-1	tggaaaaaaacaaaaacaaaaacagaaaaca	0.741935	0.0322581	7
ENSG00000206595	1	51382308	51382414	1	unknown	80.9	0	0	0	0	0	0	Primate ancestor	5	LINE/L1	SINE/Alu	1	ENSG00000085832 (EPS15) [protein_coding]	-1	taattttttttttttttttttttgagacaga	0.193548	0.677419	2
ENSG00000252032	1	51538625	51538729	-1	unknown	50.7	0	0	0	0	0	0	human-specific	2			1	ENSG00000227070 (RP11-191G24,1) [antisense]	-1	ttttgtatagattttaattttgtgacaatgt	0.258065	0.548387	2
ENSG00000206627	1	52805108	52805212	-1	unknown	72.8	0	0	0	0	0	0	Haplorrhini ancestor	2	SINE/Alu		1	ENSG00000162378 (ZYG11B) [protein_coding]	-1	tttttttttttttttttgagacagagttttg	0.129032	0.677419	1
ENSG00000252162	1	55398514	55398620	1	unknown	71.4	0	0	0	0	0	0	human-specific	2	LINE/L2	Simple_repeat	0	Intergenic		tatatatatatatatatatatatatatatat	0.483871	0.516129	1
ENSG00000200575	1	61816419	61816522	1	unknown	76	0	0	0	0	0	0	Primate ancestor	3	SINE/MIR		1	ENSG00000132849 (INADL) [protein_coding]	1	ttaaaaaataaatttataaaaaaattttcaa	0.612903	0.354839	7
ENSG00000212360	1	61852499	61852602	1	unknown	65.9	0	0	0	0	0	0	Primate ancestor	3			1	ENSG00000132849 (INADL) [protein_coding]	1	tatctatgtaaatatgcctgggggcctgggg	0.193548	0.290323	3
ENSG00000201153	1	62298149	62298256	-1	unknown	76.8	0	0	0	0	0	0	human-specific	2		DNA/hAT-Charlie	1	ENSG00000132854 (KANK4) [protein_coding]	1	aaaaagaaaaagccccacagattcctatccc	0.451613	0.129032	5
ENSG00000207190	1	64028894	64029000	-1	unknown	83.5	0	0	0	0	0	0	human-specific	2	LINE/L1		1	ENSG00000185483 (ROR1) [protein_coding]	-1	taaaacaatgaataagacttagtattgatag	0.483871	0.290323	4
ENSG00000212257	1	65022968	65023074	-1	unknown	70.5	0	0	0	0	0	0	human-specific	6		SINE/Alu	0	Intergenic		tactgcttcctcacttttcatgagaaaaaaa	0.354839	0.322581	7
ENSG00000253074	1	67196140	67196243	1	unknown	56	0	0	0	0	0	0	Placentalia ancestor	5		SINE/Alu	1	ENSG00000203963 (C1orf141) [protein_coding]	-1	tacaaataagaatgtatatggctgagcacgg	0.387097	0.225806	3
ENSG00000223263	1	67417214	67417318	1	unknown	67.6	0	0	0	0	1	0	Haplorrhini ancestor	4	SINE/Alu	DNA/TcMar-Tigger	1	ENSG00000142864 (SERBP1) [protein_coding]	-1	aaattaaaaaatagaaacaataaaaaataaa	0.774194	0.16129	6
ENSG00000207504	1	67541127	67541233	1	unknown	93.2	0	0	0	0	0	0	human-specific	5		LINE/L1	0	Intergenic		taagacttgtgcacaaataccacaagcagct	0.387097	0.193548	3
ENSG00000212366	1	72717663	72717769	-1	unknown	64	0	0	0	0	0	0	Haplorrhini ancestor	3	LINE/L1	LINE/L1	0	Intergenic		tcacaataaaatgatataggagcttaaggat	0.451613	0.258065	4
ENSG00000206999	1	75183045	75183147	1	unknown	67.9	0	0	0	0	0	0	Primate ancestor	6		LINE/L1	0	Intergenic		taatcattggcatccctgaaagagatgggga	0.322581	0.225806	3
ENSG00000252338	1	75538015	75538119	-1	unknown	44.3	0	0	0	0	0	0	Placentalia ancestor	4	LINE/L2		1	ENSG00000137968 (SLC44A5) [protein_coding]	1	tgcatagttaattacttctttctttgggttc	0.16129	0.516129	2
ENSG00000199921	1	76753135	76753240	1	unknown	65.6	0	0	0	0	0	0	Primate ancestor	3		LINE/L2	0	Intergenic		caaaatgccttatatcctcatggaatttaca	0.354839	0.322581	4
ENSG00000251958	1	78088988	78089083	-1	unknown	38.4	0	0	0	0	0	0	Placentalia ancestor	0	LINE/L1		1	ENSG00000137960 (GIPC2) [protein_coding]	-1	ttatcttggcaaaaagaaacacaggaaggat	0.451613	0.193548	5
ENSG00000207234	1	88816779	88816885	1	unknown	90.9	0	0	0	0	0	0	Haplorrhini ancestor	5		LINE/L1	1	ENSG00000065243 (PKN2) [protein_coding]	1	tctgaaattgaggcagtaattaatagcctac	0.354839	0.290323	3
ENSG00000212459	1	90253456	90253559	-1	unknown	63.1	0	0	0	0	0	0	human-specific	3	LINE/L1		0	Intergenic		catgtatatatactttaagttctgggataca	0.322581	0.387097	2
ENSG00000252121	1	92969604	92969710	-1	unknown	73.5	0	0	0	0	0	0	human-specific	2			0	Intergenic		taaaatctgtatattatgacattgacagttt	0.354839	0.419355	4
ENSG00000252752	1	93010257	93010351	1	unknown	76.6	0	0	0	0	0	0	human-specific	4	DNA/TcMar-Mariner	SINE/Alu	0	Intergenic		tccattgaaacttctttcacctcggctggac	0.193548	0.322581	3
ENSG00000212248	1	99978939	99979045	1	unknown	64.7	0	0	0	0	0	0	Catarrhini ancestor	4		LTR/ERVL-MaLR	1	ENSG00000117620 (SLC35A3) [protein_coding]	1	agggaagaaaaaatagatgtagaattggaaa	0.548387	0.16129	6
ENSG00000202259	1	100000637	100000739	-1	unknown	95.7	0	0	0	0	0	0	Haplorrhini ancestor	2	LINE/L1,LINE/L1	LINE/L1	1	ENSG00000117620 (SLC35A3) [protein_coding]	-1	aaaagatatacaaataaatacataagaaaaa	0.709677	0.16129	5
ENSG00000252530	1	101728642	101728737	-1	unknown	33.2	0	0	0	0	0	0	human-specific	4			1	ENSG00000226715 (RP11-411H5,1) [lincRNA]	-1	gtacaattaaagatgtttaagaggatacatc	0.419355	0.290323	3
ENSG00000252717	1	101859851	101859957	1	unknown	47.9	0	0	0	0	0	0	human-specific	3	DNA/hAT-Charlie	DNA/hAT-Charlie	1	ENSG00000118733 (OLFM3) [protein_coding]	-1	acaagctcccagaagatgcagaaggagctgg	0.354839	0.0967742	2
ENSG00000206832	1	109591534	109591640	-1	unknown	96.2	0	0	0	0	0	0	Haplorrhini ancestor	6			1	ENSG00000065135 (GNAI3) [protein_coding]	-1	ttaaaacaactgggtcggatcatgctaaaag	0.387097	0.225806	4
ENSG00000200360	1	111490317	111490423	-1	unknown	79	0	0	0	0	0	0	Primate ancestor	3			1	ENSG00000121933 (TMIGD3) [protein_coding]	1	tccccagcatctccactggaataaaataaaa	0.419355	0.193548	4
ENSG00000201028	1	111650431	111650537	-1	unknown	84.3	0	0	0	0	0	0	human-specific	1		LINE/L1	1	ENSG00000116473 (RAP1A) [protein_coding]	-1	ttcaatggtctatttttttaaatggcatact	0.258065	0.483871	3
ENSG00000212385	1	116413766	116413869	-1	unknown	65.1	0	0	0	0	0	0	Haplorrhini ancestor	3			1	ENSG00000203865 (ATP1A1-AS1) [processed_transcript]	1	tataagtaaataaatggaaaaaagtgtaaag	0.580645	0.225806	6
ENSG00000207149	1	120126974	120127074	1	unknown	78.5	0	0	0	0	0	0	human-specific	0	LINE/L1	LINE/L1	0	Intergenic		tttaaaaatacatatttacaacgatattcac	0.451613	0.354839	5
ENSG00000201789	1	146288596	146288696	1	unknown	78.5	0	0	0	0	0	0	human-specific	0	LINE/L1	LINE/L1	0	Intergenic		tttaaaaatacatatttacaacgatattcac	0.451613	0.354839	5
ENSG00000252515	1	148739379	148739479	1	unknown	78.5	0	0	0	0	0	0	human-specific	0	LINE/L1	LINE/L1	0	Intergenic		tttaaaaatacatatttacaacgatattcac	0.451613	0.354839	5
ENSG00000206931	1	150701866	150701972	1	unknown	96.1	0	0	0	0	0	0	Primate ancestor	0		LINE/L1	1	ENSG00000143452 (HORMAD1) [protein_coding]	-1	tcagagtgaacagagaacctacagaatggga	0.419355	0.129032	2
ENSG00000200175	1	150812591	150812698	-1	unknown	84.1	0	0	0	0	0	0	Primate ancestor	2			1	ENSG00000143437 (ARNT) [protein_coding]	1	aaattataaaaagtaaatgaaatagaacata	0.645161	0.225806	5
ENSG00000200759	1	151022746	151022852	-1	unknown	77.9	0	0	0	0	0	0	Primate ancestor	5	SINE/Alu	LINE/L2	1	ENSG00000143363 (PRUNE) [protein_coding]	-1	aaaaatatatatatttaaaataaaaaataaa	0.709677	0.290323	6
ENSG00000206635	1	151629324	151629430	1	unknown	83.2	0	0	0	0	0	0	Primate ancestor	5			1	ENSG00000143376 (SNX27) [protein_coding]	1	tacacgcacatatatacacatgtatatatac	0.419355	0.290323	1
ENSG00000206980	1	151747597	151747700	-1	unknown	68.6	0	0	0	0	0	0	Primate ancestor	2	LINE/L1	LINE/L1	0	Intergenic		ttttaaatgccatagataaatcaaaatagaa	0.516129	0.290323	4
ENSG00000207321	1	153331622	153331728	1	unknown	83.4	0	0	0	0	0	0	Primate ancestor	5		LINE/L1	1	ENSG00000163218 (PGLYRP4) [protein_coding]	-1	tatggagaaataaagtgtttcctaaaggagc	0.387097	0.258065	3
ENSG00000200220	1	154039916	154040022	-1	unknown	76.2	0	0	0	0	0	0	Primate ancestor	2	LINE/L1	SINE/Alu	1	ENSG00000143552 (NUP210L) [protein_coding]	1	aggtagagatagagaaatcagggtagaaagt	0.451613	0.16129	3
ENSG00000212292	1	154295503	154295601	1	unknown	62.4	0	0	0	0	0	0	human-specific	1	LINE/L1		0	Intergenic		tacatgtaaataaaagaaaaaataaaagcaa	0.677419	0.16129	6
ENSG00000222457	1	154297650	154297748	1	unknown	60.9	0	0	0	0	0	0	human-specific	3	LINE/L1	LINE/L1	0	Intergenic		tacatgtaaataaaagaaaaaataaaagcaa	0.677419	0.16129	6
ENSG00000207134	1	155358712	155358818	-1	unknown	94.4	0	0	0	0	0	0	Primate ancestor	4	SINE/Alu	SINE/Alu	1	ENSG00000116539 (ASH1L) [protein_coding]	1	tttttttttttattaatttttttttgaggtg	0.129032	0.741935	2
ENSG00000207144	1	155419397	155419500	1	unknown	76.5	0	0	0	0	0	0	Primate ancestor	2	Low_complexity		1	ENSG00000116539 (ASH1L) [protein_coding]	-1	taaacaaagcattttacttaaaaaataatac	0.548387	0.290323	6
ENSG00000206921	1	161401289	161401395	1	unknown	82.6	0	0	0	0	0	0	Primate ancestor	3			0	Intergenic		ttttttaaagaaatgtccaatggactgaatg	0.354839	0.354839	3
ENSG00000207082	1	164639565	164639671	1	unknown	75.7	0	0	0	0	0	0	human-specific	5		SINE/Alu	1	ENSG00000185630 (PBX1) [protein_coding]	1	tttatttattaaaacagggtcttgctctgtc	0.225806	0.451613	4
ENSG00000201270	1	164980035	164980137	-1	unknown	72.3	0	0	0	0	0	0	human-specific	3			0	Intergenic		tctgaatttcatgtgtccttaaaaaccaggt	0.290323	0.354839	5
ENSG00000206880	1	168263375	168263481	-1	unknown	84.5	0	0	0	0	0	0	Haplorrhini ancestor	2			0	Intergenic		aaaaaaaaaaaaaagatccagtagctggcac	0.580645	0.0967742	14
ENSG00000202082	1	171418644	171418750	-1	unknown	75.6	0	0	0	0	0	0	human-specific	3	LTR/ERV1	LTR/ERV1	0	Intergenic		aaaaaagactgatagaacagagtttttaagt	0.483871	0.258065	6
ENSG00000201126	1	171519816	171519913	-1	unknown	68.3	0	0	0	0	0	0	Haplorrhini ancestor	2			1	ENSG00000117523 (PRRC2C) [protein_coding]	-1	taaataaaatcaacaatatgaaggaatggaa	0.580645	0.193548	4
ENSG00000206684	1	172366540	172366646	1	unknown	82.8	0	0	0	0	0	0	Primate ancestor	3	LINE/L1	LINE/L1	1	ENSG00000197959 (DNM3) [protein_coding]	1	tctgaatgagaaatttaataaagagatacat	0.483871	0.290323	3
ENSG00000251943	1	172613428	172613534	-1	unknown	49.1	0	0	0	0	0	0	human-specific	0		DNA/TcMar-Tc2	0	Intergenic		ttagacactaaatagacaatacaaccaaatg	0.516129	0.193548	3
ENSG00000252552	1	174996524	174996629	1	unknown	52.4	0	0	0	0	0	0	Haplorrhini ancestor	4	SINE/Alu		0	Intergenic		gcacagtccccagaaggtcatttatctgctg	0.225806	0.258065	2
ENSG00000281572	1	180349158	180349251	-1	known_pseudogene	63.7	0	0	0	0	0	0	Haplorrhini ancestor	4		SINE/Alu	1	ENSG00000230124 (ACBD6) [protein_coding]	1	tataagtaaataaaagctgactttataagaa	0.516129	0.290323	4
ENSG00000206764	1	182327068	182327174	1	unknown	82.7	0	0	0	0	0	0	human-specific	2		SINE/Alu	0	Intergenic		tttttcttttttttttaagagacagtctcgc	0.16129	0.548387	2
ENSG00000207472	1	182982212	182982318	-1	unknown	105.5	0	0	0	0	0	0	human-specific	7	LINE/L1	SINE/Alu	0	Intergenic		tcaaatggaagaacattccatgctcatgggt	0.322581	0.258065	3
ENSG00000202025	1	186311825	186311928	-1	unknown	70.3	0	0	0	0	0	0	Primate ancestor	0			1	ENSG00000047410 (TPR) [protein_coding]	1	cattctatcagtgacctgaaaactcaaatga	0.387097	0.258065	4
ENSG00000251813	1	194488103	194488205	-1	unknown	58.1	0	0	0	0	0	0	human-specific	4	LINE/L1		0	Intergenic		tttgaaatatcacactgtaccacaaagtagg	0.387097	0.258065	3
ENSG00000200139	1	199888159	199888261	1	unknown	75.9	0	0	0	0	0	0	human-specific	3		SINE/Alu	0	Intergenic		atttttttaataaagtaaaaatatatacatt	0.483871	0.451613	5
ENSG00000202491	1	200008505	200008607	-1	unknown	71.5	0	0	0	0	0	0	human-specific	4	SINE/Alu	SINE/Alu	0	Intergenic		ttaaaatttttttaatatacatttttaaaaa	0.451613	0.516129	5
ENSG00000202329	1	200014689	200014795	-1	unknown	92.9	0	0	0	0	0	0	human-specific	3	Simple_repeat	SINE/Alu	0	Intergenic		aaaaattaaaagaaacacacacacacacaca	0.645161	0.0645161	5
ENSG00000252860	1	200054061	200054165	1	unknown	58.7	0	0	0	0	0	0	Primate ancestor	3			1	ENSG00000116833 (NR5A2) [protein_coding]	1	agagaacacaggatggtaaccgggtgatagg	0.354839	0.129032	2
ENSG00000201032	1	200933345	200933447	-1	unknown	81.7	0	0	0	0	0	0	Primate ancestor	1	LINE/CR1		1	ENSG00000233217 (MROH3P) [unitary_pseudogene]	-1	atagatttaaaaccttaaaaagagattacaa	0.548387	0.258065	5
ENSG00000200942	1	201733406	201733505	1	unknown	76.1	0	0	0	0	0	0	Primate ancestor	4	SINE/Alu		1	ENSG00000231871 (IPO9-AS1) [antisense]	-1	aaatatatatattaaattaaaaaaagagaga	0.645161	0.258065	7
ENSG00000272262	1	202410108	202410207	-1	unknown	79.5	0	0	0	0	0	0	Primate ancestor	3	LINE/L1	LINE/L1	1	ENSG00000077157 (PPP1R12B) [protein_coding]	-1	ttataagcaaaaatatatgtacataataaag	0.548387	0.290323	5
ENSG00000202300	1	203318996	203319099	-1	unknown	82.4	0	0	0	0	0	0	human-specific	5			0	Intergenic		tataaataaaaaaattgggaaaaaaaaaaga	0.709677	0.16129	10
ENSG00000206762	1	205595041	205595147	1	unknown	69.8	0	0	0	0	0	0	Primate ancestor	6	DNA/hAT-Charlie		1	ENSG00000174514 (MFSD4) [protein_coding]	1	aaaccagaaaacagagctgatcacaacctcc	0.451613	0.0967742	4
ENSG00000207491	1	212692264	212692367	1	unknown	69	0	0	0	0	0	0	Primate ancestor	1			1	ENSG00000123685 (BATF3) [protein_coding]	-1	tttaaaaacccaggaagacgaaagagcaaaa	0.548387	0.0967742	5
ENSG00000200033	1	221837334	221837437	-1	unknown	86.8	0	0	0	0	0	0	human-specific	3			1	ENSG00000227925 (RP11-191N8,2) [lincRNA]	1	aaaaaaatcatgaaggtaggatttgggacca	0.451613	0.193548	7
ENSG00000222399	1	222503632	222503735	-1	unknown	60.9	0	0	0	0	0	0	human-specific	2			1	ENSG00000276997 (RP11-378J18,9) [lincRNA]	1	ttttaaaaaagagaaaaaaattactcccaga	0.548387	0.225806	7
ENSG00000212398	1	223690051	223690114	1	unknown	62.1	0	0	0	0	0	0	Haplorrhini ancestor	5	LTR/ERV1	DNA/hAT-Tip100	0	Intergenic		agaaatgatttgcagagaagtgagtcagaaa	0.451613	0.193548	3
ENSG00000212157	1	223976146	223976249	-1	unknown	63.2	0	0	0	0	0	0	human-specific	3			1	ENSG00000272645 (GTF2IP20) [transcribed_unprocessed_pseudogene]	1	tttaaaaaaagagaaaaaaattactcccaga	0.580645	0.193548	7
ENSG00000206887	1	224305380	224305483	1	unknown	72.8	0	0	0	0	0	0	Primate ancestor	2		Simple_repeat	1	ENSG00000143748 (NVL) [protein_coding]	-1	tggggaaaaaaaaaaaaagaaaaaagaaatc	0.709677	0.0645161	13
ENSG00000223306	1	225741275	225741380	1	unknown	68.8	0	0	0	0	0	0	human-specific	3	SINE/Alu	Simple_repeat,SINE/Alu	1	ENSG00000227496 (RP11-145A3,1) [antisense]	1	ttttgttttgtttttttgaaacagagtcttg	0.16129	0.580645	3
ENSG00000252506	1	229383128	229383188	1	unknown	50.3	0	0	0	0	0	0	Euarchontoglires ancestor	2			0	Intergenic		gaccttccaaaaaagaataaacaaataaatc	0.580645	0.16129	6
ENSG00000238382	1	232700204	232700308	1	unknown	58.1	0	0	0	0	0	0	human-specific	4		LINE/L1	0	Intergenic		ggggcaagataaaaaatgttctgcggatggg	0.322581	0.193548	6
ENSG00000206803	1	235915415	235915521	1	unknown	93.6	0	0	0	0	0	0	Haplorrhini ancestor	9	SINE/Alu,Simple_repeat	LINE/L1	0	Intergenic		taaattgttctactataaagacacatgcaca	0.419355	0.290323	3
ENSG00000252371	1	238325687	238325788	-1	unknown	49.7	0	0	0	0	0	0	human-specific	3	Simple_repeat	LTR/ERVK	0	Intergenic		taaaaatgaaaaaagttttaaaaatgttaaa	0.612903	0.290323	6
ENSG00000223119	1	242023949	242024054	-1	unknown	75.7	0	0	0	0	0	0	human-specific	1	LINE/L1	SINE/Alu	0	Intergenic		agagctaaaagcagaactaccatcgacccag	0.419355	0.0967742	4
ENSG00000212230	1	243081156	243081259	-1	unknown	63.2	0	0	0	0	0	0	human-specific	0			1	ENSG00000214837 (LINC01347) [transcribed_unprocessed_pseudogene]	1	tttaaaaaaagagaaaaaaattactcccaga	0.580645	0.193548	7
ENSG00000252073	1	244954858	244954963	1	unknown	72.2	0	0	0	0	0	0	Euarchontoglires ancestor	4		SINE/Alu	0	Intergenic		taaaaacaccaaagcaggccggggcggtggc	0.322581	0.0645161	5
ENSG00000252282	1	245023015	245023118	1	unknown	81.4	0	0	0	0	0	0	Primate ancestor	2	LINE/L1	LINE/L1	1	ENSG00000203666 (EFCAB2) [protein_coding]	1	aaatacaaacaaacaatatttgtcttgtgtc	0.419355	0.322581	3
ENSG00000251754	1	245043928	245044032	1	unknown	52.9	0	0	0	0	0	0	Primate ancestor	5	DNA/hAT-Blackjack		1	ENSG00000203666 (EFCAB2) [protein_coding]	1	ttcaggttattctgtattaaatgcaaaataa	0.387097	0.387097	4
ENSG00000202184	1	246189014	246189118	-1	unknown	79	0	0	0	0	0	0	Primate ancestor	1	SINE/Alu		1	ENSG00000185420 (SMYD3) [protein_coding]	1	taacataaacacacacaatggctaatgaaac	0.516129	0.16129	3
ENSG00000200495	1	248912690	248912795	-1	unknown	61.8	0	0	0	0	0	0	human-specific	9	LINE/L1	SINE/Alu	1	ENSG00000185220 (PGBD2) [protein_coding]	-1	aaaaaaaatctgaatcaaatatggcaaaatg	0.580645	0.193548	8
ENSG00000207192	2	4945277	4945383	1	unknown	85.3	0	0	0	0	0	0	human-specific	6	LTR/ERVL-MaLR	LTR/ERVL-MaLR	0	Intergenic		aaaagaatgcaaatgtatcctcacagttctg	0.387097	0.258065	4
ENSG00000207267	2	11233988	11234094	1	unknown	79.7	0	0	0	0	0	0	Primate ancestor	7	LINE/L1		1	ENSG00000134318 (ROCK2) [protein_coding]	-1	ttaaatttattaaaaataataaataaaaata	0.645161	0.354839	5
ENSG00000207183	2	12411398	12411501	-1	unknown	82.2	0	0	0	0	0	0	Primate ancestor	2	LINE/L1	LTR/ERVL-MaLR	1	ENSG00000224184 (MIR3681HG) [lincRNA]	-1	ttttgcaatctacccatctgacaaaggtcca	0.290323	0.290323	3
ENSG00000251859	2	14274622	14274725	-1	unknown	57.6	0	0	0	0	0	0	Haplorrhini ancestor	3	LINE/L1	DNA/TcMar-Tigger	1	ENSG00000230448 (LINC00276) [lincRNA]	1	tgtatgcctgcatcaaaatatcacatggatc	0.322581	0.290323	4
ENSG00000207170	2	18583367	18583468	-1	unknown	64.6	0	0	0	0	0	0	Placentalia ancestor	1			1	ENSG00000250741 (NT5C1B-RDH14) [protein_coding]	1	tcaaaataaaaaaaacaatcattagatgatc	0.580645	0.225806	8
ENSG00000200763	2	20175805	20175909	1	unknown	80.3	0	0	0	0	0	0	human-specific	7	SINE/Alu,Simple_repeat	LINE/L1	0	Intergenic		atgatgaatgtttgagagatgaatatgtcaa	0.387097	0.322581	2
ENSG00000222940	2	24045835	24045938	1	unknown	60.4	0	0	0	0	0	0	human-specific	5	SINE/Alu	SINE/Alu	1	ENSG00000205639 (MFSD2B) [protein_coding]	1	aggaaaataaaaaataataaaaataaaaata	0.774194	0.16129	6
ENSG00000206732	2	24676309	24676415	1	unknown	93.6	0	0	0	0	0	0	Haplorrhini ancestor	3		LINE/L1	1	ENSG00000084676 (NCOA1) [protein_coding]	1	tcagctgaacccaacttataccacaggcaaa	0.387097	0.16129	3
ENSG00000199872	2	26042675	26042781	1	unknown	80.8	0	0	0	0	0	0	Primate ancestor	5	SINE/Alu	LINE/L1	1	ENSG00000084733 (RAB10) [protein_coding]	1	ctatttaaaaaaaaaaaacctctgtaggtat	0.483871	0.290323	12
ENSG00000200003	2	27475494	27475595	-1	unknown	76.1	0	0	0	0	0	0	Haplorrhini ancestor	2		SINE/MIR	1	ENSG00000138002 (IFT172) [protein_coding]	1	accaattttttaaaagaagatattatcactt	0.419355	0.387097	4
ENSG00000201113	2	32214456	32214562	-1	unknown	87.3	0	0	0	0	0	0	Haplorrhini ancestor	3			1	ENSG00000152683 (SLC30A6) [protein_coding]	-1	aaaaaattaattaattaaaaaaataaaggaa	0.709677	0.225806	7
ENSG00000207255	2	35471605	35471708	1	unknown	83.5	0	0	0	0	0	0	human-specific	1			0	Intergenic		tcccatgagataattgtcttcagtgtcctgg	0.193548	0.354839	2
ENSG00000252756	2	36867398	36867495	-1	unknown	63.4	0	0	0	0	0	0	Primate ancestor	7	SINE/Alu		1	ENSG00000115808 (STRN) [protein_coding]	1	tctttttcttttctttttttttttgagacgg	0.0645161	0.677419	1
ENSG00000281381	2	36959362	36959462	1	known_pseudogene	41.7	0	0	0	0	0	0	Primate ancestor	4	SINE/MIR		1	ENSG00000115808 (STRN) [protein_coding]	-1	tggagatgtaagtgacagcttgtacaaaacc	0.354839	0.225806	4
ENSG00000207364	2	37331770	37331876	-1	unknown	82.1	0	0	0	0	0	0	human-specific	3		LINE/L1	0	Intergenic		aattataaaaaataaaataataaataataaa	0.741935	0.258065	6
ENSG00000253078	2	37435510	37435608	-1	unknown	54.6	0	0	0	0	0	0	human-specific	5	Simple_repeat		0	Intergenic		aaatataaaattaaaatttaaaaatataaaa	0.709677	0.290323	5
ENSG00000199603	2	38147415	38147521	1	unknown	80.7	0	0	1	0	0	0	human-specific	11	LINE/L2,LINE/L1	LINE/L1	1	ENSG00000232973 (CYP1B1-AS1) [antisense]	1	cgagaaatacaaatcaaaaccacaatgagat	0.548387	0.129032	4
ENSG00000207295	2	38884560	38884666	-1	unknown	80.8	0	0	0	0	0	0	Primate ancestor	2	LINE/L1,Simple_repeat	LINE/L1	1	ENSG00000188010 (MORN2) [protein_coding]	-1	aataataataataataaataaataaataaca	0.709677	0.258065	3
ENSG00000206985	2	39082589	39082692	1	unknown	70.1	0	0	0	0	0	0	human-specific	6			1	ENSG00000115904 (SOS1) [protein_coding]	-1	ttattttaatttttttaaaaaagagagctta	0.387097	0.483871	6
ENSG00000223179	2	39393522	39393618	-1	unknown	63.9	0	0	0	0	0	0	Primate ancestor	4			1	ENSG00000011566 (MAP4K3) [protein_coding]	1	aaaaaatgaagtttgctatacatagcttttt	0.387097	0.387097	6
ENSG00000200550	2	42712740	42712847	1	unknown	64	0	0	0	0	0	0	human-specific	2			1	ENSG00000057935 (MTA3) [protein_coding]	1	attaaaaaaaaaaagttagccgtcttttctt	0.419355	0.354839	11
ENSG00000207087	2	43091388	43091494	-1	unknown	89.2	0	0	0	0	0	0	Haplorrhini ancestor	5	LTR/ERVL-MaLR	LTR/ERVL-MaLR	0	Intergenic		aataaaaacaaattaaaaataaaatgaaaaa	0.774194	0.16129	5
ENSG00000252804	2	43408307	43408412	1	unknown	45.6	0	0	0	0	1	0	Primate ancestor	5			1	ENSG00000115970 (THADA) [protein_coding]	-1	caagaataaaaatcttcaacattactaatga	0.516129	0.258065	5
ENSG00000200924	2	43892690	43892796	1	unknown	86.4	0	0	0	0	0	0	Primate ancestor	7	DNA/TcMar-Tigger	DNA/TcMar-Tigger	1	ENSG00000138095 (LRPPRC) [protein_coding]	-1	aaacataaaattaaaaaaaaaaaacatgttt	0.677419	0.225806	12
ENSG00000252599	2	44154789	44154895	-1	unknown	55.5	0	0	0	0	0	0	Primate ancestor	4	LINE/L1,Simple_repeat	LINE/L1	0	Intergenic		ataaataaatatatatataaataaataaatg	0.645161	0.322581	3
ENSG00000202227	2	48501922	48502024	-1	unknown	71.2	0	0	0	0	0	0	Primate ancestor	6			1	ENSG00000162869 (PPP1R21) [protein_coding]	-1	aaaattattaatttataaagaaatatatatg	0.548387	0.387097	4
ENSG00000206915	2	49233794	49233899	-1	unknown	83.2	0	0	0	0	0	0	human-specific	7	LINE/L1		1	ENSG00000282890 (RP11-460M2,1) [lincRNA]	-1	tcaagatggccaaataggaacagctcccgtc	0.322581	0.16129	3
ENSG00000207456	2	53570374	53570480	-1	unknown	67	0	0	0	0	0	0	human-specific	1	LINE/L1	LINE/L1	1	ENSG00000115239 (ASB3) [protein_coding]	1	tttaaaataagaaaagaaaacacaaactgtg	0.580645	0.193548	4
ENSG00000200086	2	55014418	55014521	-1	unknown	91.3	0	0	0	0	0	0	Primate ancestor	2		SINE/Alu	1	ENSG00000115310 (RTN4) [protein_coding]	1	tatataaaaaatttttaaaaatgctttgggt	0.419355	0.419355	6
ENSG00000238619	2	55451004	55451099	-1	unknown	70.7	0	0	0	0	0	0	human-specific	4	LINE/L1	SINE/Alu	0	Intergenic		ttatctgaagtgttctcatcatgtacacaca	0.290323	0.354839	2
ENSG00000238493	2	55456106	55456204	-1	unknown	62.8	0	0	0	0	0	0	human-specific	1	LINE/L1	SINE/Alu	0	Intergenic		ttatctgaagtgttcttatcacgtacacaca	0.290323	0.354839	2
ENSG00000239189	2	55499950	55500055	1	unknown	58	0	0	0	0	0	0	human-specific	5		DNA/hAT-Charlie	0	Intergenic		tgtgcagtgcatgtaggtaagtactgtttca	0.225806	0.354839	2
ENSG00000200101	2	59647621	59647723	1	unknown	74.3	0	0	0	0	0	0	Haplorrhini ancestor	1	LINE/L1	LINE/L1	1	ENSG00000233891 (AC007131,2) [lincRNA]	-1	tgtgctaatttgattgtgttaatcattacac	0.258065	0.451613	2
ENSG00000252718	2	60719640	60719741	1	unknown	58.3	0	0	0	0	0	0	Primate ancestor	2	LINE/L2	SINE/Alu	0	Intergenic		acaaataataaaaatatttttaaaaaaataa	0.677419	0.290323	7
ENSG00000206973	2	61605616	61605722	1	unknown	103.3	0	0	0	0	0	0	human-specific	3		SINE/Alu	0	Intergenic		tccaattaaaaacaaccggctgggcgcggtg	0.290323	0.16129	5
ENSG00000252414	2	64578892	64578997	1	unknown	45.7	0	0	0	0	0	0	Primate ancestor	1	SINE/Alu		1	ENSG00000119844 (AFTPH) [protein_coding]	1	taatttctaaatgaaagaagttgattaaaat	0.483871	0.354839	4
ENSG00000252892	2	64994746	64994860	1	unknown	49.2	0	0	0	0	0	0	Primate ancestor	4			1	ENSG00000115902 (SLC1A4) [protein_coding]	1	ttaaattaaaataaatagtaatattagccac	0.516129	0.322581	4
ENSG00000199460	2	69182877	69182983	1	unknown	89	0	0	0	0	0	0	Primate ancestor	5		SINE/MIR	1	ENSG00000169604 (ANTXR1) [protein_coding]	1	aaaaaaaaaaaaaatcaccatggcaaggtac	0.612903	0.0967742	14
ENSG00000200779	2	71379755	71379858	-1	unknown	70.9	0	0	0	0	0	0	Primate ancestor	6	DNA/TcMar-Tigger	DNA/TcMar-Tigger	1	ENSG00000075292 (ZNF638) [protein_coding]	-1	aaattaaaaaaataagttgtaagaatatagt	0.580645	0.290323	7
ENSG00000252988	2	73298683	73298787	1	unknown	47.8	0	0	0	0	0	0	human-specific	1			0	Intergenic		aggacaaaggtacaaacacttaaaattatat	0.516129	0.225806	4
ENSG00000252214	2	74319399	74319501	1	unknown	50.4	0	0	0	0	0	0	Primate ancestor	4	LINE/L1	LTR/ERVL	1	ENSG00000188687 (SLC4A5) [protein_coding]	-1	tatcttcaaggagattgtcataggtttgttt	0.225806	0.451613	2
ENSG00000202423	2	78882447	78882552	1	unknown	82.7	0	0	0	0	0	0	human-specific	1	LINE/L1	LINE/L1	0	Intergenic		taaaaaaaaagcgatatcttcttgtgtagct	0.387097	0.322581	9
ENSG00000200048	2	78882628	78882734	1	unknown	93.9	0	0	0	0	0	0	human-specific	4			0	Intergenic		aaataataataataaaacatatcttttaatg	0.548387	0.354839	4
ENSG00000252031	2	79636862	79636963	-1	unknown	46	0	0	0	0	0	0	Placentalia ancestor	4	Simple_repeat	LINE/L2	1	ENSG00000066032 (CTNNA2) [protein_coding]	-1	tatagtatgaactcattttgttatatataga	0.354839	0.451613	2
ENSG00000252897	2	82268612	82268706	1	unknown	55.8	0	0	0	0	0	0	human-specific	0			1	ENSG00000229560 (LYARP1) [processed_pseudogene]	-1	tggtgactggataaagaaaatctggatatgt	0.354839	0.290323	4
ENSG00000199295	2	83657735	83657842	1	unknown	72.3	0	0	0	0	0	0	human-specific	0			0	Intergenic		aaaataaataagtaaatgagttaatgagtga	0.548387	0.258065	4
ENSG00000200701	2	85204926	85205032	1	unknown	75.6	0	0	0	0	0	0	Catarrhini ancestor	2			1	ENSG00000152284 (TCF7L1) [protein_coding]	1	aaacaacatatttagagatagaaaagggaaa	0.580645	0.16129	4
ENSG00000200563	2	86515204	86515308	-1	unknown	64.9	0	0	0	0	0	0	Placentalia ancestor	2		SINE/Alu	1	ENSG00000249884 (RNF103-CHMP3) [protein_coding]	1	tttttttaactttgtcccccaagcctctaca	0.193548	0.419355	2
ENSG00000212133	2	88383494	88383597	-1	unknown	63.8	0	0	0	0	0	0	human-specific	2			0	Intergenic		taaataaataaataaagatttggggtaatga	0.516129	0.290323	3
ENSG00000252395	2	88414898	88415004	-1	unknown	69.7	0	0	0	0	0	0	human-specific	3	SINE/Alu	DNA/hAT-Charlie	0	Intergenic		ttattttttgagacagagtcttgctctgtcg	0.16129	0.451613	1
ENSG00000212140	2	94846533	94846639	-1	unknown	67.5	0	0	0	0	0	0	human-specific	3			1	ENSG00000229089 (ANKRD20A8P) [transcribed_unprocessed_pseudogene]	1	acatagtcccaggaaggccatttgactattt	0.290323	0.290323	2
ENSG00000201805	2	113086805	113086911	1	unknown	77.6	0	0	0	0	0	0	Primate ancestor	6	LTR/ERVL-MaLR		0	Intergenic		tttttacaaaagaaaatacctattctccttt	0.354839	0.419355	4
ENSG00000202427	2	113681111	113681217	1	unknown	88.6	0	0	0	0	0	0	human-specific	2	LINE/L1	LINE/L1	1	ENSG00000227359 (AC017074,2) [lincRNA]	-1	aaataagtataaaattgtttaaacaagcgtt	0.483871	0.322581	4
ENSG00000206726	2	124989219	124989325	1	unknown	89.8	0	0	0	0	0	0	human-specific	3	LTR/ERV1	LINE/L1	0	Intergenic		ttagaaacatgcctgttctcactggtaatta	0.290323	0.354839	3
ENSG00000206963	2	126702839	126702942	-1	unknown	78.6	0	0	0	0	0	0	human-specific	5			0	Intergenic		tatttaaaaaaaaaattaactggattttgtc	0.451613	0.387097	10
ENSG00000200250	2	127316873	127316979	1	unknown	86.7	0	0	0	0	0	0	human-specific	5	LINE/L1	Simple_repeat	1	ENSG00000169967 (MAP3K2) [protein_coding]	-1	taaaattataaaaaatttaaaacaaaaaaac	0.709677	0.225806	7
ENSG00000202532	2	127845236	127845341	1	unknown	60.9	0	0	0	0	0	1	human-specific	6		SINE/Alu	1	ENSG00000144231 (POLR2D) [protein_coding]	-1	aagttaactgtagatttgggtaagcaatttc	0.322581	0.354839	2
ENSG00000252223	2	130109204	130109310	-1	unknown	56.3	0	0	0	0	0	0	human-specific	6			1	ENSG00000196604 (POTEF) [protein_coding]	1	gtgcagtcactggaaggtcatttgactattt	0.225806	0.354839	2
ENSG00000251973	2	130497743	130497849	-1	unknown	59	0	0	0	0	0	0	human-specific	0			1	ENSG00000196834 (POTEI) [protein_coding]	1	gtgcagtcactggaaggtcatttgactattt	0.225806	0.354839	2
ENSG00000251757	2	130622838	130622944	1	unknown	59	0	0	0	0	0	0	human-specific	4			1	ENSG00000222038 (POTEJ) [protein_coding]	1	gtgcagtcactggaaggtcatttgactattt	0.225806	0.354839	2
ENSG00000212199	2	131229607	131229713	1	unknown	63.9	0	0	0	0	0	0	Hominini ancestor	4			1	ENSG00000188219 (POTEE) [protein_coding]	1	gtgcagtcactggaaggtcatttgactattt	0.225806	0.354839	2
ENSG00000251956	2	131602790	131602896	1	unknown	59	0	0	0	0	0	0	human-specific	4			1	ENSG00000204434 (POTEKP) [unprocessed_pseudogene]	1	gtgcagtcactggaaggtcatttgactattt	0.225806	0.354839	2
ENSG00000239108	2	132152243	132152349	-1	unknown	66.4	0	0	0	0	0	0	human-specific	3			1	ENSG00000163046 (ANKRD30BL) [protein_coding]	1	ttggagtccccaaaaggacattttactactt	0.290323	0.322581	4
ENSG00000252705	2	132406752	132406858	-1	unknown	83.6	0	0	0	0	0	0	human-specific	1	LINE/L1	LINE/L1	0	Intergenic		atgtttaaaaattttaattaaaaaagaatac	0.548387	0.354839	6
ENSG00000252688	2	133333829	133333930	1	unknown	53.8	0	0	0	0	0	0	Primate ancestor	4			1	ENSG00000176771 (NCKAP5) [protein_coding]	-1	agggaaaaaaattaaagacacaagggaggac	0.548387	0.0645161	7
ENSG00000201308	2	135656477	135656579	-1	unknown	83.1	0	0	0	0	0	0	Haplorrhini ancestor	2	Simple_repeat	LINE/L1	1	ENSG00000048991 (R3HDM1) [protein_coding]	-1	aaaaaaaaaaagttcaaataatataaaatgc	0.677419	0.193548	11
ENSG00000252015	2	141167257	141167357	-1	unknown	41.1	0	0	0	0	0	0	Placentalia ancestor	3			1	ENSG00000168702 (LRP1B) [protein_coding]	1	aaatatttttattaaaattgcattttatgtg	0.354839	0.516129	4
ENSG00000207225	2	147408342	147408448	1	unknown	86.4	0	0	0	0	0	0	human-specific	3			0	Intergenic		ttttaatgaaaaaagaagaaagggtattttt	0.451613	0.354839	6
ENSG00000202074	2	147495438	147495540	-1	unknown	82	0	0	0	0	0	0	human-specific	3	DNA/TcMar-Tigger	DNA/TcMar-Tigger,SINE/Alu	0	Intergenic		tttttaaaaaagacaacaataaagtttactg	0.483871	0.322581	6
ENSG00000212389	2	147877422	147877528	1	unknown	58.7	0	0	0	0	0	0	human-specific	1			1	ENSG00000121989 (ACVR2A) [protein_coding]	1	tcaccttgttaatttaactcttccactgttg	0.193548	0.451613	2
ENSG00000207270	2	149610668	149610774	-1	unknown	73.2	0	0	0	0	0	0	human-specific	1			1	ENSG00000231969 (AC144449,1) [antisense]	-1	tttactatccatgtatcttataaaatcatgt	0.322581	0.451613	4
ENSG00000223197	2	155089439	155089538	-1	unknown	60.7	0	0	0	0	0	0	human-specific	4	LINE/L1		0	Intergenic		taatccactaacatgattcaagataaaatgg	0.451613	0.258065	4
ENSG00000206718	2	155330421	155330527	1	unknown	84.4	0	0	0	0	0	0	human-specific	1	LINE/L1	LINE/L1	0	Intergenic		tggagcttctaactagaatgaacagtttaga	0.354839	0.290323	2
ENSG00000251980	2	157912772	157912885	1	unknown	51.9	0	0	0	0	0	0	Haplorrhini ancestor	3	DNA/hAT-Charlie	LINE/L1	1	ENSG00000007001 (UPP2) [protein_coding]	1	taaaaaagaaaaaaggaaacagtggttctcc	0.516129	0.16129	6
ENSG00000212410	2	157985789	157985894	-1	unknown	68.1	0	0	0	0	0	0	Haplorrhini ancestor	3			1	ENSG00000007001 (UPP2) [protein_coding]	-1	ttctgtatccaagggcacacaatgtactgga	0.290323	0.258065	2
ENSG00000202029	2	159027036	159027142	-1	unknown	79.5	0	0	0	0	0	0	Primate ancestor	6	LTR/ERVL-MaLR	LTR/ERVL-MaLR	1	ENSG00000115183 (TANC1) [protein_coding]	-1	aaaaaaaaaaatgagtgaaaaagtgtgttca	0.580645	0.193548	11
ENSG00000200902	2	163288995	163289096	1	unknown	69.1	0	0	0	0	0	0	human-specific	2		LINE/L1	0	Intergenic		tatttttacagggtgactatagtcaataata	0.354839	0.387097	2
ENSG00000199348	2	168606390	168606496	-1	unknown	72	0	0	0	0	0	0	Primate ancestor	2	LTR/ERVL-MaLR	LTR/ERVL-MaLR	1	ENSG00000172292 (CERS6) [protein_coding]	-1	aaaccaacaacaacaaaaacaagttagttac	0.580645	0.129032	5
ENSG00000252807	2	170119996	170120098	-1	unknown	62.3	0	0	0	0	0	0	Placentalia ancestor	4	LINE/L1	LINE/L1	0	Intergenic		tggtggtgggtaatggtggagtggggtcaga	0.16129	0.258065	2
ENSG00000252779	2	171856566	171856670	-1	unknown	50.8	0	0	0	0	0	0	human-specific	1		LINE/L1	1	ENSG00000115840 (SLC25A12) [protein_coding]	1	ttttctgcagctatggaatgtttcttctgtc	0.129032	0.483871	2
ENSG00000206965	2	174557966	174558072	-1	unknown	109.4	0	0	0	0	0	0	Homininae ancestor	3	LINE/L1		1	ENSG00000236449 (AC018890,6) [antisense]	-1	tagatatacctaatgctagatgacgagttag	0.354839	0.290323	2
ENSG00000212167	2	175022214	175022319	1	unknown	59.7	0	0	0	0	0	0	Primate ancestor	4	DNA/TcMar-Tigger		0	Intergenic		aaaaatacatttttaaaaatattagaagtag	0.548387	0.322581	5
ENSG00000199827	2	175029769	175029877	1	unknown	78.2	0	0	0	0	0	0	Haplorrhini ancestor	1			0	Intergenic		aaaaagaaaaattaataaataaaattatttt	0.645161	0.322581	5
ENSG00000206866	2	176929985	176930090	-1	unknown	88.6	0	0	0	0	0	0	human-specific	6	LINE/L1	LINE/L1,LINE/L1	0	Intergenic		taaaagctcaatattactgattgttagataa	0.419355	0.354839	4
ENSG00000206788	2	178038902	178039004	1	unknown	82.6	0	0	0	0	0	0	Primate ancestor	2		LINE/L1	1	ENSG00000128655 (PDE11A) [protein_coding]	-1	tagcaatcccattactggctatataaccaga	0.354839	0.258065	2
ENSG00000207178	2	182873841	182873947	1	unknown	101.7	0	0	0	0	0	0	Primate ancestor	3	SINE/Alu	LINE/L1	0	Intergenic		tatgaacagaaaggaatagcatcaacatcaa	0.516129	0.16129	3
ENSG00000199626	2	187270698	187270804	-1	unknown	66.4	0	0	0	0	0	0	human-specific	5	LINE/L1	LINE/L1	1	ENSG00000224063 (AC007319,1) [antisense]	-1	aaaaaagtaatatttgggctgagacccaaat	0.451613	0.225806	6
ENSG00000207402	2	191121950	191122056	1	unknown	88.2	0	0	0	0	0	0	human-specific	1	LINE/L1,LINE/L1	LINE/L1	1	ENSG00000138378 (STAT4) [protein_coding]	-1	ttttgtttgtaactcaaaggggaagtgcttg	0.225806	0.387097	3
ENSG00000252130	2	191370938	191371044	1	unknown	50.9	0	0	0	0	0	0	Primate ancestor	6			1	ENSG00000128641 (MYO1B) [protein_coding]	1	agaatttcctttttgcccccttgctaacttt	0.16129	0.451613	2
ENSG00000202206	2	195514036	195514142	1	unknown	89.4	0	0	0	1	0	0	human-specific	1	SINE/Alu	RC/Helitron	1	ENSG00000271893 (RP11-762E8,1) [lincRNA]	-1	ttttttaacaataataataatatataacata	0.516129	0.419355	2
ENSG00000201813	2	195670372	195670474	-1	unknown	81.2	0	0	0	0	0	0	human-specific	3	LINE/L1	LINE/L1	1	ENSG00000196950 (SLC39A10) [protein_coding]	-1	tgaatgttgtcaccacaaaaaaacatggtat	0.419355	0.258065	7
ENSG00000206836	2	197447745	197447851	1	unknown	93.5	0	0	0	0	0	0	Primate ancestor	1			0	Intergenic		tataaaaataacagaaaaaagaaaacaatgc	0.677419	0.129032	6
ENSG00000207116	2	200830009	200830116	1	unknown	96.2	0	0	1	0	0	0	human-specific	3	SINE/Alu	LINE/L1	0	Intergenic		tatgagaacacttggacacaggaaggggaat	0.387097	0.16129	2
ENSG00000201499	2	200881715	200881821	-1	unknown	86.2	0	0	0	0	0	0	Primate ancestor	1		LINE/L1	1	ENSG00000240344 (PPIL3) [protein_coding]	1	aatatatatgaacaatatttataaggagggt	0.451613	0.322581	2
ENSG00000252916	2	200899020	200899121	1	unknown	47.6	0	0	0	0	0	0	Primate ancestor	3			1	ENSG00000196290 (NIF3L1) [protein_coding]	1	gcgcaatttacaaaggttgttgaaaaaaaaa	0.483871	0.225806	9
ENSG00000252148	2	201079842	201079944	1	unknown	40.6	0	0	0	0	0	0	Homininae ancestor	1	LINE/L1	LINE/L1	1	ENSG00000119013 (NDUFB3) [protein_coding]	1	ttttctcacagtgtggcttatctttttattt	0.129032	0.580645	1
ENSG00000222972	2	201646716	201646820	1	unknown	62.4	0	0	0	0	0	0	Placentalia ancestor	1		LINE/L1	1	ENSG00000082126 (MPP4) [protein_coding]	-1	ttagtttcaattttgccaggtaaataaattc	0.322581	0.419355	3
ENSG00000212184	2	201927439	201927543	1	unknown	65.2	0	0	0	0	0	0	human-specific	4	SINE/MIR		0	Intergenic		tttaagaaagaacattaaatgaggttaaatg	0.483871	0.290323	3
ENSG00000206970	2	203782037	203782143	1	unknown	91.2	0	0	0	0	0	0	Primate ancestor	3		Simple_repeat	0	Intergenic		taccacctgaatttttgtaaaaataaaataa	0.483871	0.322581	5
ENSG00000199251	2	207680533	207680639	-1	unknown	95.7	0	0	0	0	0	0	human-specific	7	LINE/L1		0	Intergenic		aaaaatacctatcaggtactacacttagtac	0.419355	0.258065	5
ENSG00000212246	2	208019638	208019741	-1	unknown	59.6	0	0	0	0	0	0	Euarchontoglires ancestor	7		LINE/L2	1	ENSG00000178385 (PLEKHM3) [protein_coding]	1	aatgttaagatgtatatggtttatacaaatg	0.387097	0.387097	3
ENSG00000207393	2	218589214	218589320	-1	unknown	74	0	0	0	0	0	0	Primate ancestor	2	Simple_repeat	Simple_repeat,SINE/Alu	1	ENSG00000144580 (RQCD1) [protein_coding]	-1	tatatttaaaagtaaaaagccaaaaaaatca	0.612903	0.225806	7
ENSG00000200029	2	218916184	218916287	-1	unknown	74.6	0	0	0	0	0	0	human-specific	5	SINE/Alu		1	ENSG00000228135 (LINC01494) [antisense]	1	aaaaaataaagtaattctaaattcaatagaa	0.612903	0.258065	6
ENSG00000202016	2	222498291	222498398	1	unknown	70.3	0	0	0	0	0	0	Primate ancestor	3			1	ENSG00000163082 (SGPP2) [protein_coding]	1	taatggcagccaatatatctgggacatttga	0.322581	0.290323	2
ENSG00000200281	2	228169743	228169849	1	unknown	79.5	0	0	0	0	0	0	Haplorrhini ancestor	4	DNA/TcMar-Tigger	DNA/TcMar-Tigger	1	ENSG00000153820 (SPHKAP) [protein_coding]	-1	tgaaaattaaaaaaaattacaagggtatagt	0.548387	0.258065	8
ENSG00000222344	2	229894346	229894453	1	unknown	64.3	0	0	0	0	0	0	Catarrhini ancestor	2			1	ENSG00000153827 (TRIP12) [protein_coding]	-1	tcaactctcaactcatgaaataagggaaaaa	0.483871	0.193548	5
ENSG00000252333	2	229937814	229937882	-1	unknown	45.3	0	0	0	0	0	0	human-specific	0		Simple_repeat	1	ENSG00000153832 (FBXO36) [protein_coding]	-1	aagaagagacaccctttcccttctgagtctg	0.258065	0.258065	2
ENSG00000206725	2	229973315	229973421	1	unknown	82.4	0	0	0	0	0	0	human-specific	1		SINE/Alu	1	ENSG00000153832 (FBXO36) [protein_coding]	1	taaaaaatgtctaaaattttagggcaggtgc	0.387097	0.290323	6
ENSG00000199791	2	230587121	230587227	1	unknown	77.1	0	0	0	0	0	0	human-specific	5	LINE/L1	SINE/Alu	0	Intergenic		aaaaatcaggaggccgggtgccgtggctcac	0.258065	0.129032	5
ENSG00000201044	2	230752141	230752247	1	unknown	95.8	0	0	0	0	0	0	human-specific	4		LTR/ERVL-MaLR	1	ENSG00000135932 (CAB39) [protein_coding]	1	caaaaaaaaaaaaatatttcaatggtcagta	0.580645	0.225806	13
ENSG00000253084	2	231757887	231757950	1	unknown	58.7	0	0	0	0	0	0	Haplorrhini ancestor	0		Low_complexity	1	ENSG00000156973 (PDE6D) [protein_coding]	-1	ttaaaaaaaaaagaaaacaaaggacaaaaaa	0.774194	0.0645161	10
ENSG00000252452	2	232782665	232782766	1	unknown	59.1	0	0	0	0	0	0	Primate ancestor	2	LINE/L1	LINE/L1	1	ENSG00000204120 (GIGYF2) [protein_coding]	1	agaatgaatcttcgtaatgttcagcaaaaga	0.419355	0.258065	4
ENSG00000202341	2	237015204	237015305	-1	unknown	76.2	0	0	0	0	0	0	human-specific	5	LINE/L1		0	Intergenic		tatgtttattccaataatgttcatgatagca	0.322581	0.419355	2
ENSG00000222449	2	237563165	237563270	1	unknown	62.8	0	0	0	0	0	0	Primate ancestor	4			0	Intergenic		cggaagttacagaatgaggaagacatggtgt	0.354839	0.193548	2
ENSG00000251971	2	238028971	238029063	-1	unknown	54.3	0	0	0	0	0	0	Haplorrhini ancestor	2			1	ENSG00000184182 (UBE2F) [protein_coding]	-1	taaaaggattaaatgatcattccatactttg	0.387097	0.354839	4
ENSG00000202099	2	238412642	238412745	1	unknown	72.7	0	0	0	0	0	0	human-specific	1		SINE/Alu	0	Intergenic		taaaaaaataatattttgacatatcattata	0.516129	0.387097	7
ENSG00000252017	3	282689	282792	-1	unknown	51.8	0	0	0	0	0	0	human-specific	3	LINE/L1		1	ENSG00000134121 (CHL1) [protein_coding]	-1	tcagtgggatgacatattcaatgtgctgaag	0.290323	0.290323	2
ENSG00000212327	3	9919051	9919153	-1	unknown	69.2	0	0	0	0	0	0	Primate ancestor	0	LINE/L1	LINE/L1	1	ENSG00000163702 (IL17RC) [protein_coding]	-1	taaaattcaaatatatttaatttaaaaataa	0.580645	0.387097	5
ENSG00000201182	3	10037552	10037655	1	unknown	70	0	0	0	0	0	0	human-specific	4			1	ENSG00000144554 (FANCD2) [protein_coding]	1	gaaaaagattactctttaaaataaagaaatg	0.548387	0.258065	5
ENSG00000280637	3	10217212	10217319	1	known_pseudogene	73.7	0	0	0	0	0	0	Primate ancestor	3			1	ENSG00000134070 (IRAK2) [protein_coding]	1	aaagatctgattaaacatcttcaggaaaaat	0.483871	0.258065	5
ENSG00000251774	3	12514706	12514807	1	unknown	55.2	0	0	0	0	0	0	Haplorrhini ancestor	0		DNA/hAT-Charlie	1	ENSG00000154743 (TSEN2) [protein_coding]	1	aaacaacaacaacaacaacccataccttgac	0.516129	0.0967742	3
ENSG00000207163	3	14530982	14531088	-1	unknown	84.9	0	0	0	0	0	0	Primate ancestor	9	LINE/L1,LINE/L1	LINE/L1	1	ENSG00000144596 (GRIP2) [protein_coding]	1	tgcaaaaaaaaatagaaagaatgaataagac	0.645161	0.129032	9
ENSG00000201162	3	15339749	15339855	1	unknown	79	0	0	0	0	0	0	human-specific	3	SINE/Alu		1	ENSG00000131370 (SH3BP5) [protein_coding]	-1	attaaaaaaaaaaagaagaagaaagatccta	0.677419	0.129032	11
ENSG00000206926	3	15433110	15433216	-1	unknown	99.2	0	0	0	0	0	0	Primate ancestor	5	SINE/MIR	Simple_repeat	1	ENSG00000206562 (METTL6) [protein_coding]	1	taacaaaagaagtaaaaaataataataacac	0.677419	0.16129	6
ENSG00000251761	3	18954943	18955049	-1	unknown	54.4	0	0	0	0	0	0	Primate ancestor	3	LINE/L1		0	Intergenic		ctcttcagtagtttattttccttctaagaca	0.225806	0.451613	2
ENSG00000199577	3	20268965	20269070	-1	unknown	92.2	0	0	0	0	0	0	human-specific	9	LINE/L1		1	ENSG00000231304 (SGOL1-AS1) [processed_transcript]	-1	aagtgtttagagggaaattcatagcactata	0.387097	0.290323	3
ENSG00000206807	3	20507644	20507756	-1	unknown	71.9	0	0	0	0	0	0	human-specific	5	LINE/L1	LINE/L1	1	ENSG00000231304 (SGOL1-AS1) [processed_transcript]	-1	ttataacacaattggaagtatgaacagcaga	0.451613	0.225806	2
ENSG00000252562	3	23613661	23613759	-1	unknown	61.4	0	0	0	0	0	0	human-specific	2		LINE/L1	0	Intergenic		taaaaagaacgcatttgcactccaacgtaca	0.419355	0.193548	5
ENSG00000212269	3	23641489	23641592	-1	unknown	58.8	0	0	0	0	0	0	human-specific	2	SINE/Alu		0	Intergenic		aaacaattttttaaattaaaatattggctgg	0.419355	0.387097	4
ENSG00000207251	3	27265580	27265683	-1	unknown	71.9	0	0	0	0	0	0	Primate ancestor	4	LINE/L1	LINE/L1	1	ENSG00000163491 (NEK10) [protein_coding]	1	taaatgaagatgcccagatggcaaataaata	0.483871	0.193548	3
ENSG00000212442	3	35256840	35256946	-1	unknown	59.7	0	0	0	0	0	0	human-specific	0	LINE/L1	LINE/L1	0	Intergenic		ttaaatgagaaaaaaacgttgaatagccatt	0.483871	0.258065	7
ENSG00000199594	3	37140327	37140430	1	unknown	77.6	0	0	0	0	0	0	Primate ancestor	5		Simple_repeat,SINE/Alu	1	ENSG00000093167 (LRRFIP2) [protein_coding]	-1	ttattcattcatgtatttatttattgaggcc	0.225806	0.516129	1
ENSG00000199514	3	38303773	38303879	-1	unknown	92.9	0	0	0	0	0	0	Primate ancestor	4		SINE/Alu	1	ENSG00000144671 (SLC22A14) [protein_coding]	-1	aataaataaatgaaagataagaaggaaaatg	0.645161	0.16129	4
ENSG00000206708	3	39025987	39026093	1	unknown	87.4	0	0	0	0	0	0	human-specific	4			0	Intergenic		tattacattatgtgtcaattaaaaataaaat	0.483871	0.387097	5
ENSG00000252980	3	44071087	44071186	1	unknown	56.8	0	0	0	0	0	0	human-specific	5			0	Intergenic		aaaataagaattaaaaaaaacccatccaaat	0.645161	0.16129	8
ENSG00000252768	3	52551846	52551943	-1	unknown	49.8	0	0	0	0	0	0	Primate ancestor	2			1	ENSG00000163939 (PBRM1) [protein_coding]	1	tagaatgaggagctgcttctgcctggacaaa	0.290323	0.225806	3
ENSG00000206918	3	57512450	57512555	1	unknown	91.7	0	0	0	0	0	0	human-specific	2	LINE/L1,LINE/L1	LINE/L1	1	ENSG00000174844 (DNAH12) [protein_coding]	-1	tgaaacagtagatgctggcgaggctgtggag	0.258065	0.193548	3
ENSG00000202428	3	57536252	57536358	-1	unknown	73.2	0	0	0	0	0	0	Haplorrhini ancestor	3	LTR/ERVL-MaLR	LINE/CR1	1	ENSG00000174844 (DNAH12) [protein_coding]	1	ataaaaataaaaagagggacactgataaact	0.580645	0.16129	5
ENSG00000206815	3	57548838	57548945	1	unknown	78.2	0	0	0	0	0	0	Haplorrhini ancestor	0	LTR/ERV1	LTR/ERV1	0	Intergenic		ttttaaaaaaagattttataaagcaaaatcc	0.516129	0.322581	7
ENSG00000252449	3	62814382	62814491	1	unknown	55.1	0	0	0	0	0	0	Primate ancestor	6	DNA/hAT-Charlie	DNA/hAT-Charlie	1	ENSG00000163618 (CADPS) [protein_coding]	-1	tttacctattcatgcgatattttactttttt	0.193548	0.580645	1
ENSG00000212340	3	64511755	64511857	1	unknown	67.1	0	0	0	0	0	0	Primate ancestor	6	DNA/hAT-Tip100		0	Intergenic		aaaattaaaataaaataaaataagcagatta	0.677419	0.225806	4
ENSG00000206759	3	66293114	66293220	-1	unknown	89.5	0	0	0	0	0	0	Haplorrhini ancestor	3	LINE/L1		1	ENSG00000144741 (SLC25A26) [protein_coding]	-1	tagaacttcataaagtatacacaagtattaa	0.483871	0.290323	3
ENSG00000206939	3	70808350	70808452	1	unknown	83	0	0	0	0	0	0	human-specific	1		LINE/L1	0	Intergenic		tctgtcacatgttctcaaatgtaggagctaa	0.290323	0.322581	3
ENSG00000252651	3	73092148	73092257	-1	unknown	45.4	0	0	0	0	0	0	human-specific	4	SINE/Alu	SINE/Alu	0	Intergenic		taatccccacactttaggaggccaaggcagg	0.290323	0.16129	2
ENSG00000252937	3	73241789	73241896	-1	unknown	82.1	0	0	0	0	0	0	human-specific	4	LINE/L1	LINE/L1,LINE/L1	0	Intergenic		tgaagccataaaaaaaaatctcccagtcaag	0.483871	0.16129	9
ENSG00000199520	3	77092057	77092163	1	unknown	73.8	0	0	0	0	0	0	Catarrhini ancestor	0	Simple_repeat	DNA/hAT-Charlie	1	ENSG00000185008 (ROBO2) [protein_coding]	1	aaatcccagatgattctgatgcaggcagtct	0.290323	0.258065	3
ENSG00000206891	3	77811741	77811844	-1	unknown	73.7	0	0	0	0	0	0	human-specific	9	LINE/L1		0	Intergenic		tctaacacaaaggataaatgcttaaggaaat	0.483871	0.225806	3
ENSG00000251773	3	86235321	86235424	1	unknown	55.9	0	0	0	0	0	0	human-specific	0			0	Intergenic		ttatatatttaaaatttattaaaggagtaga	0.451613	0.419355	4
ENSG00000200703	3	87742543	87742649	-1	unknown	82	0	0	0	0	0	0	human-specific	4	LINE/L1	LINE/L1	1	ENSG00000239572 (RP11-451B8,1) [lincRNA]	1	tactgcgacaggatcaaatctggacatatca	0.354839	0.225806	3
ENSG00000222490	3	90184634	90184733	1	unknown	58.3	0	0	0	0	0	0	human-specific	0	LTR/ERVL-MaLR	DNA/hAT-Charlie	0	Intergenic		aaaaaaagatttaaagagcatgatggaattt	0.516129	0.258065	7
ENSG00000251727	3	93843764	93843862	1	unknown	57.5	0	0	0	0	0	0	human-specific	2	LTR/ERVL-MaLR	DNA/hAT-Charlie	0	Intergenic		taaaaaaagatctaaaaatcatgatggaatt	0.548387	0.258065	7
ENSG00000200366	3	93977029	93977135	1	unknown	84.9	0	0	0	0	0	0	Haplorrhini ancestor	0			0	Intergenic		gttaaaaaaacaaagaagaagagaaccaggg	0.580645	0.0645161	7
ENSG00000199286	3	96608814	96608917	-1	unknown	78.7	0	0	0	0	0	0	Haplorrhini ancestor	4			0	Intergenic		aaataaatgaaagtatttggatcgttgtatg	0.387097	0.354839	3
ENSG00000206712	3	98804978	98805084	-1	unknown	101.4	0	0	0	0	0	0	human-specific	6	LINE/L1	LINE/L1	1	ENSG00000057019 (DCBLD2) [protein_coding]	1	taattgaccacatagttgaaagtaaagcact	0.419355	0.258065	3
ENSG00000207331	3	98908459	98908564	1	unknown	94.3	0	0	0	0	0	0	Primate ancestor	4		LINE/L1	1	ENSG00000239462 (CTD-2021J15,1) [antisense]	1	tcaagtctgcaaaataaccagctaccatcat	0.387097	0.225806	4
ENSG00000201642	3	100952627	100952733	1	unknown	76.4	0	0	0	0	0	0	human-specific	3			1	ENSG00000154175 (ABI3BP) [protein_coding]	-1	cataaacaaaaaaatagaattgtaaataaga	0.645161	0.193548	7
ENSG00000252348	3	101615826	101615928	1	unknown	45.5	0	0	0	0	0	0	Haplorrhini ancestor	2	LINE/L1		0	Intergenic		cctttctgagaaaaaaaacactgtattttta	0.387097	0.354839	8
ENSG00000201065	3	102755064	102755170	-1	unknown	78.1	0	0	0	0	0	0	human-specific	0	DNA/TcMar-Tigger		0	Intergenic		atttcttattttaaaaaatgtaaaaagaaaa	0.548387	0.354839	6
ENSG00000252626	3	107007568	107007670	1	unknown	43.3	0	0	0	0	0	0	Primate ancestor	3	LTR/ERV1	SINE/Alu	1	ENSG00000242759 (LINC00882) [lincRNA]	-1	ttattaccactagaccaaccctataagaaat	0.419355	0.258065	3
ENSG00000252889	3	109225129	109225227	1	unknown	54.4	0	0	0	0	0	0	Primate ancestor	0	LTR/ERV1	Low_complexity,LINE/L1	0	Intergenic		aaaacagtaaaaataaataaaacaaaaaaat	0.774194	0.129032	7
ENSG00000206889	3	117544205	117544311	1	unknown	86.4	0	0	0	0	0	0	human-specific	2	LINE/L1	LINE/L1	0	Intergenic		tgagaaaaagaaatgcttttacattgttggt	0.354839	0.354839	5
ENSG00000207310	3	119341834	119341940	-1	unknown	89	0	0	0	0	0	0	Primate ancestor	7			1	ENSG00000031081 (ARHGAP31) [protein_coding]	-1	aaaaaaaaaaaagtgagaggatgtctggcag	0.516129	0.129032	12
ENSG00000252751	3	124407691	124407783	1	unknown	45	0	0	0	0	0	0	Primate ancestor	6		SINE/Alu	1	ENSG00000160145 (KALRN) [protein_coding]	1	ttttttttattttttattttgagacggaatc	0.193548	0.612903	2
ENSG00000199327	3	125119097	125119200	-1	unknown	76	0	0	0	0	1	0	Primate ancestor	3			1	ENSG00000221955 (SLC12A8) [protein_coding]	1	tatatatatttaaaagtaaaaaaagaaacaa	0.645161	0.258065	7
ENSG00000252953	3	125388934	125388997	1	unknown	37.6	0	0	0	0	0	0	Primate ancestor	2	LINE/L1	SINE/Alu	0	Intergenic		taatcccagcactttggaaggctgaggaggg	0.258065	0.193548	2
ENSG00000201288	3	127240968	127241074	-1	unknown	77.2	0	0	0	0	0	0	human-specific	3	LTR/ERVL	LTR/ERVL	0	Intergenic		aaaataatggcttttgtaagctaatgagatg	0.387097	0.322581	4
ENSG00000212344	3	128141875	128141977	-1	unknown	63.3	0	0	0	0	0	0	human-specific	3			1	ENSG00000175792 (RUVBL1) [protein_coding]	1	atcatgaagggggaaaagcatgacaaaatct	0.451613	0.16129	4
ENSG00000201550	3	131092821	131092927	-1	unknown	81.7	0	0	0	0	0	0	Primate ancestor	5			1	ENSG00000114670 (NEK11) [protein_coding]	-1	aaaacaaaaataataaagaggaactttccgg	0.548387	0.16129	5
ENSG00000252641	3	133664926	133665034	1	unknown	58.6	0	0	0	0	0	0	human-specific	4		SINE/Alu	1	ENSG00000242337 (TFP1) [transcribed_unprocessed_pseudogene]	1	ccggtcgtggtgactctcgcctgtaattcta	0.129032	0.322581	2
ENSG00000253087	3	134780527	134780627	-1	unknown	54.1	0	0	0	0	0	0	Hominini ancestor	5	LINE/L1	LINE/L1	1	ENSG00000154928 (EPHB1) [protein_coding]	-1	tataccacatacaaaaggacaaaggctgtat	0.451613	0.193548	4
ENSG00000200571	3	136430084	136430183	-1	unknown	70.9	0	0	0	0	0	0	Primate ancestor	5	DNA/TcMar-Tigger	DNA/TcMar-Tigger	1	ENSG00000118007 (STAG1) [protein_coding]	1	tatgaatcttaaaatttaaaaaattcacgtg	0.451613	0.354839	6
ENSG00000252914	3	136721394	136721495	-1	unknown	50.5	0	0	0	0	0	0	human-specific	4			1	ENSG00000118007 (STAG1) [protein_coding]	1	caacaagattctaagataaggggcttcatta	0.387097	0.258065	2
ENSG00000200389	3	141902924	141903030	-1	unknown	90.5	0	0	0	0	0	0	human-specific	5		SINE/Alu	1	ENSG00000069849 (ATP1B3) [protein_coding]	-1	aaaaattaaaaaaatatatattttaaaaact	0.645161	0.322581	7
ENSG00000206604	3	142145454	142145555	1	unknown	66.7	0	0	0	0	0	0	Primate ancestor	4	LINE/CR1	SINE/Alu	1	ENSG00000114126 (TFDP2) [protein_coding]	-1	tacttgaattaaaaaatccttttctcataca	0.387097	0.387097	6
ENSG00000251804	3	142407657	142407737	-1	unknown	63.6	0	0	0	0	0	0	Primate ancestor	4	SINE/Alu	DNA/TcMar-Tigger	1	ENSG00000114127 (XRN1) [protein_coding]	1	aaaatagtaatgataaaaacaaaaaagtagg	0.645161	0.16129	6
ENSG00000199812	3	146571477	146571583	1	unknown	90.5	0	0	0	0	0	0	Primate ancestor	10			0	Intergenic		ttctatcagcatttgcatttgctataattgt	0.225806	0.483871	2
ENSG00000207156	3	146996607	146996713	-1	unknown	82.5	0	0	0	0	0	0	human-specific	2	LINE/L1	LINE/L1	1	ENSG00000243620 (RP11-649A16,1) [antisense]	1	tatctctctgaaagcacctagaaatgaagcc	0.354839	0.225806	3
ENSG00000252581	3	149525631	149525726	1	unknown	60.2	0	0	0	0	0	0	Primate ancestor	5		LINE/L1	1	ENSG00000018408 (WWTR1) [protein_coding]	-1	tttttttcaacatttttacagacactcggga	0.258065	0.419355	2
ENSG00000251854	3	149779009	149779108	-1	unknown	54.4	0	0	0	0	0	0	Haplorrhini ancestor	4		Simple_repeat	1	ENSG00000206199 (ANKUB1) [protein_coding]	1	ttaaaaatggttagaaccttatagaaattac	0.451613	0.322581	5
ENSG00000252172	3	149917342	149917449	-1	unknown	53.6	0	0	0	0	0	0	Primate ancestor	4			1	ENSG00000206199 (ANKUB1) [protein_coding]	1	tgagcaatagaattaggttgccttagccact	0.290323	0.290323	2
ENSG00000207323	3	153471466	153471571	-1	unknown	66.4	0	0	0	0	0	0	human-specific	6	DNA/TcMar-Tigger	DNA/TcMar-Tigger	1	ENSG00000238755 (RP11-23D24,2) [processed_transcript]	1	tgtaaaataaataaaaaaagaataataagaa	0.709677	0.193548	7
ENSG00000206777	3	169720187	169720293	-1	unknown	92.8	0	0	0	0	0	0	Haplorrhini ancestor	4	LINE/L1	LINE/L1	0	Intergenic		tctcaaggatctagaactagaattaccattt	0.354839	0.322581	2
ENSG00000199536	3	170149845	170149951	1	unknown	86.1	0	0	0	0	0	0	human-specific	2		LINE/L1	1	ENSG00000173889 (PHC3) [protein_coding]	-1	ttaataggggattttgtatgttctcaacact	0.258065	0.419355	2
ENSG00000207114	3	171504245	171504351	-1	unknown	83.9	0	0	0	0	0	0	Primate ancestor	3			0	Intergenic		tttaaaaaagaaaataatattgtaatgtatt	0.516129	0.387097	6
ENSG00000252082	3	172703124	172703225	1	unknown	56	0	0	0	0	0	0	Primate ancestor	0		SINE/Alu	1	ENSG00000144959 (NCEH1) [protein_coding]	-1	ctttagaaaagtaaatatggctgggtgcagt	0.322581	0.290323	4
ENSG00000199792	3	175397247	175397348	-1	unknown	81.2	0	0	0	0	0	0	Primate ancestor	7			1	ENSG00000177694 (NAALADL2) [protein_coding]	-1	taaaaatgtataaaataataacaactaaaaa	0.677419	0.225806	5
ENSG00000201452	3	175767558	175767661	1	unknown	79	0	0	0	0	0	0	Primate ancestor	2			1	ENSG00000177694 (NAALADL2) [protein_coding]	1	tataaataaaaaatgtatatattttaaagtc	0.516129	0.387097	6
ENSG00000200882	3	177126017	177126120	-1	unknown	81.1	0	0	0	0	0	0	human-specific	4	LINE/L1		1	ENSG00000177565 (TBL1XR1) [protein_coding]	1	ttattacgcactgcatgcctgtatcaaaatg	0.290323	0.322581	4
ENSG00000199858	3	178007672	178007779	-1	unknown	68.8	0	0	0	0	0	0	human-specific	3	LINE/L1		0	Intergenic		aaaaatgacttggggaagagtaatcatcaga	0.451613	0.193548	5
ENSG00000199986	3	180581057	180581163	1	unknown	78.9	0	0	0	0	0	0	Haplorrhini ancestor	3			1	ENSG00000239774 (RP11-496B10,3) [lincRNA]	-1	ttaggaggctattggtatgttttagtagagc	0.225806	0.387097	1
ENSG00000206932	3	181231737	181231843	1	unknown	109.4	0	0	0	0	0	0	human-specific	5	DNA/hAT		1	ENSG00000242808 (SOX2-OT) [sense_overlapping]	1	ttaattgaaaatcattaaaaaaaataggtta	0.548387	0.322581	8
ENSG00000207505	3	186771841	186771947	-1	unknown	69.1	0	0	0	0	0	0	human-specific	6	LINE/L1	SINE/Alu	1	ENSG00000197099 (RP11-573D15,8) [antisense]	1	taaaacattaaacaaaatttaaaaaagaaaa	0.709677	0.193548	6
ENSG00000212489	3	190165417	190165523	-1	unknown	66.7	0	0	0	0	0	0	Primate ancestor	1	LINE/L1	LINE/L1	0	Intergenic		taaagtgtagagtttttattagttttctctt	0.225806	0.548387	3
ENSG00000252053	3	194533503	194533583	-1	unknown	56.7	0	0	0	0	0	0	human-specific	1		SINE/Alu	0	Intergenic		taaaaaatcattacagaattctttacataga	0.483871	0.322581	6
ENSG00000206600	3	195214787	195214893	1	unknown	108.1	0	0	0	0	0	0	human-specific	8		LINE/L1	1	ENSG00000173950 (XXYLT1) [protein_coding]	-1	tggaaaaaatgttaagggcagccagagagaa	0.451613	0.129032	6
ENSG00000212146	3	196341609	196341715	-1	unknown	57	0	0	0	0	0	0	human-specific	5		Simple_repeat	0	Intergenic		tttttaaaaatggaactgtgatagccagtca	0.354839	0.322581	5
ENSG00000206644	3	196393710	196393812	-1	unknown	69.8	0	0	0	0	0	0	Primate ancestor	9			1	ENSG00000163960 (UBXN7) [protein_coding]	1	ttattaaaaaaatacttttagataaggacat	0.483871	0.354839	7
ENSG00000201441	3	196708859	196708964	-1	unknown	81.6	0	0	0	0	0	0	Primate ancestor	4			1	ENSG00000163964 (PIGX) [protein_coding]	-1	aattttaaaaaaaatgagtttcacaggctga	0.451613	0.290323	8
ENSG00000206892	3	196784980	196785086	-1	unknown	101.9	0	0	0	0	0	0	human-specific	12	LINE/L1	LINE/L1	1	ENSG00000180370 (PAK2) [protein_coding]	-1	tcactggccatcagagaaatgcaaatcaaaa	0.451613	0.16129	4
ENSG00000199306	3	197894507	197894613	1	unknown	82.6	0	0	0	0	0	0	Haplorrhini ancestor	5		LINE/L1	1	ENSG00000114473 (IQCG) [protein_coding]	-1	tgtactttctagaaacaaaaaatttaaaggt	0.451613	0.322581	6
ENSG00000201622	3	197994601	197994709	1	unknown	86.6	0	0	0	0	0	0	Haplorrhini ancestor	6	LINE/L1	LINE/L1	1	ENSG00000185621 (LMLN) [protein_coding]	1	aaaaagaaaagaaaagaaacaaaagataaga	0.774194	0.0322581	5
ENSG00000212297	3	198071311	198071417	-1	unknown	62.8	0	0	0	0	0	0	human-specific	1			1	ENSG00000226435 (ANKRD18DP) [transcribed_unprocessed_pseudogene]	1	gcacagtccccagaaggtcatttgactattt	0.258065	0.290323	2
ENSG00000222792	3	198196746	198196849	1	unknown	60.9	0	0	0	0	0	0	human-specific	0			1	ENSG00000236438 (FAM157A) [transcribed_unprocessed_pseudogene]	1	tttaaaaaaagagaaaaaaattactcccaga	0.580645	0.193548	7
ENSG00000199335	4	3044101	3044207	1	unknown	82.8	0	0	0	0	0	0	human-specific	7			0	Intergenic		aatatatttaaaaaaagaaaaaacacaaaat	0.709677	0.193548	7
ENSG00000212282	4	12312588	12312690	1	unknown	62.8	0	0	0	0	0	0	human-specific	2	LINE/L1	LINE/L1	0	Intergenic		tttaaaagtatattatgtcttttatttgtat	0.290323	0.580645	4
ENSG00000239001	4	22118983	22119089	1	unknown	79.4	0	0	0	0	0	0	Primate ancestor	2	LTR/ERVL-MaLR	LINE/L1	1	ENSG00000250039 (RP11-17E2,2) [antisense]	1	tggagtaggataactatagttaacaacaatg	0.419355	0.258065	2
ENSG00000206665	4	35495898	35496003	1	unknown	83	0	0	0	0	0	0	Primate ancestor	4		LINE/L1	0	Intergenic		taggacctcttcaagaagaactacaaaccac	0.419355	0.16129	3
ENSG00000206675	4	39297605	39297711	-1	unknown	106.9	0	0	0	0	0	0	human-specific	7	LINE/L1		1	ENSG00000035928 (RFC1) [protein_coding]	1	tatggaacagaacagagccctcagaaataac	0.451613	0.129032	3
ENSG00000222592	4	39399149	39399248	1	unknown	63.3	0	0	0	0	0	0	human-specific	2	LINE/L1	SINE/Alu	0	Intergenic		tcttcagcttgggcaagagtgacaccctatc	0.225806	0.258065	2
ENSG00000200455	4	40077884	40077982	1	unknown	78.9	0	0	0	0	0	0	Primate ancestor	5			1	ENSG00000078177 (N4BP2) [protein_coding]	1	tagcttcagtataaaaactgtacagatattt	0.387097	0.354839	5
ENSG00000199790	4	41084607	41084713	1	unknown	92.8	0	0	0	0	0	0	human-specific	1		LINE/L1	1	ENSG00000163697 (APBB2) [protein_coding]	-1	taatcagtacacatacatatatcaaagaatt	0.483871	0.290323	3
ENSG00000207198	4	41113942	41114045	1	unknown	70.2	0	0	0	0	0	0	human-specific	6	SINE/Alu	LINE/L1	1	ENSG00000163697 (APBB2) [protein_coding]	-1	tcttatgaacatcaacgcaaaaatcctcaat	0.419355	0.258065	5
ENSG00000200720	4	45480030	45480136	1	unknown	77.7	0	0	0	0	0	0	human-specific	3		Low_complexity	0	Intergenic		tttatttaaaagtaaacataataaataaatg	0.548387	0.354839	4
ENSG00000252243	4	46531237	46531342	-1	unknown	69.9	0	0	0	0	0	0	Primate ancestor	3	LINE/L1		0	Intergenic		ttaagtcctcaaagcaatggcagcgaaaaca	0.419355	0.16129	4
ENSG00000200269	4	48106081	48106188	-1	unknown	93.9	0	0	0	0	0	0	Primate ancestor	3			1	ENSG00000074966 (TXK) [protein_coding]	1	ttaaagtcttgttttgaaatgaaagcctttc	0.290323	0.419355	3
ENSG00000252913	4	48932755	48932854	-1	unknown	50.1	0	0	0	0	0	0	Haplorrhini ancestor	1		LTR/ERVL	0	Intergenic		cagctttcttttaatatcatgcagttattta	0.258065	0.483871	2
ENSG00000199924	4	52494849	52494952	1	unknown	80.8	0	0	0	0	0	0	human-specific	9	LINE/L1	LINE/L1	0	Intergenic		ccagaaaacaaccacaatgagatatcatatc	0.483871	0.16129	4
ENSG00000207385	4	53265461	53265567	-1	unknown	97.7	0	0	0	0	0	0	Primate ancestor	2			1	ENSG00000184178 (SCFD2) [protein_coding]	1	taaaatctagaataaaagtaaaaattaaaga	0.645161	0.225806	5
ENSG00000252815	4	55031965	55032071	-1	unknown	54.5	0	0	0	0	0	0	Placentalia ancestor	2		DNA/hAT-Charlie	0	Intergenic		tgaagcatcccatcttttgttttatgtcatg	0.193548	0.451613	2
ENSG00000206839	4	55294490	55294598	1	unknown	81.7	0	0	0	0	0	0	human-specific	4	SINE/MIR		0	Intergenic		ttaccaaaaaaaaaatgtttaaatgaaaata	0.612903	0.258065	10
ENSG00000251923	4	55798636	55798731	1	unknown	57.5	0	0	0	0	0	0	Catarrhini ancestor	3	LINE/L1	LINE/L1	0	Intergenic		aaaaaaaaaaaaacagaaagtaacaagtgtt	0.677419	0.129032	13
ENSG00000202358	4	55885595	55885701	1	unknown	87.1	0	0	0	0	0	0	Primate ancestor	2			1	ENSG00000090989 (EXOC1) [protein_coding]	1	aaatgaaaattacagtatcaattattttgat	0.451613	0.387097	4
ENSG00000252489	4	56288485	56288584	-1	unknown	44.7	0	0	0	0	0	0	human-specific	2	LINE/L1	Simple_repeat	1	ENSG00000109265 (KIAA1211) [protein_coding]	-1	gaaaactaaatatcgtatgttctcacttata	0.387097	0.354839	4
ENSG00000251703	4	57002692	57002792	1	unknown	46.6	0	0	0	0	0	0	Primate ancestor	5			1	ENSG00000047315 (POLR2B) [protein_coding]	1	tgtttgacccctgggtcctccccctttcttt	0.0322581	0.419355	1
ENSG00000201775	4	59834063	59834167	1	unknown	67.5	0	0	0	0	0	0	Hominini ancestor	3		LINE/L1	0	Intergenic		tgataataaaaacactcaacaaactatgaat	0.548387	0.225806	5
ENSG00000252104	4	64397694	64397787	-1	unknown	40.8	0	0	0	0	0	0	Catarrhini ancestor	2	LTR/ERVL-MaLR	LTR/ERVL-MaLR	1	ENSG00000205678 (TECRL) [protein_coding]	1	tcttctggttggtaaaaaaagaaaaaatatt	0.451613	0.322581	7
ENSG00000252890	4	66897262	66897371	1	unknown	42.4	0	0	0	0	0	0	human-specific	3		LINE/L1	0	Intergenic		taaaactctttgaactgtacacttacaatgg	0.354839	0.322581	4
ENSG00000207428	4	68003895	68004001	1	unknown	84.7	0	0	0	0	0	0	Haplorrhini ancestor	4	LINE/L1	LINE/L1	1	ENSG00000248049 (UBA6-AS1) [antisense]	1	tccactacaagcacactgaagtacacagtcc	0.354839	0.16129	2
ENSG00000207448	4	70701755	70701858	1	unknown	76.7	0	0	0	0	0	0	Primate ancestor	5			0	Intergenic		tacaaaaaactttttaaaaatagaggcacaa	0.548387	0.225806	6
ENSG00000207058	4	70703018	70703123	-1	unknown	69	0	0	0	0	0	0	Primate ancestor	3		SINE/Alu	0	Intergenic		aaaataattattattagggatattttatcat	0.419355	0.451613	4
ENSG00000207007	4	70852130	70852240	1	unknown	94.1	0	0	0	0	0	0	Primate ancestor	3	SINE/Alu		0	Intergenic		ttaaaaaaaagacttctagatccacttgttc	0.387097	0.322581	8
ENSG00000212368	4	76356610	76356715	-1	unknown	60.3	0	0	0	0	0	0	Placentalia ancestor	4			1	ENSG00000163749 (CCDC158) [protein_coding]	1	gtgtggtttggccctttgctggttaacacag	0.129032	0.354839	2
ENSG00000207307	4	76532222	76532327	-1	unknown	84.1	0	0	0	0	0	0	Catarrhini ancestor	4	LINE/L1	LINE/L1	1	ENSG00000138771 (SHROOM3) [protein_coding]	-1	tagggacatggatgaagctggaaaccatcat	0.354839	0.193548	3
ENSG00000201641	4	77150328	77150437	-1	unknown	79.5	0	0	0	0	0	0	human-specific	2	SINE/Alu	SINE/Alu	0	Intergenic		taagaaaaagaaaagtttgggcatggtggct	0.387097	0.225806	5
ENSG00000202485	4	82174547	82174653	1	unknown	80.1	0	0	0	0	0	0	human-specific	6			0	Intergenic		attgtaataagtaacaggtaaaagtgcatca	0.451613	0.258065	4
ENSG00000251874	4	83003412	83003517	1	unknown	44.6	0	0	0	0	0	0	Primate ancestor	1		SINE/Alu	1	ENSG00000189308 (LIN54) [protein_coding]	-1	aaacaaattaaaacaataaattttttctgag	0.516129	0.322581	4
ENSG00000200108	4	84233657	84233763	1	unknown	96.2	0	0	0	0	0	0	human-specific	3			1	ENSG00000250546 (RP11-8L2,1) [processed_transcript]	-1	attgttttaaagaaaaattattataattaaa	0.516129	0.419355	5
ENSG00000252062	4	84886386	84886486	-1	unknown	59	0	0	0	0	0	0	human-specific	2	Simple_repeat		1	ENSG00000163625 (WDFY3) [protein_coding]	1	gaaaaaaaaaaagaagaaataaacaaataaa	0.806452	0.0645161	11
ENSG00000201707	4	88201703	88201810	1	unknown	76.4	0	0	0	0	0	0	human-specific	3	LINE/L1,DNA/hAT-Charlie	DNA/hAT-Charlie	1	ENSG00000118777 (ABCG2) [protein_coding]	-1	ataaaaacatattttttaaaaatgcagaatc	0.516129	0.322581	5
ENSG00000199326	4	88226729	88226829	1	unknown	74.5	0	0	0	0	0	0	human-specific	2		SINE/Alu	1	ENSG00000118777 (ABCG2) [protein_coding]	-1	aaaagaaaagccatggctcaagcctgtaatc	0.419355	0.16129	4
ENSG00000200469	4	88275205	88275308	-1	unknown	72.7	0	0	0	0	0	0	Primate ancestor	3			1	ENSG00000163644 (PPM1K) [protein_coding]	1	ttattcttactaaaatcaattcatttgtaat	0.354839	0.483871	4
ENSG00000207524	4	88684848	88684954	-1	unknown	108.6	0	0	0	0	0	0	Hominini ancestor	4	LINE/L1	LINE/L1	1	ENSG00000138641 (HERC3) [protein_coding]	-1	ttgaaaaaaagtcttcttttgagaagcatct	0.354839	0.354839	7
ENSG00000212226	4	89130852	89130953	1	unknown	60.5	0	0	0	0	0	0	Primate ancestor	5			0	Intergenic		ttaaatgtatcactgagctgacaaaaaagta	0.451613	0.258065	6
ENSG00000200622	4	95868667	95868764	-1	unknown	74.5	0	0	0	0	0	0	Catarrhini ancestor	2	Simple_repeat	LINE/L1	0	Intergenic		tcaaaaaatgtatttttaaaaataaaaatag	0.580645	0.322581	6
ENSG00000201744	4	96152297	96152403	-1	unknown	95.9	0	0	0	0	0	0	Catarrhini ancestor	4	LINE/L1	LINE/L1	0	Intergenic		cagagaaaaaaaaagaatagaaaaagaaaat	0.741935	0.0645161	9
ENSG00000199529	4	101723876	101723980	1	unknown	80.1	0	0	0	0	0	0	human-specific	1			1	ENSG00000153064 (BANK1) [protein_coding]	1	ttaagtaaaatataaaattatataaaaaaac	0.645161	0.290323	7
ENSG00000252460	4	103924540	103924641	1	unknown	50.6	0	0	0	0	0	0	human-specific	3		LINE/L1	0	Intergenic		tcaaataagcatataaaaagatggtaaacac	0.548387	0.193548	5
ENSG00000251906	4	104974672	104974771	1	unknown	46.2	0	0	0	0	0	0	human-specific	3		LINE/L1	1	ENSG00000248373 (RP11-556I14,1) [lincRNA]	1	gggtaggagagacagtcttgagtccctgagg	0.225806	0.193548	1
ENSG00000200917	4	105406997	105407092	1	unknown	86.3	0	0	0	0	0	0	Catarrhini ancestor	5		LINE/L1	1	ENSG00000138777 (PPA2) [protein_coding]	-1	aaaaaaaaaaaagaaaagaaaattcgccacc	0.677419	0.0645161	12
ENSG00000252470	4	107435118	107435220	1	unknown	42.7	0	0	0	0	0	0	Primate ancestor	5		LINE/L1	0	Intergenic		agccaacatcacactgaactggcaaaagttg	0.387097	0.16129	4
ENSG00000222691	4	107867807	107867910	-1	unknown	61.1	0	0	0	0	0	0	Haplorrhini ancestor	7			1	ENSG00000245293 (RP11-286E11,1) [antisense]	1	aaaaataaatttatatagcctagacttaaga	0.516129	0.290323	5
ENSG00000206601	4	108652150	108652256	1	unknown	86.4	0	1	0	0	0	0	human-specific	5			1	ENSG00000198856 (OSTC) [protein_coding]	1	tgcacagttcacgaaggtcgttggacaaaaa	0.354839	0.193548	5
ENSG00000207260	4	109992325	109992431	1	unknown	102.4	0	0	0	0	0	0	Catarrhini ancestor	6		LINE/L1	1	ENSG00000138798 (EGF) [protein_coding]	1	taaagtcaggaaacaacaggtgctggagagg	0.387097	0.129032	3
ENSG00000212160	4	110278185	110278291	1	unknown	74.1	0	0	0	0	0	0	human-specific	3			0	Intergenic		tatttggaacttgttagtgagatacaggttg	0.258065	0.387097	2
ENSG00000200963	4	111331412	111331518	1	unknown	70.1	0	0	0	0	0	0	human-specific	6	DNA/TcMar-Tigger	LINE/L1	0	Intergenic		tagctataaagatactagaggcaagcctagg	0.387097	0.193548	3
ENSG00000201752	4	116839279	116839385	1	unknown	70.6	0	0	0	0	0	0	Primate ancestor	7		LINE/L1,Simple_repeat	0	Intergenic		catgaaaatggccatactgcttgaagaaatt	0.387097	0.258065	4
ENSG00000223225	4	118606450	118606553	1	unknown	59.4	0	0	0	0	0	0	human-specific	2			1	ENSG00000260404 (RP11-384K6,6) [transcribed_unprocessed_pseudogene]	1	tttaaaaaaagagaaaaaatttactcccaga	0.548387	0.225806	7
ENSG00000223208	4	119434005	119434108	-1	unknown	60.9	0	0	0	0	0	0	human-specific	2			1	ENSG00000283050 (GTF2IP12) [transcribed_unprocessed_pseudogene]	1	tttaaaaaaagagaaaaaaattactcccaga	0.580645	0.193548	7
ENSG00000212359	4	120810469	120810569	1	unknown	67.7	0	0	0	0	0	0	Placentalia ancestor	2			1	ENSG00000138738 (PRDM5) [protein_coding]	-1	taaacaatctaataagactgccacttgaaaa	0.483871	0.225806	4
ENSG00000252183	4	121192797	121192903	-1	unknown	63.9	0	0	0	0	0	0	human-specific	2			1	ENSG00000050730 (TNIP3) [protein_coding]	1	taaaaaaagttttaacataaatgagacaaag	0.580645	0.225806	7
ENSG00000251821	4	127891991	127892082	1	unknown	47.4	0	0	0	0	0	0	Primate ancestor	0			1	ENSG00000142731 (PLK4) [protein_coding]	1	aaaaataattcaccatgtatgtggcttttga	0.354839	0.354839	5
ENSG00000206782	4	131273242	131273348	1	unknown	93.1	0	0	0	0	0	0	human-specific	1		LINE/L1	0	Intergenic		tacatcaatagagaagcagagagctaaatta	0.483871	0.193548	3
ENSG00000252503	4	139055475	139055578	1	unknown	55.5	0	0	0	0	0	0	Primate ancestor	3			1	ENSG00000109381 (ELF2) [protein_coding]	-1	aaaaaaaatgacagcataaaagtctaggctt	0.516129	0.193548	8
ENSG00000252362	4	139231026	139231119	-1	unknown	54	0	0	0	0	0	0	Primate ancestor	5	LINE/L1		0	Intergenic		cctgtagcactgtaggatgactatagttaat	0.290323	0.322581	2
ENSG00000206722	4	139256657	139256760	-1	unknown	72.3	0	0	0	0	0	0	Primate ancestor	2			0	Intergenic		taaaaacaaattaaaaaagaattaaattagc	0.645161	0.225806	6
ENSG00000200520	4	139318378	139318486	1	unknown	90.1	0	0	0	0	0	0	human-specific	3	DNA/hAT-Charlie		1	ENSG00000164134 (NAA15) [protein_coding]	1	cttaaatataaaaaaaataagtaaaacatag	0.645161	0.225806	8
ENSG00000207121	4	149934376	149934483	1	unknown	78.5	0	0	0	0	0	0	human-specific	2			0	Intergenic		taattaaaaataaatcaaggaaaaacccaaa	0.645161	0.16129	5
ENSG00000252544	4	151300518	151300613	1	unknown	50.1	0	0	0	0	0	0	human-specific	2			1	ENSG00000109686 (SH3D19) [protein_coding]	-1	tttttttaaggtgtatggccatgttaagaaa	0.290323	0.419355	3
ENSG00000252030	4	153265662	153265755	-1	unknown	46.1	0	0	0	0	0	0	human-specific	2	SINE/Alu		1	ENSG00000109654 (TRIM2) [protein_coding]	-1	ctttaaaaagatgttaaactggccatgcgcg	0.322581	0.258065	5
ENSG00000200350	4	154543933	154544037	-1	unknown	65.7	0	0	0	0	0	0	Haplorrhini ancestor	3	LINE/L1		1	ENSG00000171566 (PLRG1) [protein_coding]	1	ttattttgcattgcttgcctataccaaaata	0.290323	0.419355	4
ENSG00000199859	4	157201562	157201668	-1	unknown	89.2	0	0	0	0	0	0	Haplorrhini ancestor	4	LINE/L1		0	Intergenic		tgtgggaattgaacaatgagatcatttggtc	0.290323	0.322581	2
ENSG00000206703	4	158794590	158794696	-1	unknown	99.9	0	0	0	0	0	0	Primate ancestor	1	LINE/L1	DNA/hAT-Charlie	1	ENSG00000052795 (FNIP2) [protein_coding]	-1	tttaatagctaggtgacgggttgataggtgc	0.225806	0.322581	2
ENSG00000223037	4	164620732	164620837	1	unknown	63.2	0	0	0	0	0	0	Haplorrhini ancestor	6	LINE/L1	LINE/L1	0	Intergenic		tatcgaattgtttgtgacacagaggataaat	0.354839	0.322581	3
ENSG00000201050	4	164787290	164787396	1	unknown	82.4	0	0	0	0	0	0	Haplorrhini ancestor	3		Simple_repeat	1	ENSG00000248771 (LINC01207) [lincRNA]	1	aaagaaaaaagaaaaaaagaaattcatagtt	0.677419	0.16129	7
ENSG00000206613	4	168686608	168686716	-1	unknown	82.3	0	0	0	0	0	0	Primate ancestor	6	LINE/L1	LINE/L1	1	ENSG00000129116 (PALLD) [protein_coding]	-1	taaatgtggctcatatacactatggaatact	0.354839	0.322581	3
ENSG00000201176	4	168885355	168885461	1	unknown	84.5	0	0	0	0	0	0	Haplorrhini ancestor	2		DNA/TcMar-Mariner	1	ENSG00000129116 (PALLD) [protein_coding]	1	taaaccatatagcctctatgaaactgccatt	0.354839	0.290323	3
ENSG00000252898	4	173446603	173446704	-1	unknown	57.8	0	0	0	0	0	0	human-specific	2		DNA/hAT-Charlie	0	Intergenic		gctttccttttctaatgtttatgggtatgga	0.16129	0.483871	2
ENSG00000252157	4	183653572	183653676	-1	unknown	53.5	0	0	0	0	0	0	Placentalia ancestor	4	LINE/L1		1	ENSG00000182552 (RWDD4) [protein_coding]	1	tactagaagatcaccattttgcaaccaccag	0.354839	0.225806	2
ENSG00000201433	4	183675603	183675715	-1	unknown	74.7	0	0	0	0	0	0	Primate ancestor	7		Simple_repeat	1	ENSG00000168538 (TRAPPC11) [protein_coding]	-1	ttttggaaaaacaaagtccgatttagataat	0.419355	0.322581	5
ENSG00000251739	4	183705931	183706031	1	unknown	47	0	0	0	0	0	0	Euarchontoglires ancestor	1	LINE/L1	Simple_repeat	1	ENSG00000168538 (TRAPPC11) [protein_coding]	1	tgtatcctaggaaaaataaaatggcagaact	0.451613	0.225806	5
ENSG00000212387	4	186501109	186501215	1	unknown	67.3	0	0	0	1	0	0	Primate ancestor	2			1	ENSG00000272297 (RP11-215A19,2) [protein_coding]	-1	taaatgagtaagaacaggaagtggtactggg	0.387097	0.193548	3
ENSG00000201085	4	188121531	188121634	-1	unknown	72.6	0	0	0	0	0	0	human-specific	6			0	Intergenic		cttaaaataagaaaattcttaaaataaaatg	0.580645	0.290323	4
ENSG00000207312	5	11027200	11027307	1	unknown	83.3	0	0	0	0	0	0	Primate ancestor	4			1	ENSG00000169862 (CTNND2) [protein_coding]	-1	gtttttttaaaaagaaaagcttgttctttgt	0.290323	0.483871	5
ENSG00000212305	5	12297399	12297504	-1	unknown	59.5	0	0	0	0	0	0	Haplorrhini ancestor	3	LINE/L1		0	Intergenic		tgctattagaaaacattatgagcaactataa	0.451613	0.290323	4
ENSG00000201436	5	16941843	16941951	-1	unknown	74.9	0	0	0	0	0	0	human-specific	4	SINE/Alu	SINE/Alu	0	Intergenic		aaaaatatatatgttgaaaacttttcaggcc	0.419355	0.322581	5
ENSG00000252908	5	17240611	17240715	1	unknown	54.3	0	0	0	0	0	0	human-specific	4	Simple_repeat	LTR/ERVL-MaLR	1	ENSG00000176788 (BASP1) [protein_coding]	1	ttggaaaataaaaaagttgaagggagtgccc	0.419355	0.193548	6
ENSG00000201016	5	25701217	25701324	-1	unknown	73.6	0	0	0	0	0	0	human-specific	1	LINE/L1	LINE/L1	0	Intergenic		tattgtacatttaaaaataactaaaagtata	0.516129	0.354839	5
ENSG00000207261	5	27111569	27111674	1	unknown	91.8	0	0	0	0	0	0	human-specific	3	DNA/Merlin	LINE/L1	1	ENSG00000113100 (CDH9) [protein_coding]	-1	tggccaggatcatcctgataccaaaacctgg	0.290323	0.193548	4
ENSG00000252867	5	28624657	28624763	1	unknown	51	0	0	0	0	0	0	human-specific	1	LINE/L1		0	Intergenic		ttttccttaaattttaggtaatttcccaatg	0.258065	0.483871	3
ENSG00000199765	5	31595565	31595669	-1	unknown	72.6	0	0	0	0	0	0	human-specific	5	LTR/ERV1,LTR/ERV1	LTR/ERV1	0	Intergenic		atattaataaaagttttttttaaagattaaa	0.483871	0.451613	4
ENSG00000252373	5	31820564	31820638	-1	unknown	71.2	0	0	0	0	0	0	Haplorrhini ancestor	2	Simple_repeat	LINE/L1	1	ENSG00000133401 (PDZD2) [protein_coding]	-1	taaaaaaaaataaatgccgtgttaacactga	0.516129	0.225806	9
ENSG00000251887	5	31832439	31832535	1	unknown	58.1	0	0	0	0	0	0	Hominini ancestor	7	LINE/L1	SINE/Alu	1	ENSG00000133401 (PDZD2) [protein_coding]	1	tcgggcgcggtggctcatgccattaatccca	0.16129	0.225806	2
ENSG00000199731	5	32234766	32234875	-1	unknown	82.9	0	0	0	0	0	1	Primate ancestor	0	SINE/MIR		1	ENSG00000150712 (MTMR12) [protein_coding]	1	aaaaaagatattgaacactaactacatacca	0.548387	0.193548	6
ENSG00000207052	5	32309662	32309768	1	unknown	97.8	0	0	0	0	0	0	Primate ancestor	3	LINE/L1	LINE/L1	1	ENSG00000150712 (MTMR12) [protein_coding]	-1	taacaaacccttaaatgttaaaaaaaaaaag	0.612903	0.193548	11
ENSG00000201623	5	33888056	33888162	-1	unknown	76.6	0	0	0	0	0	0	Primate ancestor	4	SINE/Alu		1	ENSG00000151388 (ADAMTS12) [protein_coding]	1	agaaaaaagaataggccggcgtggtggctca	0.354839	0.129032	6
ENSG00000201223	5	36155119	36155222	1	unknown	69.4	0	0	0	0	0	0	Primate ancestor	5	Simple_repeat		1	ENSG00000145604 (SKP2) [protein_coding]	1	attaagaaaataaatacgtttgttttcagcc	0.387097	0.354839	4
ENSG00000222743	5	37619985	37620088	-1	unknown	87.6	0	0	0	0	0	0	Primate ancestor	5	Simple_repeat		1	ENSG00000082068 (WDR70) [protein_coding]	-1	taagacagttttgtatcattttgctattacc	0.258065	0.451613	2
ENSG00000206743	5	37700331	37700437	-1	unknown	89.8	0	0	0	0	0	0	Primate ancestor	4			1	ENSG00000082068 (WDR70) [protein_coding]	-1	tcttaaaaataaatttttaaaaatccctttt	0.419355	0.451613	5
ENSG00000212561	5	44066624	44066731	-1	unknown	64	0	0	0	0	0	0	human-specific	6			0	Intergenic		tttaaattaataagataattttgttttttat	0.354839	0.580645	3
ENSG00000207060	5	51055353	51055459	-1	unknown	102.3	0	0	0	0	0	0	human-specific	4	LINE/L1		0	Intergenic		tctgcacatgtatcccagaacttaaagtaaa	0.387097	0.258065	3
ENSG00000206606	5	51167541	51167647	-1	unknown	73.1	0	0	0	0	0	0	human-specific	3	LINE/L1	LINE/L1	0	Intergenic		tattccatatgtttccacttttatgagggta	0.225806	0.451613	1
ENSG00000222960	5	53912020	53912123	-1	unknown	59.2	0	0	0	0	0	0	Primate ancestor	1		SINE/MIR	1	ENSG00000185305 (ARL15) [protein_coding]	1	aaaaaaagtctgacacatggtaaggtatata	0.483871	0.225806	7
ENSG00000253032	5	56125671	56125770	1	unknown	58	0	0	0	0	0	0	Primate ancestor	6			1	ENSG00000164512 (ANKRD55) [protein_coding]	-1	ataaaataatttttaaaaaaagaatttcagg	0.548387	0.322581	7
ENSG00000202017	5	60304047	60304151	-1	unknown	76.8	0	0	0	0	0	0	human-specific	6	LINE/L1	LINE/L1	1	ENSG00000113448 (PDE4D) [protein_coding]	1	cttacgtaatagtaaagggttcgattcaaca	0.354839	0.290323	3
ENSG00000212215	5	61664145	61664239	-1	unknown	68.4	0	0	0	0	0	0	Placentalia ancestor	4		DNA/hAT-Charlie	1	ENSG00000178722 (C5orf64) [processed_transcript]	-1	ttgtacatttaccaaatgttacttttctttc	0.225806	0.516129	3
ENSG00000199279	5	62443176	62443282	1	unknown	76.2	0	0	0	0	0	0	Placentalia ancestor	7			1	ENSG00000086200 (IPO11) [protein_coding]	1	aaaaaaatgcaaaaaaagtgtttactactga	0.548387	0.225806	7
ENSG00000201869	5	64573569	64573670	1	unknown	82	0	0	0	0	0	0	Primate ancestor	3		LINE/L1	1	ENSG00000186479 (RGS7BP) [protein_coding]	1	ttgttcaaagttacagttagatagaaggagt	0.354839	0.322581	3
ENSG00000207352	5	65604661	65604761	-1	unknown	84.1	0	0	0	0	0	0	Primate ancestor	2	LINE/L1,Simple_repeat	Simple_repeat	1	ENSG00000113595 (TRIM23) [protein_coding]	1	taaatttaaaaaagtaaaaataagaaaatat	0.677419	0.258065	6
ENSG00000252108	5	68159061	68159146	-1	unknown	37.1	0	0	0	0	0	0	human-specific	3	DNA/hAT-Charlie	Simple_repeat	0	Intergenic		taaaaaagaatgtctttgaaacagcattaaa	0.516129	0.258065	6
ENSG00000212260	5	69530613	69530717	-1	unknown	63.1	0	0	0	0	0	0	human-specific	1			1	ENSG00000197822 (OCLN) [protein_coding]	-1	tttttaaatcctgagccagctgatgccagac	0.258065	0.290323	3
ENSG00000207336	5	74725099	74725204	-1	unknown	89.8	0	0	0	0	0	0	Haplorrhini ancestor	1			1	ENSG00000164347 (GFM2) [protein_coding]	1	tctctacttatattaaattataaagattgct	0.354839	0.451613	3
ENSG00000199645	5	74779309	74779413	1	unknown	80.3	0	0	0	0	0	0	human-specific	4			1	ENSG00000198780 (FAM169A) [protein_coding]	-1	aaaataatttgaaaagaaagtattttaaaca	0.580645	0.290323	4
ENSG00000207333	5	75709495	75709599	-1	unknown	70.7	0	0	0	0	0	0	human-specific	2			1	ENSG00000152359 (POC5) [protein_coding]	1	tttaataatttttttaagttttataatataa	0.387097	0.580645	2
ENSG00000200331	5	78314916	78315025	-1	unknown	74.8	0	0	0	0	0	0	human-specific	2	DNA/TcMar-Tigger	DNA/TcMar-Tigger	0	Intergenic		aaataaacaagcaaacacttcaaaggacagg	0.548387	0.0967742	3
ENSG00000206774	5	80365726	80365832	-1	unknown	96.8	0	0	0	0	0	0	human-specific	3	LINE/L1	SINE/MIR	0	Intergenic		taacggacaacctacagaataagagaaaatt	0.516129	0.16129	4
ENSG00000206744	5	83703448	83703543	1	unknown	70.4	0	0	0	0	0	0	Haplorrhini ancestor	6	LINE/L1,LINE/L1	LINE/L1	1	ENSG00000145681 (HAPLN1) [protein_coding]	-1	tcataagtattatcagcatgatagaccaagc	0.387097	0.258065	2
ENSG00000252861	5	84196883	84196989	1	unknown	48	0	0	0	0	0	0	Haplorrhini ancestor	3			1	ENSG00000164176 (EDIL3) [protein_coding]	-1	caggatctctaaatttgaggccaagagtagt	0.322581	0.258065	3
ENSG00000207013	5	86663144	86663250	-1	unknown	90.2	0	0	0	0	0	0	human-specific	2	LINE/L1		0	Intergenic		taaaacacaacgaagtacaaagaccagtgac	0.516129	0.0967742	4
ENSG00000207452	5	87299687	87299797	-1	unknown	64.5	0	0	0	0	0	0	Euarchontoglires ancestor	1	LINE/L1,Simple_repeat		1	ENSG00000145715 (RASA1) [protein_coding]	-1	ttaggcactcttaccacacacacacacacac	0.354839	0.16129	1
ENSG00000200462	5	87420341	87420447	-1	unknown	89.9	0	0	0	0	0	0	human-specific	3	LTR/ERVL	LTR/ERVL	0	Intergenic		aataaattaataaaaactgctgcccagccac	0.451613	0.193548	5
ENSG00000212259	5	95521369	95521475	1	unknown	62.2	0	0	0	0	0	0	Haplorrhini ancestor	4			1	ENSG00000198677 (TTC37) [protein_coding]	-1	aaacaaacagaaaaaaaaaaccagtttcttt	0.580645	0.193548	10
ENSG00000206997	5	96210121	96210227	-1	unknown	96.4	0	0	0	0	0	0	human-specific	1	LINE/L1	LINE/L1	1	ENSG00000251314 (CTD-2337A12,1) [antisense]	-1	tcaaaatagacccagctgaggaatgactctc	0.354839	0.193548	4
ENSG00000222610	5	98889731	98889833	1	unknown	59	0	0	0	0	0	0	Primate ancestor	0		LINE/L1	1	ENSG00000153922 (CHD1) [protein_coding]	-1	tgtatatatatcccatgaatactacacagcc	0.354839	0.290323	2
ENSG00000207077	5	100153672	100153779	1	unknown	76.3	0	0	0	0	0	0	human-specific	3	LINE/L1	LINE/L1	0	Intergenic		tcaacagagtaaaaaaacaactcacagaatg	0.548387	0.129032	7
ENSG00000252881	5	104780288	104780389	-1	unknown	53.7	0	0	0	0	0	0	human-specific	0	LINE/L1	LINE/L1	1	ENSG00000251574 (RP11-6N13,1) [lincRNA]	1	tctgtacacttaaaaatggttaaagtggtaa	0.387097	0.322581	5
ENSG00000206593	5	109014834	109014940	-1	unknown	100.7	0	0	0	0	0	0	Homininae ancestor	9	LINE/L1	LINE/L1	1	ENSG00000151422 (FER) [protein_coding]	-1	tagaataaaatacctaggaatccaacttaca	0.483871	0.225806	4
ENSG00000212370	5	112778363	112778469	1	unknown	65.7	0	0	0	0	0	0	Primate ancestor	2		Simple_repeat	1	ENSG00000134982 (APC) [protein_coding]	1	aaaaaaaaaaaaaagaaaattatataatctc	0.709677	0.193548	14
ENSG00000212457	5	116188455	116188552	-1	unknown	63.9	0	0	0	0	0	0	human-specific	2		Simple_repeat	1	ENSG00000145781 (COMMD10) [protein_coding]	-1	ttaaataaaataaaaactattaaaaagaaac	0.677419	0.225806	5
ENSG00000206786	5	119138859	119138965	1	unknown	87.4	0	0	0	0	0	0	Primate ancestor	3	SINE/Alu	LINE/L1	1	ENSG00000172869 (DMXL1) [protein_coding]	1	tccagaagagactggggacctatattcaaca	0.354839	0.193548	2
ENSG00000251975	5	120337549	120337653	-1	unknown	43.9	0	0	0	0	0	0	human-specific	4	LINE/L1	LINE/L1	0	Intergenic		ttaaagcgactattttttcagcatcaacttg	0.290323	0.387097	3
ENSG00000252185	5	126755316	126755417	-1	unknown	50.2	0	0	0	0	0	0	human-specific	3	SINE/Alu		1	ENSG00000251072 (RP11-434D11,4) [lincRNA]	1	aaaaaaactggaggccgggcgcagtggctca	0.322581	0.0967742	7
ENSG00000207222	5	134500178	134500284	-1	unknown	81.1	0	0	0	0	0	0	human-specific	5	LINE/L1	DNA/TcMar-Tigger	0	Intergenic		tctaaatgcccatcagtgatagactggataa	0.354839	0.258065	3
ENSG00000207459	5	134634839	134634945	-1	unknown	89	0	0	0	0	0	0	Primate ancestor	2	SINE/Alu		1	ENSG00000152700 (SAR1B) [protein_coding]	1	aacaaacatacaaaaaggctgactacggcca	0.483871	0.0967742	5
ENSG00000201298	5	134701172	134701278	-1	unknown	88.3	0	0	0	0	0	0	Primate ancestor	1	SINE/Alu,Simple_repeat	Simple_repeat	1	ENSG00000113615 (SEC24A) [protein_coding]	-1	aattaaaaattataaaataaaaactaggcca	0.612903	0.225806	5
ENSG00000222266	5	134715483	134715582	1	unknown	84.1	0	0	0	0	0	0	Primate ancestor	4		LINE/L1	1	ENSG00000113615 (SEC24A) [protein_coding]	1	taggaacagaaaaccgaacactgcatgttct	0.387097	0.193548	4
ENSG00000222924	5	138069355	138069458	-1	unknown	61.7	0	0	0	0	0	0	Haplorrhini ancestor	2			0	Intergenic		aattttgaaagtcatgggaaacagacaaagg	0.451613	0.193548	3
ENSG00000212460	5	138116573	138116680	1	unknown	66.9	0	0	0	0	0	0	human-specific	5	LINE/L1	LINE/L1	1	ENSG00000112981 (NME5) [protein_coding]	-1	aaaaaaagaatgagaatccaggaataaaccc	0.580645	0.0967742	7
ENSG00000199880	5	138123011	138123111	-1	unknown	81.9	0	0	0	0	0	0	Haplorrhini ancestor	2	SINE/Alu	LINE/L1	1	ENSG00000112981 (NME5) [protein_coding]	1	aagtacacttataagttaaaaaaaatttggg	0.483871	0.290323	8
ENSG00000252533	5	139221758	139221837	1	unknown	57.1	0	0	0	0	0	0	Haplorrhini ancestor	1	SINE/Alu		1	ENSG00000120725 (SIL1) [protein_coding]	-1	taagaaaagattactaagtagcattgaaggc	0.451613	0.225806	4
ENSG00000200756	5	139717985	139718090	-1	unknown	73.5	0	0	0	0	0	0	Primate ancestor	2	SINE/Alu,Simple_repeat	Simple_repeat,SINE/Alu	1	ENSG00000249526 (CTB-35F21,1) [lincRNA]	-1	ttttaaatggcaatgataatgaaagttgcct	0.354839	0.354839	3
ENSG00000251842	5	149057554	149057656	-1	unknown	95.3	0	0	0	0	0	0	human-specific	7	LINE/L1		1	ENSG00000169247 (SH3TC2) [protein_coding]	1	tgaatagataatgaatggatgctgggctaaa	0.387097	0.258065	3
ENSG00000222213	5	149606637	149606741	-1	unknown	56.2	0	0	0	0	0	0	Placentalia ancestor	6	LINE/L1	LINE/L1,LINE/L2	1	ENSG00000183111 (ARHGEF37) [protein_coding]	-1	caaatcagaaactaatgagattagttaccta	0.451613	0.258065	3
ENSG00000199468	5	156814130	156814234	1	unknown	79.2	0	0	0	0	0	0	Primate ancestor	4		LINE/L1	0	Intergenic		aaaaatagagttcatgtcctttgcagggaca	0.354839	0.258065	5
ENSG00000252068	5	157579497	157579599	1	unknown	53.4	0	0	0	0	0	0	Primate ancestor	2	LTR/ERVL	LTR/ERVL	0	Intergenic		aaaagtaaaaaataaagagtataggccagga	0.580645	0.129032	6
ENSG00000206819	5	157809098	157809204	1	unknown	73	0	0	0	0	0	0	Placentalia ancestor	6	LINE/L1	LINE/L1	1	ENSG00000113282 (CLINT1) [protein_coding]	-1	tgcacagggcatatttatggcagtgaaacta	0.322581	0.258065	3
ENSG00000280834	5	160072268	160072364	1	known_pseudogene	41.2	0	0	0	0	0	0	human-specific	1			1	ENSG00000170234 (PWWP2A) [protein_coding]	-1	accagccagttcaagaggtagggtgaaaata	0.387097	0.16129	4
ENSG00000201474	5	162477891	162477993	1	unknown	87.9	0	0	0	0	0	0	human-specific	5	LINE/L1	LINE/L1	0	Intergenic		taacaggctctgaaattgaggcaataattaa	0.419355	0.258065	3
ENSG00000251998	5	163796065	163796165	-1	unknown	55.4	0	0	0	0	0	0	Haplorrhini ancestor	3			0	Intergenic		aaaaaaaatgaagaagaagaatagctaggat	0.612903	0.129032	8
ENSG00000206845	5	164935162	164935268	-1	unknown	88.2	0	0	0	0	0	0	Haplorrhini ancestor	2	LINE/L1		1	ENSG00000241956 (CTC-340A15,2) [antisense]	-1	tccaacaccaaaattcaggaaatgcagagaa	0.483871	0.129032	4
ENSG00000206614	5	169552449	169552555	1	unknown	98.4	0	0	0	0	0	0	human-specific	2		LINE/L1	0	Intergenic		tacaagggaagtgaaggacctcttcaaggaa	0.387097	0.16129	2
ENSG00000199219	5	173362134	173362240	-1	unknown	81.1	0	0	0	0	0	0	human-specific	1			0	Intergenic		aaatatatatatacaataacccaaatacaag	0.580645	0.225806	3
ENSG00000200648	5	175703898	175704004	1	unknown	69.8	0	0	0	0	0	0	human-specific	1	LINE/L1	LINE/L1	0	Intergenic		aaaataaatacataatatgaataaaacacca	0.645161	0.193548	4
ENSG00000200555	5	180444509	180444612	1	unknown	72.5	0	0	0	0	0	0	human-specific	5	LINE/L1	LINE/L1	0	Intergenic		agaaataaaaattaaattacaaattttctaa	0.580645	0.322581	5
ENSG00000206686	5	181007281	181007384	1	unknown	81	0	0	0	0	0	0	human-specific	3	LINE/L1	SINE/Alu	0	Intergenic		aaatttaattttatgataaagaaaaacattg	0.516129	0.354839	5
ENSG00000222533	5	181301967	181302070	1	unknown	60	0	0	0	0	0	0	human-specific	3			0	Intergenic		tttaaaaaaagaaaaaaaaattactcccaga	0.612903	0.193548	9
ENSG00000206960	6	14646535	14646638	1	unknown	68.7	0	0	0	0	0	0	human-specific	3			0	Intergenic		tttaaaaaatccttttaaatccctcacccat	0.354839	0.354839	6
ENSG00000201367	6	15314920	15315026	1	unknown	83.9	0	0	0	0	0	0	human-specific	1			1	ENSG00000008083 (JARID2) [protein_coding]	1	tatgtattggaaaatcaggtttggattatgc	0.290323	0.387097	4
ENSG00000201519	6	15324367	15324472	-1	unknown	57.4	0	0	0	0	0	0	human-specific	5	LINE/L1	Simple_repeat	1	ENSG00000008083 (JARID2) [protein_coding]	-1	agtgatcacaagcaaaatgtgggggaaaaaa	0.483871	0.129032	6
ENSG00000251831	6	16205014	16205120	1	unknown	55.4	0	0	0	0	0	0	Haplorrhini ancestor	5	SINE/Alu	SINE/MIR	0	Intergenic		caaagtgacttgcccaggatgccacagttca	0.290323	0.193548	3
ENSG00000206881	6	17619533	17619634	1	unknown	73.1	0	0	0	0	0	0	Primate ancestor	2		LINE/L1	1	ENSG00000124789 (NUP153) [protein_coding]	-1	taaactaaaaactgatgaaagaaattaaaga	0.612903	0.193548	5
ENSG00000200681	6	18306973	18307079	-1	unknown	90.8	0	0	0	0	0	0	Haplorrhini ancestor	4	LINE/L1		0	Intergenic		caaagattgagcattctcaggcataagtagg	0.354839	0.225806	3
ENSG00000200957	6	19642425	19642529	-1	unknown	79.8	0	0	0	0	0	0	human-specific	5	Simple_repeat	Simple_repeat	1	ENSG00000226786 (RP1-167F1,2) [antisense]	1	aaaagaaataaatgaaaataaatatagcaat	0.677419	0.193548	4
ENSG00000222431	6	20452369	20452473	-1	unknown	64.1	0	0	0	0	0	0	Primate ancestor	1	LINE/L1	LINE/L1	1	ENSG00000112242 (E2F3) [protein_coding]	-1	aaaacaaaaatagtccactgaaagggcaagc	0.516129	0.0967742	5
ENSG00000252046	6	20993474	20993568	-1	unknown	34.2	0	0	0	0	0	0	Homininae ancestor	3			1	ENSG00000145996 (CDKAL1) [protein_coding]	-1	cattgagatgcgtttacatccacaccaatag	0.322581	0.258065	2
ENSG00000207394	6	23124981	23125087	-1	unknown	101.1	0	0	0	0	0	0	human-specific	1	LINE/L1		0	Intergenic		taagaaagctaagaatcttgaaaaagggtta	0.483871	0.225806	5
ENSG00000202050	6	24365651	24365754	1	unknown	75.6	0	0	0	0	0	0	Primate ancestor	3	SINE/Alu	Low_complexity,Simple_repeat	0	Intergenic		tttccaaaagaaaaaaaagaaaagaataata	0.677419	0.16129	8
ENSG00000207490	6	25383599	25383702	1	unknown	64.7	0	0	0	0	0	0	human-specific	5			1	ENSG00000079691 (LRRC16A) [protein_coding]	1	ttaaaacaaaattatggcttgtatattttta	0.387097	0.451613	4
ENSG00000199289	6	26519351	26519458	-1	unknown	77.7	0	0	0	0	0	1	Haplorrhini ancestor	2	SINE/Alu		0	Intergenic		tgagacgaagtctcgctctcgttgtccaggc	0.16129	0.258065	2
ENSG00000206671	6	27596412	27596517	1	unknown	85.3	0	0	0	0	0	0	Haplorrhini ancestor	1		DNA/hAT-Charlie	0	Intergenic		ttttaaaaaaatagggtaaccaatgatacgg	0.451613	0.258065	7
ENSG00000212240	6	28915645	28915744	1	unknown	62.9	0	0	0	0	0	0	Placentalia ancestor	1	SINE/Alu	LINE/L1	1	ENSG00000204713 (TRIM27) [protein_coding]	-1	ttgtgttcaatgttcacagcagcactattga	0.258065	0.354839	2
ENSG00000222895	6	31083010	31083109	1	unknown	66.3	0	0	0	0	0	0	human-specific	0	SINE/Alu	SINE/Alu	0	Intergenic		aaaaaaaaaaagtctgagcgaggtggctcag	0.451613	0.129032	11
ENSG00000201658	6	31370134	31370240	1	unknown	92.5	0	0	0	0	0	0	human-specific	6		LINE/L1	0	Intergenic		taaactctcaataaactaggtattgaaggaa	0.451613	0.258065	3
ENSG00000252743	6	31756951	31757053	-1	unknown	43.7	0	0	0	0	0	0	Haplorrhini ancestor	3	SINE/Alu	LINE/L1,Simple_repeat	1	ENSG00000204410 (MSH5) [protein_coding]	-1	ggaaaaaaaaaagggctgggcatggtggctc	0.354839	0.129032	10
ENSG00000223335	6	32352877	32352983	1	unknown	62.5	0	0	0	0	0	0	Homininae ancestor	4		Low_complexity	1	ENSG00000204296 (C6orf10) [protein_coding]	-1	taaaataaaaaaagaagatgagaaagtctgg	0.580645	0.16129	7
ENSG00000252767	6	40407853	40407955	1	unknown	49.6	0	0	0	0	0	0	Placentalia ancestor	4		LINE/L1	1	ENSG00000156564 (LRFN2) [protein_coding]	-1	attctggtacatgctacaacttgtgtgaatc	0.258065	0.354839	2
ENSG00000206745	6	41302466	41302572	-1	unknown	80.5	0	0	0	0	0	0	Haplorrhini ancestor	5	LINE/L1	LTR/ERVL-MaLR	0	Intergenic		tatttttaaactgtaaggatttaattttatt	0.322581	0.548387	3
ENSG00000206875	6	42018408	42018514	-1	unknown	103.3	0	0	0	0	0	0	Haplorrhini ancestor	2	SINE/Alu		1	ENSG00000112576 (CCND3) [protein_coding]	1	ttcctggctaacacggtgaaatcccgtctcc	0.193548	0.258065	3
ENSG00000206848	6	42664162	42664268	1	unknown	91.4	0	0	0	0	0	0	Primate ancestor	2	SINE/Alu		1	ENSG00000024048 (UBR2) [protein_coding]	1	tagctcttttagaatttgtctagcagactaa	0.290323	0.387097	2
ENSG00000207076	6	43474186	43474292	1	unknown	79.8	0	0	0	0	0	0	human-specific	3	LTR	SINE/Alu	0	Intergenic		aaataataataggccgggcgcagtggctcat	0.322581	0.193548	3
ENSG00000212468	6	46018745	46018851	1	unknown	68.3	0	0	0	0	0	0	Placentalia ancestor	2	LINE/L1	LINE/L1	1	ENSG00000112782 (CLIC5) [protein_coding]	-1	gtatgactgttgaaagtgaaaactataacat	0.419355	0.290323	4
ENSG00000253026	6	53153795	53153898	-1	unknown	73.1	0	0	0	0	0	0	Catarrhini ancestor	2	LINE/L1	SINE/MIR	0	Intergenic		tcttaatatattcagtagcagagtacgatga	0.354839	0.322581	2
ENSG00000251946	6	54786387	54786492	1	unknown	58.1	0	0	0	0	0	0	human-specific	5	LINE/L1	LINE/L1	0	Intergenic		gcgttccttttctaatgtttacagataggaa	0.258065	0.387097	2
ENSG00000200224	6	56945730	56945836	1	unknown	83.6	0	0	0	0	0	0	Primate ancestor	2		LINE/L1	1	ENSG00000151914 (DST) [protein_coding]	-1	taaaaaaaaaaaagaatgaagattagtggct	0.580645	0.193548	12
ENSG00000201015	6	67546651	67546754	1	unknown	67.9	0	0	0	0	0	0	human-specific	8	LTR/ERV1	LTR/ERV1	0	Intergenic		ttttaaaaaaagaatgttttcttttgcaaaa	0.419355	0.419355	7
ENSG00000207180	6	71182612	71182718	1	unknown	92.2	0	0	0	0	0	0	human-specific	4	LINE/L1	LINE/L1	0	Intergenic		ttttcctaattaaaaggcacagagagacaag	0.419355	0.225806	4
ENSG00000207023	6	73464073	73464177	1	unknown	71.3	0	0	0	0	0	0	human-specific	1	SINE/Alu	SINE/Alu	1	ENSG00000135297 (MTO1) [protein_coding]	1	taaaaaataataataaaataaagacctaggc	0.612903	0.193548	6
ENSG00000252137	6	75593055	75593145	1	unknown	53.9	0	0	0	0	0	0	human-specific	2	LTR/ERV1	LTR/ERV1	0	Intergenic		taaatttcagcatcagactgtaacagtagag	0.387097	0.258065	3
ENSG00000252498	6	75644084	75644177	1	unknown	54	0	0	0	0	0	0	Placentalia ancestor	3	LINE/L1	LINE/L1	1	ENSG00000112701 (SENP6) [protein_coding]	1	tgtaaactgtgtatgttttatcacagtaaaa	0.354839	0.387097	4
ENSG00000252156	6	75768059	75768158	-1	unknown	47	0	0	0	0	0	0	Haplorrhini ancestor	3	SINE/Alu		1	ENSG00000196586 (MYO6) [protein_coding]	-1	tttttattattgcagacacactgggcagctc	0.225806	0.354839	1
ENSG00000222652	6	76092834	76092940	1	unknown	62.1	0	0	0	0	0	0	human-specific	4		LINE/L1	0	Intergenic		tacatagagacaaaacctatgactcactggc	0.387097	0.193548	4
ENSG00000238697	6	76446988	76447089	-1	unknown	59.3	0	0	0	0	0	0	human-specific	4	LINE/L1	DNA/TcMar-Tigger	0	Intergenic		tcaacccaaagagttcatcaagacaagtaat	0.451613	0.193548	3
ENSG00000272445	6	76557653	76557754	-1	unknown	79.5	0	0	0	0	0	0	human-specific	4	SINE/Alu	LTR/ERV1	1	ENSG00000236635 (RP11-35J1,1) [lincRNA]	1	taacatttaaaatatatatatataaaaaaaa	0.645161	0.322581	8
ENSG00000223044	6	82210338	82210440	-1	unknown	60.4	0	0	0	0	0	0	Primate ancestor	4			1	ENSG00000005700 (IBTK) [protein_coding]	1	aaaaaaaaaaaggaattgtaggtaatggttg	0.516129	0.225806	11
ENSG00000206715	6	87488445	87488552	1	unknown	63.5	0	0	0	0	0	0	Haplorrhini ancestor	3			1	ENSG00000213204 (RP3-382I10,7) [protein_coding]	1	aaaaacaaaggagtcagtctggtactgaggc	0.387097	0.16129	5
ENSG00000252944	6	104766822	104766926	1	unknown	44.1	0	0	0	0	0	0	Primate ancestor	3		SINE/MIR	1	ENSG00000085382 (HACE1) [protein_coding]	-1	tagctcctatatgcttctgtttcctcacctg	0.129032	0.419355	1
ENSG00000212147	6	105045562	105045668	-1	unknown	70.5	0	0	0	0	0	0	human-specific	3	SINE/Alu		1	ENSG00000187772 (LIN28B) [protein_coding]	-1	tattatcccagcagtttgggagactgaggcg	0.225806	0.258065	1
ENSG00000252444	6	106304176	106304286	1	unknown	59.8	0	0	0	0	0	0	Primate ancestor	4	LINE/L1		1	ENSG00000057663 (ATG5) [protein_coding]	-1	taaattataaaaataaaaaataaaggaacat	0.677419	0.225806	6
ENSG00000200295	6	106607716	106607819	1	unknown	64.1	0	0	0	0	0	0	Primate ancestor	4	LINE/L1	LINE/L1	1	ENSG00000130347 (RTN4IP1) [protein_coding]	-1	aaaaagacaaaaaaaaataaatattggaaaa	0.741935	0.129032	9
ENSG00000202285	6	106738948	106739054	-1	unknown	73.3	0	0	0	0	0	0	Primate ancestor	5	LINE/L1	LINE/L1	1	ENSG00000235142 (RP1-60O19,1) [lincRNA]	1	aaaaataaataaataaaatgtataggaaaaa	0.709677	0.193548	5
ENSG00000252125	6	107133071	107133170	1	unknown	57.8	0	0	0	0	0	0	human-specific	3	Simple_repeat	Simple_repeat	0	Intergenic		aagaaaaccaataaacacacacacacacaca	0.612903	0.0322581	4
ENSG00000238420	6	107930088	107930182	1	unknown	61.3	0	0	0	0	0	0	Primate ancestor	5		SINE/Alu	1	ENSG00000025796 (SEC63) [protein_coding]	-1	ttttttttttttttttgtagaaactgggtct	0.129032	0.645161	3
ENSG00000206974	6	108292766	108292869	1	unknown	86	0	0	0	0	0	0	Primate ancestor	2		SINE/Alu	0	Intergenic		taaaaattaaaaaaaaaaaagctttaaagct	0.645161	0.225806	12
ENSG00000200799	6	108392073	108392177	1	unknown	81.8	0	0	0	0	0	0	Primate ancestor	1	DNA/TcMar-Tigger	DNA/TcMar-Tigger	1	ENSG00000135537 (LACE1) [protein_coding]	1	aaaaaagaaaatgtttgcttattggtagcat	0.419355	0.322581	6
ENSG00000199944	6	109059509	109059614	-1	unknown	82.5	0	0	0	0	0	0	Primate ancestor	3			1	ENSG00000080546 (SESN1) [protein_coding]	1	aaaaataaaaatacaaacaaaattttgccct	0.580645	0.225806	5
ENSG00000200522	6	110722250	110722348	-1	unknown	69.8	0	0	0	0	0	0	Primate ancestor	3			1	ENSG00000155111 (CDK19) [protein_coding]	1	aaaaaaaataataaaaatttaaaaactccac	0.677419	0.193548	8
ENSG00000199360	6	110856417	110856522	1	unknown	71.7	0	0	0	0	0	0	human-specific	4		LTR/ERVL-MaLR	1	ENSG00000123505 (AMD1) [protein_coding]	1	gggggggaaaagcatctgaatggattaggtg	0.290323	0.193548	4
ENSG00000207431	6	111008270	111008376	-1	unknown	93.1	0	0	0	0	0	0	human-specific	3			1	ENSG00000197498 (RPF2) [protein_coding]	-1	taagtatataaatattatttttaaaataaga	0.516129	0.419355	4
ENSG00000200926	6	111091213	111091332	-1	unknown	77	0	0	0	0	0	0	Primate ancestor	1	SINE/MIR		1	ENSG00000112394 (SLC16A10) [protein_coding]	-1	aaataaataaataattaaaataaaaatccca	0.677419	0.225806	5
ENSG00000207044	6	112196440	112196546	-1	unknown	79.3	0	1	0	0	0	0	human-specific	3	LINE/L1		1	ENSG00000112769 (LAMA4) [protein_coding]	1	ttatcctgcatgttctcccacatatgaggaa	0.258065	0.322581	2
ENSG00000201386	6	112971493	112971599	1	unknown	69.3	0	0	0	0	0	0	human-specific	2		LINE/L1	0	Intergenic		tgcacatatcaatattcacctgaaattgaat	0.387097	0.322581	3
ENSG00000251882	6	114866873	114866976	-1	unknown	63.1	0	0	0	0	0	0	human-specific	2			0	Intergenic		cccagtaaaagtcaccactttagatcaaggt	0.354839	0.225806	4
ENSG00000207461	6	117457734	117457838	-1	unknown	87	0	0	0	0	0	0	Primate ancestor	5			1	ENSG00000164465 (DCBLD1) [protein_coding]	-1	ttaaatttcccactcatcatccaggaagaat	0.354839	0.290323	3
ENSG00000200732	6	119327281	119327385	1	unknown	69.2	0	0	0	0	0	0	human-specific	5	LTR/ERVL-MaLR	SINE/Alu	1	ENSG00000111885 (MAN1A1) [protein_coding]	-1	ttttttgttttttttttttttttgagacagg	0.0967742	0.709677	1
ENSG00000206857	6	120526294	120526400	-1	unknown	95.2	0	0	0	0	0	0	human-specific	5	LINE/L1		0	Intergenic		ttacaaactcctggacacatacaccctccca	0.322581	0.193548	3
ENSG00000206598	6	121354354	121354460	1	unknown	68.3	0	0	0	0	0	0	Primate ancestor	3		Low_complexity	0	Intergenic		aaaataaaaaagtaataaaaataaataaaaa	0.806452	0.16129	6
ENSG00000201613	6	126590287	126590393	-1	unknown	81	0	0	0	0	0	0	human-specific	1	LINE/L1	LINE/L1	0	Intergenic		tccagaaaagattgggattctatttccaaag	0.354839	0.290323	4
ENSG00000252554	6	129436875	129436980	-1	unknown	40.1	0	0	0	0	0	0	Primate ancestor	3		Low_complexity	1	ENSG00000196569 (LAMA2) [protein_coding]	-1	taaggataatgaggaaaatataagaatacgt	0.516129	0.225806	4
ENSG00000206856	6	138859027	138859133	-1	unknown	80	0	0	0	0	0	0	Primate ancestor	3	SINE/Alu	LINE/L1	1	ENSG00000203734 (ECT2L) [protein_coding]	-1	aaaagagaaaaggaaaaggaaaattctaggc	0.580645	0.0967742	4
ENSG00000207345	6	148278672	148278778	1	unknown	80.6	0	0	0	0	0	0	Haplorrhini ancestor	3			1	ENSG00000111961 (SASH1) [protein_coding]	1	tcttaaatagttaaaaaaaatctgcaagtgc	0.451613	0.290323	8
ENSG00000202119	6	150939222	150939328	1	unknown	72.3	0	0	0	0	0	0	Primate ancestor	3			1	ENSG00000120254 (MTHFD1L) [protein_coding]	1	ataaaagaccccaaaataaaagagttccaga	0.548387	0.129032	4
ENSG00000238616	6	151201341	151201444	1	unknown	62.3	0	0	0	0	0	0	Haplorrhini ancestor	5		LINE/L1	1	ENSG00000223598 (RP1-292B18,4) [antisense]	-1	ttttaaaaggaaggtggaaaaaatagacaaa	0.548387	0.193548	6
ENSG00000252431	6	151280515	151280612	-1	unknown	43.9	0	0	0	0	0	0	Euarchontoglires ancestor	5		Simple_repeat,SINE/Alu	1	ENSG00000131016 (AKAP12) [protein_coding]	-1	tatatacagtgtgtgctgtgagctattgaaa	0.290323	0.354839	3
ENSG00000207422	6	151615773	151615879	-1	unknown	72.9	0	0	0	0	0	0	Euarchontoglires ancestor	3			1	ENSG00000120262 (CCDC170) [protein_coding]	-1	tttaaaaagaaatgcatgaataagtattaat	0.516129	0.322581	5
ENSG00000199246	6	153681447	153681553	1	unknown	80.1	0	0	0	0	0	0	Homininae ancestor	4		LINE/L1	0	Intergenic		taatataaaagtaaaaaacccatccaaaggt	0.548387	0.193548	6
ENSG00000200594	6	154825176	154825279	-1	unknown	67.5	0	0	0	0	0	0	Primate ancestor	5			1	ENSG00000213079 (SCAF8) [protein_coding]	-1	aagaataaaaataatttattaggtcaaaaca	0.580645	0.258065	5
ENSG00000252658	6	157934168	157934257	1	unknown	39.9	0	0	0	0	0	0	Homininae ancestor	0			1	ENSG00000130340 (SNX9) [protein_coding]	1	tatggatgagcatatggaaatataagcaata	0.451613	0.258065	3
ENSG00000223191	6	158926466	158926571	-1	unknown	61.1	0	0	0	0	0	0	human-specific	1	LTR/ERVL-MaLR	DNA/TcMar-Tigger	0	Intergenic		taaagaaatacccgagagtgggtaatttata	0.419355	0.258065	3
ENSG00000206681	6	165718235	165718338	-1	unknown	74.7	0	0	0	0	0	0	human-specific	3	LINE/L1		1	ENSG00000112541 (PDE10A) [protein_coding]	1	taaaaataacttgaaatggaccactatgcaa	0.483871	0.225806	5
ENSG00000201292	6	166209403	166209506	1	unknown	81.8	0	0	0	0	0	0	human-specific	4		LTR/ERVL-MaLR	0	Intergenic		ttctgaatagaaaaaagcaatctggactgaa	0.451613	0.225806	6
ENSG00000202039	7	5180061	5180162	1	unknown	67.2	0	0	0	0	0	0	human-specific	1	LINE/L1	LINE/L1	0	Intergenic		taaaaaaatgatttaaaaaattaaaaagtga	0.645161	0.258065	7
ENSG00000252929	7	6057500	6057604	1	unknown	53.9	0	0	0	0	0	0	Haplorrhini ancestor	1		Simple_repeat,Simple_repeat,SINE/Alu	1	ENSG00000086232 (EIF2AK1) [protein_coding]	-1	aaaaaaaaagaaaaaaaaaacctgaatcaat	0.741935	0.0967742	10
ENSG00000201747	7	7906519	7906624	1	unknown	68.3	0	0	0	0	0	0	human-specific	2			1	ENSG00000219545 (UMAD1) [antisense]	1	taaaatgaattaatcttttccccctctaaaa	0.387097	0.354839	4
ENSG00000206877	7	24537332	24537438	1	unknown	103	0	0	0	0	0	0	human-specific	3	LINE/L1	LINE/L1	0	Intergenic		tcaaaacagcatggtactggtaccaaaacag	0.419355	0.16129	4
ENSG00000206623	7	28118113	28118219	-1	unknown	90.7	0	0	0	0	0	0	Primate ancestor	7		SINE/Alu	1	ENSG00000153814 (JAZF1) [protein_coding]	1	tatccttatgaaacactcaaagaaacgtcat	0.419355	0.258065	3
ENSG00000252821	7	33001950	33002054	-1	unknown	45.4	0	0	0	0	0	0	Primate ancestor	1			1	ENSG00000122642 (FKBP9) [protein_coding]	-1	gaaataaataaatgtgtatatgtgtaacttg	0.419355	0.354839	3
ENSG00000202431	7	34297496	34297598	-1	unknown	87.7	0	0	0	0	0	0	human-specific	1		LTR/ERVL-MaLR	0	Intergenic		ttaataataaaaatttagtagatttataatt	0.483871	0.451613	5
ENSG00000200446	7	35930158	35930264	-1	unknown	85.9	0	0	0	0	0	0	Hominini ancestor	2	SINE/Alu	SINE/Alu	0	Intergenic		cttgaacctgggacaaggaggttgcagtgag	0.258065	0.193548	2
ENSG00000222869	7	37351143	37351242	1	unknown	58.6	0	0	0	0	0	0	Haplorrhini ancestor	5			1	ENSG00000155849 (ELMO1) [protein_coding]	-1	aaacacgaataacaatctgaaaaaaaatttg	0.580645	0.193548	8
ENSG00000252480	7	39768341	39768444	1	unknown	54	0	0	0	0	0	0	human-specific	0			1	ENSG00000188185 (LINC00265) [lincRNA]	1	tttaaaaaagagaaaaaaattactcccagat	0.548387	0.225806	7
ENSG00000223258	7	43207762	43207866	-1	unknown	65.9	0	0	0	0	0	0	human-specific	2	LINE/L1		1	ENSG00000002746 (HECW1) [protein_coding]	-1	ttaaagtacaataagccaggaatagaaagtt	0.483871	0.225806	3
ENSG00000200456	7	44503773	44503879	-1	unknown	70.2	0	0	0	0	0	0	human-specific	4	LINE/L1	LINE/L1	0	Intergenic		aaaaaagaaaaagatctatccgataaagaac	0.612903	0.129032	6
ENSG00000212450	7	45789585	45789688	1	unknown	63.2	0	0	0	0	0	0	Hominini ancestor	1			1	ENSG00000272556 (GTF2IP13) [transcribed_unprocessed_pseudogene]	1	ttaaaaaaaaagaggaaaaaattactcccag	0.580645	0.16129	9
ENSG00000202350	7	45843634	45843740	1	unknown	87	0	0	0	0	0	0	Hominini ancestor	7	SINE/Alu	SINE/Alu	0	Intergenic		cttgaacctgggacaaggaggttgcagtgag	0.258065	0.193548	2
ENSG00000200815	7	50435380	50435486	1	unknown	87.8	0	0	0	0	0	0	human-specific	2		SINE/Alu	0	Intergenic		aatactctaaaaataaaaaaataggccgggc	0.516129	0.16129	7
ENSG00000200471	7	54621025	54621131	1	unknown	92.9	0	0	0	0	0	0	human-specific	2			0	Intergenic		atatgcatatgaattggaagtcgttatatga	0.354839	0.354839	2
ENSG00000252857	7	55685977	55686081	1	unknown	42.5	0	0	0	0	0	0	human-specific	4			1	ENSG00000176826 (FKBP9P1) [transcribed_unprocessed_pseudogene]	-1	gaaagaaagaaatgtgtatatgtgtaacttg	0.419355	0.290323	3
ENSG00000206729	7	55789368	55789474	1	unknown	71.1	0	0	0	0	0	0	human-specific	3	SINE/Alu		0	Intergenic		taaaaaacatttcggaaccaagaaaataaat	0.580645	0.193548	6
ENSG00000202296	7	56340231	56340337	-1	unknown	79	0	0	0	0	0	0	Homininae ancestor	6	SINE/Alu	SINE/Alu	0	Intergenic		cttgaacctgggacaaggaggttgcagtgag	0.258065	0.193548	2
ENSG00000223330	7	56402070	56402173	-1	unknown	57.6	0	0	0	0	0	0	Hominini ancestor	1			0	Intergenic		ttttaaaaagagaaaaaaattactcccagat	0.516129	0.258065	7
ENSG00000207443	7	63011463	63011569	-1	unknown	92.9	0	0	0	0	0	0	human-specific	2		SINE/Alu	0	Intergenic		tgccacagtctgctgcctgttactttgcttt	0.0967742	0.419355	1
ENSG00000201165	7	65023204	65023310	-1	unknown	75.6	0	0	0	0	0	0	Hominini ancestor	8		SINE/Alu	0	Intergenic		aaaaaatatttcagaaccaagaaaataaatg	0.612903	0.193548	6
ENSG00000200670	7	65814672	65814775	1	unknown	70.1	0	0	0	0	0	0	human-specific	5			0	Intergenic		tttaaaaaagagaaaaaaaataccccaagat	0.612903	0.16129	8
ENSG00000201560	7	65859660	65859766	-1	unknown	71.9	0	0	0	0	0	0	human-specific	4		SINE/Alu	0	Intergenic		aaaaaatatttcagaaccaagaaaataaatg	0.612903	0.193548	6
ENSG00000252126	7	66344303	66344414	1	unknown	45.7	0	0	0	0	0	0	human-specific	2	LINE/L1	SINE/Alu	1	ENSG00000169902 (TPST1) [protein_coding]	1	tttctaattgttttttttagatggagtctca	0.193548	0.548387	2
ENSG00000222364	7	66395191	66395286	1	unknown	60	0	0	0	0	0	0	human-specific	3			1	ENSG00000169902 (TPST1) [protein_coding]	1	tttaaaaagaaaaaaattacatccggatttt	0.483871	0.322581	7
ENSG00000212568	7	66891188	66891291	1	unknown	60.5	0	0	0	0	0	0	human-specific	3			0	Intergenic		ttttaaaaagagaaaaaaattactcccagat	0.516129	0.258065	7
ENSG00000200189	7	69125270	69125376	1	unknown	78.3	0	0	0	0	0	0	human-specific	4	LTR/ERV1	LTR/ERV1	0	Intergenic		aaaaaataatttaaattttaaaaagaggtaa	0.612903	0.290323	6
ENSG00000252423	7	69401202	69401303	-1	unknown	59	0	0	0	0	0	0	human-specific	1	SINE/Alu		1	ENSG00000225718 (RP11-3P22,2) [lincRNA]	1	ttgtagtataagaatatagaccaggcttggt	0.322581	0.322581	2
ENSG00000206709	7	73339094	73339200	-1	unknown	61.7	0	0	0	0	0	0	Primate ancestor	5	LINE/L1	LINE/L1	1	ENSG00000077800 (FKBP6) [protein_coding]	-1	tttttaaaaaactatcagactttagaagtac	0.419355	0.354839	6
ENSG00000252713	7	73507208	73507274	1	unknown	42.9	0	0	0	0	0	0	Haplorrhini ancestor	2	SINE/Alu	SINE/Alu	1	ENSG00000009954 (BAZ1B) [protein_coding]	-1	tgggttgggcacagtggttcatgcctgtaat	0.16129	0.322581	2
ENSG00000251798	7	76087444	76087547	1	unknown	54.1	0	0	0	0	0	0	human-specific	3			0	Intergenic		ttttaaaaagagaaaaaaattacatccggat	0.516129	0.258065	7
ENSG00000212545	7	79030240	79030345	1	unknown	73.4	0	0	0	0	0	0	Haplorrhini ancestor	4			1	ENSG00000187391 (MAGI2) [protein_coding]	-1	aaaacaaacaaacaattttgccaagatttct	0.483871	0.258065	4
ENSG00000212482	7	79343266	79343372	-1	unknown	69.5	0	0	0	0	0	0	Euarchontoglires ancestor	2	LINE/L1		1	ENSG00000187391 (MAGI2) [protein_coding]	1	catattttaccccccaaaattacaaagtgac	0.387097	0.258065	4
ENSG00000206818	7	79912104	79912208	-1	unknown	77.7	0	0	0	0	0	0	Haplorrhini ancestor	3	LINE/L1	LTR/ERVL	0	Intergenic		tcaggtttcaaaatatcacagtacccccaaa	0.387097	0.225806	4
ENSG00000239075	7	89754620	89754726	-1	unknown	88.2	0	0	0	0	0	0	Primate ancestor	4	LINE/L1	LINE/L1,LINE/L2	0	Intergenic		aaataaattctggagatctattgtatagcat	0.387097	0.354839	3
ENSG00000206763	7	92701708	92701814	-1	unknown	104.8	0	0	0	0	0	0	human-specific	5	SINE/Alu	DNA/hAT-Tip100	1	ENSG00000105810 (CDK6) [protein_coding]	1	ttttggctgggcgcggtggctcacacctgta	0.0967742	0.290323	1
ENSG00000222870	7	94495299	94495404	1	unknown	62.6	0	0	0	0	0	0	human-specific	5	SINE/Alu	LTR/ERV1	0	Intergenic		aaaaatagagcaaggagctaataaatccttt	0.483871	0.225806	5
ENSG00000239030	7	94712409	94712511	1	unknown	83.7	0	0	0	0	0	0	Placentalia ancestor	5	LTR/ERV1	LINE/L1	0	Intergenic		ttttcgacaaatggttatctatttcaactgg	0.258065	0.419355	3
ENSG00000207045	7	96330638	96330744	1	unknown	87.6	0	0	0	0	0	0	human-specific	2		SINE/Alu	0	Intergenic		tattaaaaattaaacataaagagactggcca	0.516129	0.225806	5
ENSG00000207115	7	96341140	96341246	1	unknown	91.7	0	0	0	0	0	0	human-specific	4	LINE/L1	LINE/L1	0	Intergenic		taaagaaaaaaaatacattcacagtattatg	0.548387	0.258065	8
ENSG00000207204	7	98794718	98794824	-1	unknown	104.8	0	0	0	0	0	0	Homininae ancestor	5	LINE/L1	LINE/L1	0	Intergenic		ttttcacaatagcgaagacttggaatcaacc	0.354839	0.258065	2
ENSG00000207454	7	101269938	101270041	-1	unknown	85.4	0	0	0	0	0	0	human-specific	2		SINE/Alu	0	Intergenic		tgctatagtccgctgcccgttacctcgcttt	0.0967742	0.354839	1
ENSG00000252643	7	102834605	102834708	1	unknown	68.7	0	0	0	0	0	0	Primate ancestor	4	SINE/MIR,LINE/L1	LINE/L1	1	ENSG00000161040 (FBXL13) [protein_coding]	-1	tcagttaggaggagaaagttcaagagatcta	0.387097	0.225806	3
ENSG00000201179	7	105332790	105332896	1	unknown	89.7	0	0	0	0	0	0	human-specific	3	SINE/Alu	SINE/Alu	1	ENSG00000135250 (SRPK2) [protein_coding]	-1	ttttacataaaaaaataaggccgggcgtgtt	0.354839	0.290323	7
ENSG00000201796	7	106208167	106208267	1	unknown	69.2	0	0	0	0	0	0	human-specific	6	LINE/L1	LINE/L1	0	Intergenic		tttcaggggctggttaaaaagattctggaga	0.290323	0.290323	5
ENSG00000252023	7	120672871	120672975	1	unknown	55	0	0	0	0	0	0	Primate ancestor	6	LTR/ERVL-MaLR	LTR/ERVL-MaLR	1	ENSG00000184408 (KCND2) [protein_coding]	1	aagacagagaaagaaagagagagagagagag	0.580645	0	3
ENSG00000207090	7	121194948	121195057	-1	unknown	84.4	0	0	0	0	0	0	Primate ancestor	3	SINE/Alu		1	ENSG00000106034 (CPED1) [protein_coding]	-1	taaaacagaaaatttagcctggcatggtgga	0.387097	0.225806	4
ENSG00000207338	7	123457988	123458094	-1	unknown	79.5	0	0	0	0	0	0	Primate ancestor	1	SINE/MIR		1	ENSG00000164675 (IQUB) [protein_coding]	1	aaaaaaaaaatctcagcttcctcatttgtaa	0.451613	0.290323	10
ENSG00000201104	7	123790605	123790711	-1	unknown	104.8	0	0	0	0	0	0	human-specific	7	Simple_repeat		0	Intergenic		aaaaaaaaaaaaaaaaaaaggcatgtctttg	0.645161	0.16129	19
ENSG00000207214	7	124647719	124647822	1	unknown	64.9	0	0	0	0	0	0	human-specific	3		LINE/L1	0	Intergenic		tatgaaaagagttctagatacaaatggcagt	0.419355	0.258065	4
ENSG00000223189	7	128627172	128627275	1	unknown	58.8	0	0	0	0	0	0	human-specific	2		LINE/L1	0	Intergenic		ttaaaaaagaaaaaaattactcccagatttt	0.516129	0.290323	7
ENSG00000199627	7	131054886	131054992	-1	unknown	81.4	0	0	0	0	0	0	human-specific	3		SINE/Alu	1	ENSG00000231721 (LINC-PINT) [antisense]	1	taaaattcaattttaaaaaattttaaaaaga	0.580645	0.354839	6
ENSG00000272393	7	133082829	133082932	1	unknown	56.4	0	0	1	1	0	1	Primate ancestor	3	DNA/TcMar-Tigger	DNA/TcMar-Tigger	0	Intergenic		aaaaaatcaaagataaaaaatggtatgcttc	0.548387	0.225806	6
ENSG00000212303	7	135665599	135665702	-1	unknown	64	0	0	0	0	0	0	Hominini ancestor	3	SINE/Alu		1	ENSG00000243317 (C7orf73) [protein_coding]	-1	aaaaaaaaaaaaagtctaggagcagtggctc	0.516129	0.129032	13
ENSG00000199700	7	135960703	135960809	1	unknown	70.4	0	0	0	0	0	0	human-specific	3			1	ENSG00000105887 (MTPN) [protein_coding]	-1	tttggtttttaattaaaaaaaaaagaaaaga	0.548387	0.322581	10
ENSG00000199646	7	138876359	138876465	-1	unknown	74.6	0	0	0	0	0	0	Primate ancestor	5			1	ENSG00000122778 (KIAA1549) [protein_coding]	1	aaaaaaattaaaagagtttgcaaaatagttt	0.548387	0.290323	7
ENSG00000206843	7	139315291	139315394	-1	unknown	73.1	0	0	0	0	0	0	human-specific	7	SINE/Alu		0	Intergenic		ttaaaaaatattatatctcccgggcgcggtg	0.290323	0.290323	6
ENSG00000252332	7	139448740	139448843	1	unknown	44.3	0	0	0	0	0	0	human-specific	4	SINE/Alu	SINE/Alu	0	Intergenic		tcatacctgtaataccagcgctttgggaggc	0.225806	0.258065	2
ENSG00000199971	7	140209563	140209671	-1	unknown	80.5	0	0	0	0	0	0	Primate ancestor	6			0	Intergenic		aattaaaataatgtgaaacaaaatgaaaaca	0.645161	0.193548	4
ENSG00000271932	7	140884072	140884178	1	unknown	85.1	0	0	0	0	0	0	Primate ancestor	4			1	ENSG00000157764 (BRAF) [protein_coding]	-1	taaaaattaaaaaatttttaaattaaaaaaa	0.677419	0.322581	7
ENSG00000252037	7	143574746	143574848	1	unknown	56.8	0	0	0	0	0	0	human-specific	1	LINE/L1	LINE/L1	0	Intergenic		aaaagggggaaaaaaaaaagaaaatcaacaa	0.709677	0.0322581	10
ENSG00000252523	7	143754628	143754730	-1	unknown	59.2	0	0	0	0	0	0	human-specific	4	LINE/L1	LINE/L1	0	Intergenic		aaaaggggggaaaaaaaaagaaaatcaacaa	0.677419	0.0322581	9
ENSG00000207318	7	147831770	147831877	1	unknown	77.4	0	0	0	0	0	0	Primate ancestor	3	DNA/TcMar-Tc2	LINE/L1	1	ENSG00000174469 (CNTNAP2) [protein_coding]	1	tggaacacaaaggataaatgcttcaggggat	0.387097	0.193548	3
ENSG00000202528	7	149033057	149033167	1	unknown	67.2	0	0	0	0	0	0	human-specific	6		Simple_repeat	0	Intergenic		aacataaaccaatcataaattctcatcaaag	0.516129	0.225806	3
ENSG00000212219	7	151900275	151900374	1	unknown	63.5	0	0	0	0	0	0	Primate ancestor	7		LINE/L2	0	Intergenic		tgcataaataatggaaaccccctttcctgac	0.322581	0.258065	3
ENSG00000200713	8	8895813	8895918	1	unknown	76.8	0	0	0	0	0	0	Primate ancestor	1		SINE/Alu	0	Intergenic		taatattttcatttaaaaaattattttaaaa	0.483871	0.483871	6
ENSG00000207415	8	9287472	9287578	-1	unknown	78.4	0	0	0	0	0	0	human-specific	6	SINE/Alu	LINE/L1	1	ENSG00000254235 (RP11-115J16,1) [lincRNA]	-1	aaaaaaaaaattaaatcagctgggcacactg	0.516129	0.16129	10
ENSG00000201815	8	9371090	9371195	-1	unknown	66.6	0	0	0	0	0	0	human-specific	4	LINE/L1		1	ENSG00000254235 (RP11-115J16,1) [lincRNA]	-1	tattgcatttactccatcatatgtgggagct	0.225806	0.387097	1
ENSG00000207128	8	10476223	10476329	1	unknown	89.9	0	0	0	0	0	0	Hominini ancestor	4		LINE/L1	1	ENSG00000253641 (LINCR-0001) [lincRNA]	1	tacatcacacaccagggcctctcggcggggt	0.193548	0.16129	1
ENSG00000199368	8	11392411	11392517	-1	unknown	93.7	0	0	0	0	0	0	human-specific	5	SINE/Alu	LINE/L1	1	ENSG00000184608 (FAM167A-AS1) [processed_transcript]	-1	cttattttttttttaaagcaaacctgtagaa	0.322581	0.451613	3
ENSG00000206996	8	13044350	13044456	1	unknown	97.6	0	1	0	0	0	0	human-specific	5	SINE/MIR		0	Intergenic		tttcttaataaagcctcttttctacatatga	0.290323	0.451613	3
ENSG00000252035	8	14487776	14487879	-1	unknown	48.3	0	0	0	0	0	0	human-specific	1			1	ENSG00000185053 (SGCZ) [protein_coding]	1	taaaaagtagcactgaggtacgaatacctta	0.419355	0.225806	5
ENSG00000222267	8	20229779	20229877	1	unknown	78.7	0	0	0	0	0	0	human-specific	5			0	Intergenic		taaaggagaaagaaaaaaaatcaaaagtaga	0.677419	0.0967742	8
ENSG00000201761	8	22434391	22434497	1	unknown	76.1	0	0	0	0	0	0	human-specific	1		Simple_repeat	0	Intergenic		aaaaagaaggaaactgagggcagggaaataa	0.548387	0.0645161	5
ENSG00000222862	8	27679836	27679935	1	unknown	60.1	0	0	0	0	0	0	Primate ancestor	2	LINE/L1	LINE/L1	0	Intergenic		taatccacacattcttagcaattaaagataa	0.451613	0.290323	3
ENSG00000202242	8	27773645	27773748	1	unknown	72.6	0	0	0	0	1	0	Primate ancestor	5			1	ENSG00000171320 (ESCO2) [protein_coding]	1	tgaaaaaataaacataaaactctaaacttat	0.580645	0.258065	6
ENSG00000207361	8	28416448	28416551	1	unknown	71.8	0	0	0	0	0	0	Primate ancestor	2	DNA/hAT-Charlie	SINE/Alu	1	ENSG00000214050 (FBXO16) [protein_coding]	-1	taaagaaatcagctgggcgcagtggctcatg	0.290323	0.193548	3
ENSG00000239175	8	30043801	30043908	-1	unknown	65.3	0	0	0	0	0	0	human-specific	3	Simple_repeat	LTR/ERVL-MaLR	0	Intergenic		tatacacatatatgtgtatatacacatatat	0.419355	0.387097	1
ENSG00000212407	8	32911493	32911598	-1	unknown	72.4	0	0	0	0	0	0	human-specific	3	LINE/L1	LINE/L1	0	Intergenic		ttaaaaaagaaaaacattattctaagtgaaa	0.580645	0.258065	6
ENSG00000252735	8	33338867	33338966	1	unknown	44.5	0	0	0	0	0	0	human-specific	3	LINE/L1	LINE/L1	0	Intergenic		tcaggatctcaaaacataatattttaatgac	0.419355	0.322581	4
ENSG00000206871	8	36309584	36309690	-1	unknown	83.6	0	0	0	0	0	0	Primate ancestor	6	DNA/hAT-Charlie	SINE/Alu,SINE/Alu	0	Intergenic		tttttaaaaataaaaaaataaagatgctcaa	0.580645	0.290323	7
ENSG00000223215	8	37668898	37669005	1	unknown	57.9	0	0	0	0	0	0	human-specific	2	LINE/L1	LINE/L1	1	ENSG00000253344 (RP11-346L1,2) [antisense]	-1	caataaaagaatgtacagttaacaagcttta	0.483871	0.258065	4
ENSG00000253437	8	38122374	38122480	1	unknown	68	0	0	0	0	0	0	Primate ancestor	4	LINE/L1	LINE/L1	1	ENSG00000129691 (ASH2L) [protein_coding]	1	ttttttaagtaataaagtaaataaacaaata	0.548387	0.354839	3
ENSG00000253739	8	38166012	38166118	-1	unknown	95.1	0	0	0	0	0	0	human-specific	5		SINE/Alu	1	ENSG00000175324 (LSM1) [protein_coding]	1	taaaaataattaatgaaaaatgtttataaaa	0.612903	0.322581	5
ENSG00000206867	8	41032892	41032998	1	unknown	88.6	0	0	0	0	0	0	Haplorrhini ancestor	2	Simple_repeat,LINE/L1	LINE/L1	0	Intergenic		tactttaaatttcatatgtaaccaaaaatga	0.451613	0.354839	5
ENSG00000206852	8	41298163	41298265	1	unknown	68.3	0	0	0	0	0	0	Haplorrhini ancestor	5	SINE/MIR,LINE/L1	LINE/L1	1	ENSG00000104332 (SFRP1) [protein_coding]	-1	taaagaataagatacagtcttcagtagcaca	0.451613	0.225806	3
ENSG00000238509	8	43303376	43303482	1	unknown	68.3	0	0	0	0	0	0	human-specific	7			1	ENSG00000188877 (POTEA) [transcribed_unprocessed_pseudogene]	1	gtgcagtcactggaaggtcatttgactattt	0.225806	0.354839	2
ENSG00000252594	8	46831050	46831156	1	unknown	93.4	0	0	0	0	0	0	human-specific	10		LINE/L1	1	ENSG00000253314 (LINC00293) [lincRNA]	1	catgtagctgaaaaccacggcacgagaacta	0.387097	0.129032	4
ENSG00000200986	8	47131781	47131887	-1	unknown	80	0	0	0	0	0	0	human-specific	2			1	ENSG00000248347 (RP11-1134I14,2) [unprocessed_pseudogene]	1	gcacagtcactggaaggtcatttgactattt	0.258065	0.322581	2
ENSG00000207369	8	47667771	47667877	1	unknown	87.1	0	0	0	0	0	0	Primate ancestor	2			1	ENSG00000164808 (SPIDR) [protein_coding]	1	ttagtaatattaataaaacttgaaaaaaaca	0.580645	0.290323	7
ENSG00000222522	8	47979414	47979521	1	unknown	64.1	0	0	0	0	0	0	human-specific	2		SINE/Alu	0	Intergenic		caataaaaactaaaatttggccaggcacaat	0.483871	0.193548	5
ENSG00000252710	8	48307927	48308030	-1	unknown	54.7	0	0	0	0	0	0	human-specific	5	Simple_repeat	Simple_repeat	0	Intergenic		aataaaataataataataaaacaacattcaa	0.677419	0.225806	4
ENSG00000200528	8	53914719	53914824	1	unknown	79.9	0	0	0	0	0	0	Haplorrhini ancestor	1		Simple_repeat,SINE/Alu	1	ENSG00000147509 (RGS20) [protein_coding]	1	gaaaaaaaaagaaaaaaaatttttttaatgt	0.612903	0.290323	9
ENSG00000206975	8	56917084	56917190	1	unknown	106.9	0	0	0	0	0	0	human-specific	7		LINE/L1	0	Intergenic		tgtggaagtcagtgtggcgattcctcaggga	0.193548	0.258065	2
ENSG00000202265	8	57289552	57289649	1	unknown	71.6	0	0	0	0	0	0	human-specific	1	SINE/Alu		0	Intergenic		ttgcagtccccaaaaggaccttggactacta	0.290323	0.225806	4
ENSG00000206949	8	66501205	66501311	-1	unknown	83.7	0	0	0	0	0	0	Primate ancestor	3	SINE/Alu		1	ENSG00000169085 (C8orf46) [protein_coding]	-1	tactacacggccataaaaaagaacaaaattg	0.516129	0.16129	6
ENSG00000222488	8	73018945	73019044	-1	unknown	59.9	1	0	0	0	0	0	Primate ancestor	3			1	ENSG00000147601 (TERF1) [protein_coding]	-1	aaaagaaactcttgtatcattattcattttt	0.354839	0.451613	4
ENSG00000212348	8	74048677	74048784	1	unknown	57.1	0	0	0	0	0	0	human-specific	8	LTR/ERVL-MaLR	Low_complexity	0	Intergenic		ggaaggaaggaaggagaaaaagaaaaaaaga	0.645161	0	7
ENSG00000212485	8	74079537	74079643	1	unknown	65.8	0	0	0	0	0	0	human-specific	6		SINE/Alu	1	ENSG00000254288 (RP11-6I2,3) [lincRNA]	1	aaataaaaacaaaaaagagatagtttttatg	0.580645	0.258065	6
ENSG00000252935	8	78398515	78398622	-1	unknown	52.7	0	0	0	0	0	0	human-specific	5	LINE/L1		0	Intergenic		tacataaaaactaggagaatttgttgctagc	0.387097	0.290323	5
ENSG00000252884	8	80405516	80405609	1	unknown	50.1	0	0	0	0	0	0	Haplorrhini ancestor	1	SINE/Alu	SINE/Alu,Simple_repeat,SINE/Alu	0	Intergenic		tatatatatatatattttttttttttttttt	0.225806	0.774194	1
ENSG00000206701	8	84665759	84665865	-1	unknown	85.7	0	0	0	0	0	0	human-specific	2	LINE/L1		1	ENSG00000184672 (RALYL) [protein_coding]	-1	tccaggagttggattttgaaaaaaattaata	0.419355	0.322581	7
ENSG00000207359	8	89900721	89900824	-1	unknown	72	0	0	1	0	0	0	human-specific	2	LINE/L1	SINE/Alu	0	Intergenic		taaatatatacacctactatgtaaccaaaaa	0.516129	0.258065	5
ENSG00000200525	8	95055214	95055320	1	unknown	89.8	0	0	0	0	0	0	Primate ancestor	0	LINE/L1	LINE/L1	1	ENSG00000156170 (NDUFAF6) [protein_coding]	1	aaacaaaatcacctataattctaacaccaaa	0.548387	0.193548	4
ENSG00000202112	8	95599114	95599219	1	unknown	78.6	0	0	0	0	0	0	Haplorrhini ancestor	4		LINE/L1	1	ENSG00000253773 (C8orf37-AS1) [lincRNA]	1	tacaaagggaagcctgtcaggtgaatagtgg	0.322581	0.193548	3
ENSG00000202095	8	96431054	96431160	-1	unknown	78.7	0	0	0	0	0	0	human-specific	6	LINE/L1		0	Intergenic		tgtgattcatgttcttgttaatgagcaataa	0.290323	0.419355	2
ENSG00000252755	8	98048856	98048962	1	unknown	51	0	0	0	0	0	0	Primate ancestor	7		Simple_repeat	0	Intergenic		aaaagctaaaacgagacaagagtggttacaa	0.516129	0.129032	4
ENSG00000252558	8	98192205	98192313	-1	unknown	54.7	0	0	0	0	0	0	Primate ancestor	5			1	ENSG00000104361 (NIPAL2) [protein_coding]	1	aagtaggactaatgtttgtttattttttaat	0.290323	0.516129	2
ENSG00000207378	8	98462944	98463050	-1	unknown	87.7	0	0	0	0	0	0	Homininae ancestor	4	LINE/L1		1	ENSG00000104375 (STK3) [protein_coding]	1	tctacctaaatgagaaggaaccagaaaaaca	0.516129	0.129032	5
ENSG00000252764	8	100683488	100683574	1	unknown	57.6	0	0	0	0	0	0	human-specific	3	SINE/Alu	Low_complexity,Simple_repeat	0	Intergenic		tccaaagcatgagagagagagagagagagag	0.451613	0.0645161	3
ENSG00000252593	8	102533241	102533339	-1	unknown	51.5	0	0	0	0	0	0	human-specific	0		SINE/Alu	1	ENSG00000253633 (KB-1980E6,3) [lincRNA]	-1	aaagaaacggaaaaaaaattcaggctgtact	0.516129	0.16129	8
ENSG00000207399	8	103384961	103385067	1	unknown	105.1	0	0	0	0	0	0	human-specific	3		LINE/L1	0	Intergenic		tactggtaccattccttctgaaactattcca	0.258065	0.354839	3
ENSG00000207334	8	118976513	118976619	1	unknown	106.9	0	0	0	0	0	0	human-specific	7	LINE/L1	LINE/L1	0	Intergenic		tacgttagacctaaaaccataaaaaccctag	0.451613	0.193548	5
ENSG00000222607	8	123262843	123262949	1	unknown	66.9	0	0	0	0	0	0	human-specific	4		Low_complexity,Low_complexity	1	ENSG00000259305 (ZHX1-C8orf76) [protein_coding]	-1	aagaaaagaaagggagggagggaggaagaga	0.516129	0	4
ENSG00000252297	8	123342414	123342519	1	unknown	56.4	0	0	0	0	0	0	Haplorrhini ancestor	1			1	ENSG00000156802 (ATAD2) [protein_coding]	-1	caataagttggatttttaggagtcaaaggta	0.354839	0.322581	3
ENSG00000206724	8	124260646	124260752	1	unknown	88.4	0	0	0	0	0	0	Primate ancestor	6		SINE/Alu	0	Intergenic		taaatttcatgccatgcattgagaaaaataa	0.451613	0.290323	5
ENSG00000206695	8	125900951	125901054	1	unknown	64.2	0	0	0	0	0	0	human-specific	6		LINE/L1	0	Intergenic		ttggaacccttccgcattgttggtgggaaca	0.193548	0.290323	2
ENSG00000207138	8	126504763	126504869	1	unknown	97.6	0	0	0	0	0	0	human-specific	6			0	Intergenic		taaaagttaaaaaaaattttttttaaaagac	0.548387	0.354839	8
ENSG00000200304	8	130069541	130069652	-1	unknown	77.3	0	0	0	0	0	0	Primate ancestor	3	SINE/Alu	LTR/ERV1	1	ENSG00000153317 (ASAP1) [protein_coding]	1	tgttttggtaagcgcagtggctcatgcctgt	0.129032	0.354839	2
ENSG00000206678	8	137105352	137105458	1	unknown	107.5	0	0	0	0	0	0	human-specific	2			0	Intergenic		tccaatttgtaataaagatactttttaaaat	0.419355	0.419355	4
ENSG00000212221	8	143350172	143350278	1	unknown	57.4	0	0	0	0	0	0	human-specific	4	LINE/L1	Simple_repeat	1	ENSG00000184428 (TOP1MT) [protein_coding]	-1	caattaaagaacacaaccactatacaccatc	0.483871	0.16129	3
ENSG00000202172	9	558826	558930	1	unknown	74.3	0	0	0	0	0	0	human-specific	3	DNA/TcMar-Tigger	DNA/TcMar-Tigger	1	ENSG00000107104 (KANK1) [protein_coding]	1	aaaaagaaaaaaaaattttggttctctccac	0.483871	0.258065	9
ENSG00000252991	9	1001858	1001963	-1	unknown	53.4	0	0	0	0	0	0	human-specific	4		DNA/hAT-Charlie	0	Intergenic		aaacaaacaagcaaaaactggaaccacagtg	0.548387	0.0645161	5
ENSG00000200941	9	4386410	4386556	-1	unknown	68	0	0	0	0	0	0	Haplorrhini ancestor	2	Simple_repeat	LTR/ERV1	0	Intergenic		aaaatcataattttttttaaaaagaaaagaa	0.580645	0.322581	5
ENSG00000199814	9	14850429	14850535	1	unknown	95.1	0	0	0	0	0	0	Primate ancestor	4	LINE/L1	LINE/L1	1	ENSG00000164946 (FREM1) [protein_coding]	-1	gggtgaacaacacacactggggcctgtcggg	0.225806	0.129032	2
ENSG00000251960	9	15143289	15143386	1	unknown	50.6	0	0	0	0	0	0	Primate ancestor	5		SINE/Alu	1	ENSG00000232000 (CLCN3P1) [transcribed_unprocessed_pseudogene]	-1	aaattttatatatgtacatttttttgagaca	0.354839	0.483871	3
ENSG00000251834	9	15431899	15432006	-1	unknown	46.3	0	0	0	0	0	0	Primate ancestor	4	LINE/L1,Simple_repeat	LINE/L1	1	ENSG00000164975 (SNAPC3) [protein_coding]	-1	aaaaaaaaaaaaaaagacaggctttaataca	0.677419	0.129032	15
ENSG00000207433	9	15544188	15544294	1	unknown	89.2	0	0	0	0	0	0	human-specific	7	Simple_repeat,DNA/TcMar-Tigger	LINE/L1	0	Intergenic		ttgacaaatgggatctaattaaagagcttct	0.354839	0.322581	3
ENSG00000207360	9	15776181	15776286	-1	unknown	98.2	0	0	0	0	0	0	Homininae ancestor	5	Simple_repeat	Simple_repeat	1	ENSG00000164989 (CCDC171) [protein_coding]	-1	tataataataatacaaaataaataaataaat	0.677419	0.290323	4
ENSG00000252943	9	19073843	19073946	1	unknown	52.4	0	0	0	0	0	0	Primate ancestor	5		Simple_repeat,SINE/Alu	1	ENSG00000147874 (HAUS6) [protein_coding]	-1	agttaaaatttaagaaaaagggccaggtacg	0.451613	0.193548	5
ENSG00000252723	9	37333857	37333957	-1	unknown	35.8	0	0	0	0	0	0	human-specific	4			1	ENSG00000147905 (ZCCHC7) [protein_coding]	-1	aatttttttaaagaaagaaatgtagttttct	0.387097	0.451613	3
ENSG00000252725	9	38680006	38680104	1	unknown	51	0	0	0	0	0	0	human-specific	7	LINE/L1	LINE/L1	0	Intergenic		tgcagaacaatgtgaaggcattaaatggcac	0.387097	0.193548	3
ENSG00000212441	9	40233923	40234029	1	unknown	66.7	0	0	0	0	0	0	human-specific	0			1	ENSG00000183148 (ANKRD20A2) [protein_coding]	1	gcctagtcccaggaaggccatttgactattt	0.225806	0.290323	2
ENSG00000278331	9	40759600	40759706	-1	unknown	68.6	0	0	0	0	0	0	human-specific	0			1	ENSG00000276963 (RP11-318K12,1) [unprocessed_pseudogene]	1	ttgcagtccccaaaaggacattttactcctt	0.258065	0.322581	4
ENSG00000238529	9	42863200	42863306	1	unknown	64.6	0	0	0	0	0	0	human-specific	0			1	ENSG00000236816 (ANKRD20A7P) [unprocessed_pseudogene]	1	gcctagtcccaggaaggccatttgactattt	0.225806	0.290323	2
ENSG00000275068	9	64082429	64082534	1	known_pseudogene	57.1	0	0	0	0	0	0	human-specific	0			0	Intergenic		gcatagtcccaggagggccatttgactattt	0.225806	0.290323	1
ENSG00000238551	9	64380194	64380300	1	unknown	66.7	0	0	0	0	0	0	human-specific	0			1	ENSG00000172014 (ANKRD20A4) [protein_coding]	1	gcctagtcccaggaaggccatttgactattt	0.225806	0.290323	2
ENSG00000206804	9	64880369	64880475	-1	unknown	68.6	0	0	0	0	0	0	human-specific	0			1	ENSG00000223602 (AC125634,1) [unprocessed_pseudogene]	1	ttgcagtccccaaaaggacattttactcctt	0.258065	0.322581	4
ENSG00000275030	9	66142221	66142327	-1	unknown	66.7	0	0	0	0	0	0	human-specific	0			1	ENSG00000276203 (ANKRD20A3) [protein_coding]	1	gcctagtcccaggtaggccatttgactattt	0.193548	0.322581	1
ENSG00000278551	9	67869947	67870053	1	unknown	66.7	0	0	0	0	0	0	human-specific	0			1	ENSG00000260691 (ANKRD20A1) [protein_coding]	1	gcctagtcccaggaaggccatttgactattt	0.225806	0.290323	2
ENSG00000207000	9	68935873	68935979	-1	unknown	102.5	0	0	0	0	0	0	Primate ancestor	6			1	ENSG00000107242 (PIP5K1B) [protein_coding]	-1	tcctttctgcctcttttctttccttctcttg	0	0.580645	0
ENSG00000252758	9	74857675	74857781	1	unknown	87.3	0	0	0	0	0	0	Primate ancestor	1			1	ENSG00000119121 (TRPM6) [protein_coding]	-1	taaagtctatggaaggaaaacggaactgaaa	0.483871	0.16129	4
ENSG00000212316	9	75198071	75198177	1	unknown	70.5	0	0	0	0	0	0	human-specific	2			0	Intergenic		aaaagaaaatcagaaatgggtttcttattct	0.419355	0.322581	4
ENSG00000201711	9	77635203	77635309	-1	unknown	82	0	0	0	0	0	0	human-specific	6	LINE/L1	LINE/L1	1	ENSG00000156049 (GNA14) [protein_coding]	1	ttgatttttgggactcagggaaaatggtggg	0.225806	0.322581	4
ENSG00000207206	9	81725243	81725349	-1	unknown	91.8	0	0	0	0	0	0	human-specific	6	SINE/Alu		1	ENSG00000233926 (RP11-154D17,1) [lincRNA]	-1	tttttttttttttttttttttgagacagagt	0.129032	0.709677	1
ENSG00000271923	9	87998229	87998335	-1	unknown	100	0	0	0	0	0	0	human-specific	1	Simple_repeat		0	Intergenic		aacaaaaaaaaaaagaaaaaaaaatcagaat	0.806452	0.0645161	11
ENSG00000252772	9	92820977	92821079	1	unknown	50.4	0	0	0	0	0	0	human-specific	2			1	ENSG00000187984 (ANKRD19P) [transcribed_unprocessed_pseudogene]	1	gcacagtacccagaaggtcgtttgactattt	0.258065	0.290323	2
ENSG00000200570	9	93375556	93375667	1	unknown	82.4	0	0	0	0	0	0	Haplorrhini ancestor	1	LINE/L1	LINE/L1,LINE/L1	0	Intergenic		ttcttccctaagcctccagtaaccactgttc	0.193548	0.322581	2
ENSG00000202445	9	94507738	94507844	1	unknown	84.2	0	0	0	0	0	0	human-specific	3	LINE/L1	LINE/L1	1	ENSG00000224245 (RP11-533K9,3) [unprocessed_pseudogene]	1	aaaaagaaaagaaacaaaaggtaacaagtgt	0.645161	0.0967742	5
ENSG00000207276	9	96256216	96256319	-1	unknown	67.3	0	0	0	1	0	0	Placentalia ancestor	2	LINE/L1	SINE/Alu	1	ENSG00000130948 (HSD17B3) [protein_coding]	1	tgttaaggtggtagattttgttatgtgtatt	0.193548	0.516129	2
ENSG00000252721	9	97192923	97193025	-1	unknown	52.5	0	0	0	0	0	0	human-specific	0			1	ENSG00000159712 (ANKRD18CP) [unprocessed_pseudogene]	1	gcacagtccccagaaggtcatttgactattt	0.258065	0.290323	2
ENSG00000212521	9	98032230	98032335	1	unknown	63.9	0	0	0	0	0	0	human-specific	1	SINE/Alu	LINE/L1	0	Intergenic		aaaaacaattctataaaaaatttagaaaaaa	0.677419	0.225806	6
ENSG00000238882	9	102256604	102256710	1	unknown	93.4	0	0	0	0	0	0	human-specific	7	LINE/L1	LINE/L1	0	Intergenic		ttttttaaaaatctatttaaaaatttttaaa	0.451613	0.516129	5
ENSG00000199905	9	107475036	107475139	-1	unknown	86.6	0	0	0	0	0	0	Haplorrhini ancestor	1	Simple_repeat	SINE/Alu	0	Intergenic		tctgttcttgcacaggctcttaagcaacatg	0.225806	0.322581	2
ENSG00000202308	9	107663140	107663246	-1	unknown	86.7	0	0	0	0	0	0	human-specific	7	LINE/L1		0	Intergenic		gggggcttaattcctgggtgatgaagtaatc	0.225806	0.290323	2
ENSG00000222558	9	107797744	107797847	-1	unknown	59	0	0	0	0	0	0	human-specific	2	LINE/L1,Simple_repeat	LINE/L1	0	Intergenic		ctaaaaaaaaaaaaaaaaaaaaaaaaaaaaa	0.935484	0.0322581	29
ENSG00000200106	9	109196201	109196309	-1	unknown	76.9	0	0	0	0	0	0	Haplorrhini ancestor	3	Simple_repeat		1	ENSG00000095203 (EPB41L4B) [protein_coding]	1	aaatttttaattaaataataaaatatttata	0.548387	0.451613	4
ENSG00000206658	9	110369592	110369698	-1	unknown	75.2	0	0	0	0	0	0	Placentalia ancestor	1			1	ENSG00000165124 (SVEP1) [protein_coding]	1	ttgcaattaaaaaaaatcggttatataaata	0.516129	0.322581	8
ENSG00000212254	9	110539690	110539798	-1	unknown	64.3	0	0	0	0	0	0	Primate ancestor	2	Simple_repeat	Simple_repeat	1	ENSG00000165124 (SVEP1) [protein_coding]	1	aatatacatatatatatgtaatgtacatata	0.483871	0.387097	2
ENSG00000206923	9	110903337	110903445	1	unknown	74.1	0	0	0	0	0	0	human-specific	7	LINE/L1	LINE/L1	1	ENSG00000198121 (LPAR1) [protein_coding]	-1	ttgagaaattaaaaaaagaaccaaatggaaa	0.612903	0.16129	7
ENSG00000206907	9	111839828	111839934	1	unknown	91.2	0	0	0	0	0	0	Primate ancestor	1	DNA/hAT-Tip100	LINE/L1	0	Intergenic		tatttataaaaaataaaattttttaaaaagt	0.548387	0.419355	6
ENSG00000222356	9	111996635	111996739	-1	unknown	62.2	0	0	0	0	0	0	Haplorrhini ancestor	3	LINE/L1	LINE/L1	0	Intergenic		cataagaatgatacaatgaactttcgggact	0.387097	0.258065	2
ENSG00000222327	9	112137797	112137900	1	unknown	59.4	0	0	0	0	0	0	Primate ancestor	6		SINE/Alu	1	ENSG00000106868 (SUSD1) [protein_coding]	-1	aaatttctttcaatacagaaagtatataaaa	0.516129	0.322581	4
ENSG00000201444	9	117707996	117708102	-1	unknown	94.6	0	0	0	0	0	0	human-specific	6	LINE/L1	SINE/MIR,Simple_repeat	1	ENSG00000136869 (TLR4) [protein_coding]	-1	catgatctatgcagcaaatcaccatggcaca	0.354839	0.193548	3
ENSG00000200554	9	125303920	125304026	-1	unknown	92.8	0	0	0	0	0	0	Primate ancestor	2		SINE/Alu	1	ENSG00000165219 (GAPVD1) [protein_coding]	-1	aatttttttaaatttataaacattaaaaaaa	0.548387	0.419355	7
ENSG00000252622	9	131126990	131127091	1	unknown	46.9	0	0	1	1	0	0	Primate ancestor	2		SINE/Alu	1	ENSG00000126883 (NUP214) [protein_coding]	1	aaaaaaatgagggccgagtgtggtggctcat	0.322581	0.193548	7
ENSG00000223256	9	138259595	138259698	1	unknown	60.9	0	0	0	0	0	0	human-specific	0			0	Intergenic		tttaaaaaaagagaaaaaaattactcccaga	0.580645	0.193548	7
ENSG00000252998	10	2098167	2098269	1	unknown	46	0	0	0	0	0	0	human-specific	8	LTR/ERVL		0	Intergenic		ccatcacacacaggggaggattgcacgtagg	0.290323	0.129032	1
ENSG00000212156	10	2199387	2199488	1	unknown	65	0	0	0	0	0	0	human-specific	4	LINE/L1		0	Intergenic		tgagtcatcatgaacagatgaataaagggct	0.387097	0.225806	3
ENSG00000207124	10	4514952	4515057	1	unknown	62.7	0	0	0	0	0	0	Primate ancestor	4		LINE/L1	0	Intergenic		tatgaatatactaaaagccgctgaattgtag	0.387097	0.290323	4
ENSG00000207453	10	7486703	7486809	-1	unknown	71.7	0	0	0	0	0	0	Primate ancestor	5	LINE/L1		0	Intergenic		tagtaactcagcaacggaaagtcagatactg	0.387097	0.193548	3
ENSG00000251957	10	11923181	11923288	1	unknown	56.4	0	0	0	0	0	0	human-specific	3		SINE/Alu	1	ENSG00000151461 (UPF2) [protein_coding]	-1	taccctcagcactttgggaggctaacgcagg	0.225806	0.193548	2
ENSG00000272507	10	12116280	12116379	-1	unknown	78.6	0	0	0	0	0	0	Haplorrhini ancestor	2	SINE/Alu	SINE/Alu	1	ENSG00000181192 (DHTKD1) [protein_coding]	-1	aagaaaagattaccttttgcctggtgccacg	0.290323	0.258065	4
ENSG00000272055	10	13217269	13217375	1	unknown	109.4	0	0	0	0	0	0	human-specific	1		LINE/L1	0	Intergenic		tatgccgcatatctacaactatctgatcttt	0.258065	0.387097	2
ENSG00000201260	10	16207821	16207927	-1	unknown	96.9	0	0	0	0	0	0	human-specific	8	LINE/L1	LINE/L1	0	Intergenic		ttcatgaccaagaacccaaaaacaaatgtat	0.483871	0.193548	5
ENSG00000252832	10	19792998	19793101	-1	unknown	43.7	0	0	0	0	0	0	Placentalia ancestor	5	LINE/L1		0	Intergenic		tcaatctttgtgttggaagagacgagagtat	0.290323	0.322581	2
ENSG00000207264	10	21321961	21322067	1	unknown	109.3	0	0	0	0	0	0	human-specific	9		LINE/L1	0	Intergenic		tttttacaccttatacaaaaatcaattcaag	0.419355	0.354839	5
ENSG00000207347	10	21564471	21564577	-1	unknown	68.8	0	0	0	0	0	0	human-specific	6	LINE/L1	LINE/L1	1	ENSG00000078403 (MLLT10) [protein_coding]	-1	aagaaaaaaaaaaaagataccaaataagcac	0.709677	0.0645161	12
ENSG00000201390	10	21661635	21661741	-1	unknown	72.4	0	0	0	0	0	0	human-specific	5	LINE/L1	LINE/L1	1	ENSG00000078403 (MLLT10) [protein_coding]	-1	agtaaataaataaaaaggaaatggagaaagg	0.612903	0.129032	5
ENSG00000206842	10	22787393	22787499	1	unknown	85.6	0	0	0	0	0	0	human-specific	2		LINE/L1	0	Intergenic		tgtatttaatgcactcaactgtgcacttaaa	0.322581	0.354839	3
ENSG00000251711	10	25819363	25819426	-1	unknown	50	0	0	0	0	0	0	human-specific	2	LINE/L2		0	Intergenic		taaaaagtaaaaaataaaccaataatgatgc	0.612903	0.193548	6
ENSG00000206605	10	26790540	26790646	-1	unknown	93.4	0	0	0	0	0	0	Haplorrhini ancestor	4	LINE/L1		1	ENSG00000136754 (ABI1) [protein_coding]	1	tctgacaaaggtctaatatccagcttctata	0.322581	0.322581	3
ENSG00000199855	10	27088321	27088427	-1	unknown	82.5	0	0	0	0	0	0	human-specific	6			1	ENSG00000107890 (ANKRD26) [protein_coding]	1	gcacagtccctggaaggccattttactattt	0.225806	0.322581	2
ENSG00000200369	10	27315120	27315226	1	unknown	76.5	0	0	0	0	0	0	human-specific	13			1	ENSG00000278830 (RP11-748L13,7) [unprocessed_pseudogene]	1	ttgcagtttccaaaagggcatgtgactactt	0.258065	0.322581	4
ENSG00000207135	10	27335501	27335607	-1	unknown	76.5	0	0	0	0	0	0	human-specific	5			1	ENSG00000215409 (RP11-748L13,2) [unprocessed_pseudogene]	1	ttgcagtttccaaaaggacatttgactactt	0.290323	0.354839	4
ENSG00000207483	10	28667919	28668025	1	unknown	94	0	0	0	0	0	0	Haplorrhini ancestor	3	SINE/Alu		0	Intergenic		tatctgccagccatcaccacccgattttgat	0.225806	0.290323	1
ENSG00000201001	10	28760699	28760803	-1	unknown	74.8	0	0	0	0	0	0	Primate ancestor	3	LTR/ERV1	LTR/ERV1	0	Intergenic		taaaaaaataatattattccatatcatgtgt	0.451613	0.387097	7
ENSG00000222092	10	29711915	29712008	1	unknown	64.2	0	0	0	0	0	0	human-specific	7	SINE/Alu		1	ENSG00000197321 (SVIL) [protein_coding]	-1	ttatatattttaataaaaatataaaaattta	0.548387	0.451613	5
ENSG00000200887	10	30299569	30299673	-1	unknown	66	0	0	0	0	0	0	Primate ancestor	3	SINE/Alu		0	Intergenic		aaaaaaaagaaaaaaaaagtcttgagaggcc	0.612903	0.0967742	9
ENSG00000200484	10	32394558	32394665	-1	unknown	77.1	0	0	0	0	0	0	human-specific	5	DNA/hAT-Charlie		0	Intergenic		tggtagtaatataaagtaacccttgaaagta	0.419355	0.290323	3
ENSG00000223047	10	34926775	34926882	1	unknown	80.1	0	0	0	0	0	0	human-specific	5	LINE/L1	LINE/L1	0	Intergenic		taaaagaatacagggtccagaaataaaccct	0.483871	0.16129	4
ENSG00000222909	10	34942969	34943075	1	unknown	59.4	0	0	0	0	0	0	human-specific	7	SINE/Alu		0	Intergenic		taagttaattccatttcttatctaagccttc	0.258065	0.451613	2
ENSG00000253070	10	35231331	35231394	-1	unknown	51.4	0	0	0	0	0	0	human-specific	1	SINE/Alu		0	Intergenic		tttaaaaatctttaataaaaaggccggcatg	0.419355	0.290323	5
ENSG00000200097	10	35250959	35251052	-1	unknown	70.4	0	0	0	0	0	0	human-specific	4			1	ENSG00000108100 (CCNY) [protein_coding]	-1	aataaaatcttgagatgacattcaccttaaa	0.451613	0.290323	4
ENSG00000206796	10	37135237	37135343	1	unknown	80.6	0	0	0	0	0	0	Haplorrhini ancestor	3			1	ENSG00000148513 (ANKRD30A) [protein_coding]	1	ttgcagtccccaaaaggacatttgactactt	0.290323	0.290323	4
ENSG00000252132	10	38043873	38043975	-1	unknown	43	0	0	0	0	0	0	human-specific	3	LINE/L1	LINE/L1	1	ENSG00000189180 (ZNF33A) [protein_coding]	-1	aaaaaaaaaaaaaaagaggccaaaaacttgc	0.677419	0.0645161	15
ENSG00000222314	10	38423625	38423728	1	unknown	60.9	0	0	0	0	0	0	human-specific	2			1	ENSG00000276805 (RP11-291L22,9) [transcribed_unprocessed_pseudogene]	1	tttaaaaaaagagaaaaaaattactcccaga	0.580645	0.193548	7
ENSG00000251783	10	42605158	42605263	1	unknown	47.4	0	0	0	0	0	0	human-specific	4	LINE/L1	Simple_repeat,LINE/L1	1	ENSG00000196693 (ZNF33B) [protein_coding]	-1	ttaaaaaaaaaaaaaaaaaaagaggccaaaa	0.774194	0.0645161	19
ENSG00000252416	10	42832447	42832550	-1	unknown	38.3	0	0	0	0	0	0	human-specific	4	SINE/Alu		1	ENSG00000165733 (BMS1) [protein_coding]	-1	tatatgtataattttttttttttgaaacagg	0.290323	0.548387	3
ENSG00000207071	10	45188790	45188896	-1	unknown	82.4	0	0	0	0	0	0	human-specific	3			1	ENSG00000278531 (RP11-432I13,6) [unprocessed_pseudogene]	1	ttgcagtccccaaaaggacatttgactactt	0.290323	0.290323	4
ENSG00000252252	10	54452423	54452511	-1	unknown	39.1	0	0	0	0	0	0	Haplorrhini ancestor	2			1	ENSG00000150275 (PCDH15) [protein_coding]	1	ttagcataaatataggtaaaattctatcaac	0.451613	0.322581	4
ENSG00000199446	10	63110139	63110246	1	unknown	75.5	0	0	0	0	0	0	Primate ancestor	3	SINE/Alu		0	Intergenic		agataaaaacaaagagtggagaaaagagtgc	0.548387	0.0967742	5
ENSG00000212520	10	67808502	67808608	1	unknown	54.4	0	0	0	0	0	0	Primate ancestor	7		Simple_repeat	1	ENSG00000108176 (DNAJC12) [protein_coding]	-1	cacacacacacacacacaaacacacagggaa	0.516129	0	3
ENSG00000252113	10	67858818	67858871	-1	unknown	41.2	0	0	0	0	0	0	human-specific	4	LINE/L1	LINE/L1	0	Intergenic		tcactcatcagagtggcaaacatttaaaagt	0.387097	0.258065	4
ENSG00000200218	10	68846805	68846911	1	unknown	82.4	0	0	0	0	0	0	human-specific	4	LINE/L1	LINE/L1	1	ENSG00000165730 (STOX1) [protein_coding]	1	aagaaaaggattatgttaaatctatagatta	0.483871	0.322581	4
ENSG00000206855	10	68911653	68911759	-1	unknown	84.7	0	0	0	0	0	0	Primate ancestor	1			1	ENSG00000107625 (DDX50) [protein_coding]	-1	agggaaaaaaaggtaacactgaaataaatga	0.580645	0.129032	7
ENSG00000202513	10	72391964	72392069	1	unknown	84.2	0	0	0	0	0	0	Haplorrhini ancestor	3	DNA/TcMar-Tigger	DNA/TcMar-Tigger	1	ENSG00000107745 (MICU1) [protein_coding]	-1	gatgatgatttaaaaataaagaaataaagta	0.580645	0.258065	5
ENSG00000200356	10	73279062	73279168	1	unknown	88.2	0	0	0	0	0	0	Hominini ancestor	3	SINE/Alu	LINE/L1	1	ENSG00000156042 (CFAP70) [protein_coding]	-1	aaatggcatgtaacaaaatatcactccataa	0.483871	0.225806	4
ENSG00000207327	10	73529051	73529157	-1	unknown	89.8	0	0	0	0	0	0	Primate ancestor	1	LINE/L1	LINE/L1	1	ENSG00000166348 (USP54) [protein_coding]	1	tcagatatgtaggataaacaagtctagggat	0.387097	0.258065	3
ENSG00000201954	10	76260800	76260903	-1	unknown	76.6	0	0	0	0	0	0	Primate ancestor	3	LINE/L1	LINE/L1,LTR/ERVL-MaLR	1	ENSG00000148655 (C10orf11) [protein_coding]	-1	tcagagaaggaaaagggtgcagaaaacatag	0.483871	0.0967742	4
ENSG00000199664	10	77776951	77777055	-1	unknown	92.8	0	0	0	0	0	0	human-specific	5	LTR/ERV1,SINE/Alu	SINE/Alu	0	Intergenic		aaaaaaaacaaaaaccttgaagcttggaaaa	0.612903	0.129032	8
ENSG00000207275	10	82340771	82340876	1	unknown	73.2	0	0	0	0	0	0	Catarrhini ancestor	2		LINE/L1	1	ENSG00000185737 (NRG3) [protein_coding]	1	tatggttaatgggtacaaaaaaaaattagaa	0.516129	0.258065	9
ENSG00000200774	10	83067962	83068071	-1	unknown	67.7	0	0	0	0	0	0	human-specific	0	LINE/L1	LINE/L1	0	Intergenic		ttgatgcaaaaatcttcaataaaataatagc	0.483871	0.290323	5
ENSG00000212324	10	83764358	83764464	1	unknown	65.1	0	0	0	0	0	0	human-specific	5		LINE/L1	0	Intergenic		ggggattggatagttattgtttaatgggtat	0.225806	0.419355	2
ENSG00000223064	10	85537379	85537483	1	unknown	64.8	0	0	0	0	0	0	human-specific	8			0	Intergenic		aaagtctagtttaaatttaaaaaatatatgt	0.483871	0.387097	6
ENSG00000212332	10	86488446	86488549	1	unknown	66.8	0	0	0	0	0	0	Haplorrhini ancestor	5	LINE/L1		1	ENSG00000062650 (WAPL) [protein_coding]	-1	gaaaatagaatgtaagtaagaaaatgcaaaa	0.612903	0.16129	4
ENSG00000200253	10	87041238	87041341	-1	unknown	77.1	0	0	0	0	0	0	human-specific	6	SINE/Alu	SINE/Alu	0	Intergenic		ttttattaaaaaaaaaaaaaaagaccgggca	0.580645	0.193548	15
ENSG00000201604	10	90922731	90922835	-1	unknown	76.4	0	0	0	0	0	0	Primate ancestor	5	Simple_repeat		0	Intergenic		aaaaataaataaataataaagagaaaaggaa	0.741935	0.129032	5
ENSG00000206631	10	94155639	94155745	-1	unknown	95.2	0	0	0	0	0	0	Primate ancestor	2	LINE/L1	SINE/Alu	1	ENSG00000138193 (PLCE1) [protein_coding]	-1	ttaaaaaacaagaacaaaaaaaaaagtgtac	0.677419	0.129032	10
ENSG00000200728	10	96112747	96112851	1	unknown	78.9	0	0	0	0	0	0	human-specific	2	LTR/ERVL-MaLR		0	Intergenic		ttgtatgtgctattcagttgtgaactggtgg	0.16129	0.419355	2
ENSG00000207287	10	96743167	96743273	1	unknown	81.6	0	0	0	0	0	0	human-specific	2	DNA/TcMar-Tigger	SINE/Alu	0	Intergenic		aaaaaaaattgttttaggccgggcacggtgg	0.322581	0.225806	8
ENSG00000207362	10	100258571	100258677	1	unknown	81.2	0	0	0	0	0	0	Primate ancestor	2	Simple_repeat	Simple_repeat	1	ENSG00000095485 (CWF19L1) [protein_coding]	-1	aacaacaaaacaaataaagtccttccttcaa	0.516129	0.193548	4
ENSG00000222051	10	101622859	101622965	1	unknown	55.9	0	0	0	0	0	0	Haplorrhini ancestor	0	LINE/L1	LINE/L1	1	ENSG00000107829 (FBXW4) [protein_coding]	-1	gaaaacaatccagcaggcaaaagacatgaac	0.516129	0.0645161	4
ENSG00000207029	10	102591524	102591630	1	unknown	96.8	0	0	0	0	0	0	Primate ancestor	4	SINE/Alu	SINE/Alu	1	ENSG00000107882 (SUFU) [protein_coding]	1	aaaaaaaaaggtgctgtctaagatatataat	0.516129	0.258065	9
ENSG00000252994	10	102803929	102804031	1	unknown	44.5	0	1	0	0	0	0	Primate ancestor	3	SINE/Alu		1	ENSG00000166272 (WBP1L) [protein_coding]	1	aaagtaaaaaatgtaaaaatgaactttcttc	0.516129	0.290323	6
ENSG00000207068	10	105534659	105534765	1	unknown	98	0	0	0	0	0	0	human-specific	3	LINE/L1	LINE/L1	0	Intergenic		tagtgggagttgaacaatgagaacacatgga	0.387097	0.193548	2
ENSG00000200217	10	109239639	109239746	1	unknown	73.4	0	0	0	0	0	0	human-specific	7			0	Intergenic		aaaaaaaaaaatgagaaagactcctgcaatg	0.580645	0.129032	11
ENSG00000253066	10	114111414	114111517	1	unknown	42.4	0	0	0	0	0	0	human-specific	4			0	Intergenic		taagataccttattaaactctagggcaacca	0.387097	0.258065	3
ENSG00000252611	10	114969460	114969568	-1	unknown	43.5	0	0	0	0	0	0	Haplorrhini ancestor	1	SINE/Alu		1	ENSG00000165832 (TRUB1) [protein_coding]	-1	atttttatttatctattttttttttttttga	0.16129	0.774194	1
ENSG00000200935	10	116538183	116538276	1	unknown	65.7	0	0	0	0	0	0	Primate ancestor	2		LINE/L1	0	Intergenic		tcataaagtccagtttatctgtttttttata	0.258065	0.516129	3
ENSG00000202245	10	122345690	122345793	1	unknown	77.3	0	0	0	0	0	0	human-specific	0	SINE/Alu	Low_complexity,LINE/L1	0	Intergenic		taataaattttttaaattaaaaaaaaagtaa	0.612903	0.354839	9
ENSG00000222225	11	152999	153102	-1	unknown	60.9	0	0	0	0	0	0	human-specific	0			1	ENSG00000255229 (RP11-304M2,3) [antisense]	-1	tttaaaaaaagagaaaaaaattactcccaga	0.580645	0.193548	7
ENSG00000222561	11	948421	948524	1	unknown	61.3	0	0	0	0	0	0	Homininae ancestor	3	LINE/L1	LINE/L1,SINE/Alu	1	ENSG00000183020 (AP2A2) [protein_coding]	1	aaaacctaaatagacttataataagtaaata	0.580645	0.258065	4
ENSG00000207308	11	2321718	2321827	1	unknown	81.2	0	0	0	0	0	0	Haplorrhini ancestor	2	LINE/L1	LINE/L1	0	Intergenic		tggaacatacctcaaaataataagagccata	0.483871	0.193548	4
ENSG00000251934	11	3714772	3714875	-1	unknown	54.3	0	0	0	0	0	0	Primate ancestor	2	LINE/L1	LINE/L1	1	ENSG00000110713 (NUP98) [protein_coding]	1	ttattttaaaaattaaaaaatatatgttatt	0.483871	0.483871	6
ENSG00000252769	11	7889182	7889279	-1	unknown	57.7	0	0	0	0	0	0	human-specific	3	Simple_repeat		1	ENSG00000254951 (RP11-494M8,4) [sense_overlapping]	1	taaggatgcaattgaaaaatctcttgctata	0.387097	0.322581	5
ENSG00000201586	11	17115652	17115763	-1	unknown	81.7	0	0	0	0	0	0	Primate ancestor	3	Simple_repeat,LINE/L1	LINE/L1	1	ENSG00000011405 (PIK3C2A) [protein_coding]	1	taaataaaaaagttgaccacatatatgggtt	0.451613	0.290323	6
ENSG00000252519	11	23849778	23849882	1	unknown	48.6	0	0	0	0	0	0	human-specific	4		SINE/Alu	0	Intergenic		tagttgttttttttgtttttttttttgagac	0.0967742	0.709677	1
ENSG00000201591	11	39261107	39261213	1	unknown	69.4	0	0	0	0	0	0	human-specific	4		LINE/L1	0	Intergenic		acaaattgaaaaaaaaggcacagacaaagag	0.612903	0.0645161	8
ENSG00000252922	11	41122907	41123012	-1	unknown	58.3	0	0	0	0	0	0	human-specific	1	Simple_repeat		1	ENSG00000148948 (LRRC4C) [protein_coding]	1	tatataaaatacaataaaattataaaataaa	0.677419	0.290323	4
ENSG00000200817	11	58026706	58026812	-1	unknown	83.3	0	0	0	0	0	0	human-specific	5	SINE/Alu		1	ENSG00000186509 (OR9Q1) [protein_coding]	-1	ttttttttttttttttttttttttggttaca	0.0645161	0.83871	1
ENSG00000207153	11	60985061	60985167	-1	unknown	76.3	0	0	0	0	0	0	human-specific	4	SINE/Alu	Simple_repeat,SINE/Alu	1	ENSG00000013725 (CD6) [protein_coding]	-1	tgtttaaaaaaagaaaaaaaggagttgatgt	0.516129	0.258065	7
ENSG00000200898	11	61937894	61938000	1	unknown	84.5	0	0	0	0	0	0	human-specific	1	LINE/L1	LINE/L1	0	Intergenic		aattaaaaaattaaaaaaaaaccccacatga	0.645161	0.16129	9
ENSG00000252361	11	62815966	62816067	-1	unknown	61.6	0	0	0	0	0	0	Haplorrhini ancestor	0	LINE/L1	LINE/L1	1	ENSG00000162236 (STX5) [protein_coding]	1	ttattacctgggtgatgagataatatgtata	0.322581	0.387097	2
ENSG00000202089	11	63882587	63882685	-1	unknown	82.9	0	0	0	0	0	0	human-specific	2	SINE/Alu		1	ENSG00000072518 (MARK2) [protein_coding]	-1	tttgagacagagtttcgctcctgttgcccag	0.16129	0.322581	1
ENSG00000207200	11	63970470	63970576	1	unknown	102	0	0	0	0	0	0	human-specific	1	SINE/Alu	LTR/ERVL-MaLR	0	Intergenic		tgaagggattacaaaccaagagatacaagtg	0.451613	0.16129	3
ENSG00000253024	11	67395210	67395311	-1	unknown	39.2	0	0	1	1	1	0	Catarrhini ancestor	0	SINE/Alu		1	ENSG00000172613 (RAD9A) [protein_coding]	-1	tttaaaaaaaaacagtggctcatgcctgtaa	0.419355	0.258065	9
ENSG00000206587	11	67895631	67895737	1	unknown	102.3	0	0	0	0	0	0	human-specific	4	SINE/MIR,LINE/L1	LINE/L1	1	ENSG00000251637 (RP11-119D9,1) [lincRNA]	1	tagtcagtgtggtgattcctcagggatctag	0.193548	0.322581	1
ENSG00000202070	11	70075363	70075469	1	unknown	93.6	0	0	0	0	0	0	Haplorrhini ancestor	8		Simple_repeat	1	ENSG00000254417 (ANO1-AS2) [antisense]	-1	aaaaaaaaaaaaaatcagcaaagacacctgt	0.645161	0.0967742	14
ENSG00000206638	11	72869544	72869650	-1	unknown	90.1	0	0	0	0	0	0	Primate ancestor	3	Simple_repeat		1	ENSG00000137478 (FCHSD2) [protein_coding]	1	tattaaaaaaaaaaaaaagcaagtattccat	0.612903	0.225806	14
ENSG00000200152	11	74968189	74968292	-1	unknown	65	0	0	0	0	0	0	human-specific	6		SINE/Alu	1	ENSG00000118363 (SPCS2) [protein_coding]	-1	aagagttaaaaaatagataaatttcatgaac	0.548387	0.258065	6
ENSG00000252494	11	78133420	78133522	-1	unknown	48.2	0	0	0	0	0	0	Haplorrhini ancestor	3		DNA/TcMar-Tigger	1	ENSG00000159063 (ALG8) [protein_coding]	1	taaaaacgaatgtttttaattgtagttaatg	0.387097	0.419355	5
ENSG00000252033	11	78579255	78579356	-1	unknown	53.2	0	0	0	0	0	0	human-specific	4	LINE/L1	LINE/L1	0	Intergenic		aaaaagatcaagtgttgacaagaatgtaaag	0.516129	0.193548	5
ENSG00000200146	11	80527960	80528066	1	unknown	74.4	0	0	0	0	0	0	human-specific	3			0	Intergenic		aaataaaaaaagaaaagaaagaatttttatg	0.645161	0.225806	7
ENSG00000206583	11	85509938	85510044	1	unknown	86.9	0	0	0	0	0	0	Primate ancestor	8			1	ENSG00000150672 (DLG2) [protein_coding]	-1	taatcaaaaaaaaaaaaaacaggttagtttt	0.580645	0.258065	14
ENSG00000200877	11	86153227	86153334	1	unknown	82.2	0	0	0	0	0	0	Primate ancestor	4	LINE/L2		0	Intergenic		acatatatatagagagagaaagaacaaaccc	0.548387	0.129032	3
ENSG00000223015	11	87606783	87606885	1	unknown	66.4	0	0	0	0	0	0	human-specific	2	LINE/L1	LINE/L1	0	Intergenic		tttgaccatcagaggaatgcaaatcaaaact	0.419355	0.225806	4
ENSG00000207113	11	88612805	88612911	-1	unknown	108.9	0	0	0	0	0	0	Hominini ancestor	13	LINE/L1	LINE/L1	1	ENSG00000168959 (GRM5) [protein_coding]	1	taaaagtgggcgaaggacatgaacagacact	0.419355	0.129032	4
ENSG00000212466	11	102313722	102313829	1	unknown	69.9	0	0	0	0	0	0	Haplorrhini ancestor	3			0	Intergenic		ttttaataaagtatgtgagatatacaaagag	0.451613	0.322581	3
ENSG00000252081	11	105974826	105974931	-1	unknown	38.6	0	0	0	0	0	0	Homininae ancestor	5			1	ENSG00000152578 (GRIA4) [protein_coding]	-1	tcaggtagaatatactgtttaaatcatttca	0.354839	0.387097	3
ENSG00000201243	11	109005517	109005623	1	unknown	78.8	0	0	0	0	0	0	human-specific	2	LINE/L1	LINE/L1	1	ENSG00000255528 (RP11-25I9,2) [lincRNA]	-1	ttaaaaagaagggaagtccaatggaagagaa	0.516129	0.129032	5
ENSG00000238444	11	112032499	112032598	-1	unknown	64.2	0	0	0	0	0	0	Haplorrhini ancestor	1	LINE/L1		1	ENSG00000150768 (DLAT) [protein_coding]	-1	aaaaaaaaacattatttggtgacaatagtta	0.516129	0.290323	9
ENSG00000206772	11	112352556	112352662	-1	unknown	100.9	0	0	0	0	0	0	human-specific	4	LINE/L1		1	ENSG00000250303 (RP11-356J5,12) [lincRNA]	-1	tatctttgacaaacctgaaaaaaacaagcaa	0.516129	0.193548	7
ENSG00000201687	11	113859346	113859449	1	unknown	70	0	0	0	0	0	0	human-specific	2			1	ENSG00000048028 (USP28) [protein_coding]	-1	aaaaataaaaataaaatgtaaagagtatggt	0.612903	0.225806	5
ENSG00000207185	11	118593988	118594093	1	unknown	80.5	0	0	0	0	0	0	Primate ancestor	3	LINE/L1	SINE/Alu	1	ENSG00000095139 (ARCN1) [protein_coding]	1	taaataagtaaagcaaggaaattgttttttt	0.419355	0.387097	3
ENSG00000207462	11	118702342	118702447	1	unknown	85.2	0	0	0	0	0	0	human-specific	4	LINE/L2	SINE/Alu	0	Intergenic		aaaaataaaataaaaatagcaatacatttac	0.645161	0.225806	5
ENSG00000222249	11	119289562	119289677	-1	unknown	61.1	0	0	0	0	0	0	Primate ancestor	4	LINE/L1	LINE/L1	1	ENSG00000110395 (CBL) [protein_coding]	-1	aaaaaaaaaaaaaaatagaggagtgaaatgg	0.677419	0.0967742	15
ENSG00000199217	11	119656311	119656416	1	unknown	73.2	0	0	0	0	0	0	human-specific	3	LINE/L2	LINE/L2	1	ENSG00000254561 (RP11-196E1,3) [antisense]	1	aagaaaaagacaagatcccagtcctcaaggg	0.451613	0.0967742	5
ENSG00000252556	11	122004355	122004451	1	unknown	41.1	0	0	0	0	0	0	Homininae ancestor	5		LTR/Gypsy	0	Intergenic		aaagaaaaggaatgtaccattttctctttcg	0.354839	0.322581	4
ENSG00000223265	11	122579205	122579307	-1	unknown	98	0	0	0	0	0	0	Catarrhini ancestor	5	SINE/Alu		0	Intergenic		ttttttttaacaaataaaaaggtacggctgg	0.354839	0.354839	5
ENSG00000222844	11	125277552	125277657	1	unknown	64	0	0	0	0	0	0	human-specific	5	LINE/L1	LINE/L1	1	ENSG00000165495 (PKNOX2) [protein_coding]	1	gtacaaaaataaaattagatagaaggaataa	0.612903	0.193548	5
ENSG00000222297	11	125574719	125574818	1	unknown	61.9	0	0	0	0	0	0	human-specific	0		LINE/L2	1	ENSG00000254671 (STT3A-AS1) [antisense]	-1	aaaacttttttaaaaaaaaacctttaatgta	0.516129	0.354839	9
ENSG00000212597	11	128993237	128993340	-1	unknown	63.4	0	0	0	0	0	0	Haplorrhini ancestor	6			1	ENSG00000134909 (ARHGAP32) [protein_coding]	1	ataaaaattttttttaaattttgttttgcta	0.322581	0.580645	5
ENSG00000199260	11	129202966	129203070	1	unknown	65	0	0	0	0	0	0	human-specific	6	Low_complexity		1	ENSG00000134909 (ARHGAP32) [protein_coding]	-1	ttcatacacctacctagctatgggcacacgg	0.258065	0.225806	1
ENSG00000252996	12	2954240	2954338	-1	unknown	42.1	0	0	0	0	0	0	human-specific	0	SINE/Alu,Simple_repeat		0	Intergenic		aaaaaaaaaaaaaaaaaaggccaggcgcggt	0.612903	0.0322581	18
ENSG00000222338	12	3726222	3726327	-1	unknown	65.5	0	0	0	0	0	0	human-specific	6	Simple_repeat	DNA/hAT-Charlie	1	ENSG00000130038 (CRACR2A) [protein_coding]	1	tctgtgtatatacgtatatatataaaatata	0.419355	0.419355	4
ENSG00000252186	12	6709452	6709552	1	unknown	46.5	0	0	0	1	0	1	human-specific	15	LTR/ERV1	SINE/Alu	0	Intergenic		cataaatcagaaaaatagagcgggcaggcac	0.451613	0.0967742	5
ENSG00000200345	12	7118785	7118891	1	unknown	73.7	0	0	0	0	0	0	Primate ancestor	0		Low_complexity	1	ENSG00000205885 (C1RL-AS1) [antisense]	1	cattttagaagaagaagaagaagaggaggag	0.483871	0.129032	2
ENSG00000201780	12	8484746	8484852	1	unknown	72.7	0	0	0	0	0	0	human-specific	0			0	Intergenic		aaacaaaacaaatttttaatgcacagaagca	0.548387	0.193548	4
ENSG00000212345	12	9624122	9624228	-1	unknown	62.9	0	0	0	0	0	0	Haplorrhini ancestor	0	LINE/L1		1	ENSG00000256594 (RP11-705C15,2) [transcribed_unprocessed_pseudogene]	-1	aacaaaaagcaattaagaaaattacaaagta	0.645161	0.16129	5
ENSG00000199551	12	12226674	12226777	1	unknown	66.6	0	0	0	0	0	0	Haplorrhini ancestor	3	LINE/L1	LINE/L1	1	ENSG00000070018 (LRP6) [protein_coding]	-1	ataatatatatttttaaaaacaataagaact	0.548387	0.354839	5
ENSG00000207010	12	12289227	12289329	-1	unknown	77.5	0	0	0	0	0	0	Primate ancestor	9	SINE/Alu	LTR/ERVL-MaLR	0	Intergenic		ttttttctgttgctcaggctggagtgcagtg	0.0967742	0.419355	1
ENSG00000201909	12	13459670	13459776	-1	unknown	82.5	0	0	0	0	0	0	human-specific	6			0	Intergenic		aaaaatcttctattatgcttttttcctcatg	0.258065	0.483871	5
ENSG00000251908	12	14250232	14250341	-1	unknown	51.5	0	0	0	0	0	0	human-specific	6			0	Intergenic		aaaaaaaagaaaggtttgaggtggtcattag	0.451613	0.225806	8
ENSG00000200105	12	15671707	15671810	-1	unknown	76.3	0	0	0	0	0	0	Primate ancestor	1	Simple_repeat	Simple_repeat	1	ENSG00000151491 (EPS8) [protein_coding]	1	aaaaaacaatacaaattttaaaaagagagta	0.645161	0.193548	6
ENSG00000212358	12	17071398	17071505	-1	unknown	60	0	0	0	0	0	0	human-specific	3		Simple_repeat	0	Intergenic		taacatcaatttttaagtctgataaagatag	0.419355	0.354839	3
ENSG00000200247	12	19445949	19446055	-1	unknown	91.4	0	0	0	0	0	0	Primate ancestor	7			1	ENSG00000139154 (AEBP2) [protein_coding]	-1	ttctaattgtttttaatatgtacgttcagct	0.225806	0.516129	2
ENSG00000200388	12	31396390	31396501	1	unknown	78.9	0	0	0	0	0	0	Primate ancestor	5	SINE/Alu,Simple_repeat		1	ENSG00000170456 (DENND5B) [protein_coding]	-1	tctcaatacttgaatgtggaacatatgcaca	0.354839	0.290323	2
ENSG00000252421	12	31802958	31803090	-1	unknown	50.7	0	0	0	0	0	0	human-specific	7	SINE/Alu	SINE/Alu	0	Intergenic		ttcttaactggtaaattactatttaatagtg	0.322581	0.451613	3
ENSG00000253063	12	32477382	32477471	-1	unknown	41.7	0	0	0	0	0	0	human-specific	1			1	ENSG00000139132 (FGD4) [protein_coding]	-1	aataaaatttcaacaaactgatatcaagaga	0.548387	0.225806	4
ENSG00000212475	12	33576095	33576200	1	unknown	64.9	0	0	0	0	0	0	human-specific	6	LINE/L1	LINE/L1	0	Intergenic		tacatagcggtaaagggttcaattccataag	0.354839	0.258065	3
ENSG00000207026	12	33923374	33923480	-1	unknown	89.3	0	0	0	0	0	0	human-specific	6	LINE/L1		0	Intergenic		tagaccctgaacagtgcctaggccctgtgaa	0.258065	0.193548	2
ENSG00000207492	12	40554161	40554267	-1	unknown	83.3	0	0	0	0	0	0	human-specific	1	LINE/L1	LINE/L1	1	ENSG00000205592 (MUC19) [processed_transcript]	-1	ttaaacatacagcataccagaatctctgggt	0.354839	0.258065	3
ENSG00000199886	12	42398550	42398651	1	unknown	66.5	0	0	0	0	0	0	Primate ancestor	3			1	ENSG00000134283 (PPHLN1) [protein_coding]	1	aaaaaaaaaagtagcagtcatttcttcttta	0.451613	0.322581	10
ENSG00000222635	12	48081319	48081428	1	unknown	76.2	0	0	0	0	0	0	Primate ancestor	4	Simple_repeat		1	ENSG00000079387 (SENP1) [protein_coding]	-1	tttgttaaaaaaaatctccttttcatcattg	0.322581	0.451613	8
ENSG00000199394	12	48892130	48892228	-1	unknown	68.1	0	0	0	0	0	0	human-specific	3	SINE/Alu	Simple_repeat,Simple_repeat,Simple_repeat	0	Intergenic		gccgggtgcggtggctcacacctataatccc	0.16129	0.193548	2
ENSG00000200303	12	48975543	48975646	1	unknown	86.2	0	0	0	0	0	0	Primate ancestor	1	LINE/L2		0	Intergenic		gaaaaagaaatgtcagccaggtcataaacag	0.483871	0.129032	5
ENSG00000199237	12	49593104	49593213	1	unknown	76.1	0	0	0	0	0	0	Primate ancestor	1	LINE/L1	LINE/L1	1	ENSG00000110844 (PRPF40B) [protein_coding]	1	aatatatagacacagaggttaacagtgaaag	0.483871	0.193548	3
ENSG00000212496	12	50256238	50256344	-1	unknown	68.4	0	0	0	0	0	0	Primate ancestor	4	SINE/Alu	LINE/L1	1	ENSG00000050405 (LIMA1) [protein_coding]	1	aaaaaaaaagtttaaaaaaaaaaggttaaag	0.709677	0.16129	10
ENSG00000207136	12	50633273	50633376	1	unknown	68.6	0	0	0	0	0	0	Haplorrhini ancestor	5			1	ENSG00000066084 (DIP2B) [protein_coding]	1	tagaacattagacctgagtaacatgtcattg	0.354839	0.290323	2
ENSG00000200183	12	50656973	50657078	1	unknown	74.7	0	0	0	0	0	0	Primate ancestor	1	LINE/L1	SINE/Alu	1	ENSG00000066084 (DIP2B) [protein_coding]	1	ataaaaaatattttttaaaaaaatggcaggt	0.516129	0.322581	7
ENSG00000272028	12	51014134	51014241	-1	unknown	74.4	0	0	0	0	0	0	human-specific	2	SINE/Alu		1	ENSG00000110911 (SLC11A2) [protein_coding]	1	aagaaaaatttttgtccaggggcagtggctc	0.290323	0.258065	5
ENSG00000199903	12	51037499	51037602	1	unknown	79	0	0	0	0	0	0	human-specific	5		SINE/Alu	0	Intergenic		ttttttaaaatttatttttaaaggctgagca	0.322581	0.483871	4
ENSG00000199824	12	51162901	51163007	1	unknown	85.6	0	0	0	0	0	0	Haplorrhini ancestor	2	LINE/L1	SINE/Alu	1	ENSG00000135457 (TFCP2) [protein_coding]	-1	aaacatttcagggctgggtatggtggctcat	0.225806	0.290323	3
ENSG00000206992	12	51987657	51987763	1	unknown	101.1	0	0	0	0	0	0	Primate ancestor	2	LINE/L1	LINE/L1	1	ENSG00000135503 (ACVR1B) [protein_coding]	1	ttaaagacctagtatttgatagcaccacagg	0.354839	0.258065	3
ENSG00000238669	12	53138545	53138651	-1	unknown	102.8	0	0	0	0	0	0	Haplorrhini ancestor	2	Simple_repeat	SINE/Alu	0	Intergenic		taaaaatttttaaattaagaaaatatatgta	0.548387	0.387097	5
ENSG00000207381	12	54317781	54317887	-1	unknown	90.2	0	0	0	0	0	0	human-specific	3	SINE/Alu	SINE/Alu	1	ENSG00000111481 (COPZ1) [protein_coding]	-1	tttttttttttgagatggagtctcgctctat	0.129032	0.548387	1
ENSG00000201579	12	56588518	56588621	1	unknown	80.1	0	0	0	0	0	0	Haplorrhini ancestor	3			1	ENSG00000076067 (RBMS2) [protein_coding]	1	aaaaaaaaacaacagcagatgtaggaaagaa	0.645161	0.0645161	9
ENSG00000201198	12	57415296	57415403	1	unknown	71	0	0	0	0	0	0	human-specific	0	LINE/L1	LINE/L1	1	ENSG00000179912 (R3HDM2) [protein_coding]	-1	aaggaaaaaagaaaccactagtacaacagct	0.548387	0.0967742	6
ENSG00000206749	12	57806154	57806260	-1	unknown	86.3	0	0	0	0	0	0	Primate ancestor	3	SINE/Alu,Simple_repeat		1	ENSG00000123297 (TSFM) [protein_coding]	-1	aaaaaaaaaaaaaaaaaaaaagctgggcacg	0.709677	0.0322581	21
ENSG00000212599	12	59369051	59369151	-1	unknown	74.7	0	0	0	0	0	0	human-specific	6			1	ENSG00000258214 (RP11-272B17,1) [lincRNA]	1	gctatgtagactctaaattatttgcttatag	0.290323	0.419355	3
ENSG00000251931	12	59450673	59450772	-1	unknown	47.6	0	0	0	0	0	0	human-specific	1	LINE/L1	LINE/L2	0	Intergenic		taggctcacgagttgggcaatttaatgttgg	0.225806	0.322581	2
ENSG00000200814	12	62334091	62334197	-1	unknown	69.6	0	0	0	0	0	0	Haplorrhini ancestor	2	LINE/L1		1	ENSG00000135655 (USP15) [protein_coding]	-1	tactttttctataatcccttcagcttccctc	0.16129	0.451613	2
ENSG00000202034	12	62545582	62545679	-1	unknown	61.8	0	0	0	0	0	0	Haplorrhini ancestor	4	Simple_repeat		1	ENSG00000061987 (MON2) [protein_coding]	-1	tatttaaaaaattaaaaaataaataaatgcc	0.612903	0.290323	6
ENSG00000212298	12	64204793	64204899	1	unknown	71.5	0	0	0	0	0	0	Primate ancestor	2	SINE/Alu		1	ENSG00000174206 (C12orf66) [protein_coding]	-1	tatatttttaaaaatgttttaaatgcacaca	0.419355	0.419355	5
ENSG00000207099	12	65095749	65095855	1	unknown	100.4	0	0	0	0	0	0	human-specific	4		LINE/L1	1	ENSG00000156076 (WIF1) [protein_coding]	-1	tcaaaacttaattcaagatggattacatact	0.419355	0.322581	4
ENSG00000252415	12	73679188	73679296	-1	unknown	50.6	0	0	0	0	0	0	Haplorrhini ancestor	0			0	Intergenic		tgagaactcacacaggccacatggaaaacat	0.419355	0.129032	4
ENSG00000252858	12	76139567	76139671	1	unknown	69.3	0	0	0	0	0	0	human-specific	1		Simple_repeat	0	Intergenic		ttcatttatttctaaaaatctaaagaccata	0.419355	0.387097	5
ENSG00000252220	12	83021890	83021992	1	unknown	39.7	0	0	0	0	0	0	human-specific	3			1	ENSG00000179104 (TMTC2) [protein_coding]	1	cacagttcccagaggctgttcaaccctttct	0.193548	0.290323	2
ENSG00000252823	12	89754059	89754152	1	unknown	54.9	0	0	0	0	0	0	human-specific	2		LINE/L1	0	Intergenic		aaagaatgaaatgctgtcacttacagcaaca	0.451613	0.193548	3
ENSG00000202534	12	92952639	92952745	1	unknown	87.6	0	0	0	0	0	0	human-specific	2	LINE/L1	Low_complexity,SINE/Alu	0	Intergenic		ataaattcattaattaaaattaaaaaaaatt	0.612903	0.354839	8
ENSG00000212535	12	95290692	95290799	1	unknown	66.4	0	0	0	0	0	0	Primate ancestor	5	LINE/L1	Simple_repeat	1	ENSG00000028203 (VEZT) [protein_coding]	1	atatagaatttatataaatatgtatgtatac	0.451613	0.419355	3
ENSG00000222544	12	95438737	95438843	-1	unknown	82	0	0	0	0	0	0	Haplorrhini ancestor	4	Simple_repeat	SINE/Alu	0	Intergenic		aataaaaaaagaaaaaaataaaggtgttctc	0.612903	0.193548	7
ENSG00000199506	12	95792529	95792635	-1	unknown	89.4	0	0	0	0	0	0	Primate ancestor	0	LINE/L1		0	Intergenic		tagcaatatattgtactcttgaaaaatgcta	0.387097	0.354839	5
ENSG00000206899	12	97721716	97721822	1	unknown	107.9	0	0	0	0	0	0	Homininae ancestor	13	LINE/L1	LINE/L1	1	ENSG00000257501 (RP11-1016B18,1) [transcribed_processed_pseudogene]	-1	tagaactacgtgaagaatgcagaagcctcag	0.387097	0.16129	2
ENSG00000207414	12	101199271	101199377	-1	unknown	84.4	0	0	0	0	0	0	Primate ancestor	1	LINE/L1		1	ENSG00000256870 (SLC5A8) [protein_coding]	1	ttaaaaaaggaagaaaagaaataataaaata	0.709677	0.16129	6
ENSG00000222890	12	101411357	101411459	1	unknown	60	0	0	0	0	0	0	human-specific	3		LINE/CR1	0	Intergenic		aaaaaattttaaaaaagaataaaagtgttga	0.612903	0.258065	6
ENSG00000222255	12	101765406	101765509	-1	unknown	59.5	0	0	0	0	0	0	Primate ancestor	1			1	ENSG00000111670 (GNPTAB) [protein_coding]	1	tttttttaaaagaaagtgaaaactcagactc	0.419355	0.322581	4
ENSG00000222932	12	101796410	101796502	-1	unknown	62.4	0	0	0	0	0	0	human-specific	8			1	ENSG00000111670 (GNPTAB) [protein_coding]	1	tttaaaataaggaaagaaaatatgtccatct	0.483871	0.290323	4
ENSG00000252863	12	101871742	101871801	-1	unknown	54	0	0	0	0	0	0	human-specific	0	SINE/Alu	SINE/Alu	0	Intergenic		taaaaaactttattgactgggctcagtggct	0.290323	0.322581	6
ENSG00000201324	12	108926435	108926541	-1	unknown	74.3	0	0	0	0	0	0	Primate ancestor	6	LINE/L1	LINE/L1	1	ENSG00000166111 (SVOP) [protein_coding]	1	tgtggattgggttaagaaaatatggtaccag	0.322581	0.290323	4
ENSG00000200665	12	116082570	116082676	1	unknown	77.7	0	0	0	0	0	0	Primate ancestor	3			1	ENSG00000123066 (MED13L) [protein_coding]	-1	taaaattataaaaagaaaaaaaaaagaactc	0.709677	0.16129	10
ENSG00000201382	12	116782105	116782208	1	unknown	81.4	0	0	0	0	0	0	Primate ancestor	4	SINE/Alu	SINE/Alu	1	ENSG00000135119 (RNFT2) [protein_coding]	1	tttttaattaaaaaaaaatagggctgtgtgt	0.387097	0.387097	9
ENSG00000252659	12	120313238	120313341	-1	unknown	66.4	0	0	0	0	0	0	human-specific	2		SINE/Alu	1	ENSG00000089163 (SIRT4) [protein_coding]	-1	gctgaacaattttttatttaaaaaaaatgag	0.451613	0.354839	8
ENSG00000252393	12	121604902	121605012	1	unknown	47.4	0	0	0	0	0	0	human-specific	7	LINE/L1	SINE/Alu	0	Intergenic		tgttaaaacagcagcaacagaagcccagcaa	0.451613	0.0967742	4
ENSG00000252008	12	124901512	124901611	1	unknown	42.6	0	0	0	0	0	0	human-specific	4	SINE/Alu	SINE/Alu	0	Intergenic		tgggtgctgtggttcatgcctattaccccag	0.129032	0.322581	1
ENSG00000222438	12	130869736	130869837	-1	unknown	77.2	0	0	0	1	0	0	human-specific	2	SINE/Alu	SINE/Alu	0	Intergenic		ttttttttttgagacagattctcgctcttgt	0.129032	0.548387	1
ENSG00000200483	12	131815263	131815368	-1	unknown	60.8	0	0	0	0	0	0	Catarrhini ancestor	3	SINE/Alu	LTR/ERV1	0	Intergenic		ttaaaataatataattataaatattaaaaaa	0.645161	0.354839	6
ENSG00000252079	12	132835374	132835500	-1	unknown	54.3	0	0	0	0	1	0	Haplorrhini ancestor	3	LTR/ERVL-MaLR	LTR/ERVL-MaLR	1	ENSG00000072609 (CHFR) [protein_coding]	1	cagatacagtcacctctgaggtcctgggatt	0.225806	0.258065	1
ENSG00000239190	12	133238335	133238438	-1	unknown	61.1	0	0	0	0	0	0	human-specific	3	SINE/Alu	scRNA	0	Intergenic		taaaaaagaaggtagaggccaggcgcagtgg	0.387097	0.0967742	6
ENSG00000276183	13	18418526	18418632	1	known_pseudogene	65	0	0	0	0	0	0	human-specific	0			1	ENSG00000268486 (ABC7-42418200C9,1) [transcribed_unprocessed_pseudogene]	1	ttgcagtccccaaaaggacattttactactt	0.290323	0.322581	4
ENSG00000223024	13	18869185	18869291	-1	unknown	61.3	0	0	0	0	0	0	human-specific	2			1	ENSG00000206192 (ANKRD20A9P) [unprocessed_pseudogene]	1	gcatagtcccgggaaggtcatttgactattt	0.225806	0.322581	2
ENSG00000206787	13	18880054	18880157	1	unknown	80.4	0	0	0	0	0	0	human-specific	3			0	Intergenic		tttattattacagtagtctgtattatttcat	0.258065	0.548387	1
ENSG00000280785	13	20999367	20999467	-1	known_pseudogene	39.1	0	0	0	0	0	0	human-specific	1		SINE/Alu	1	ENSG00000150457 (LATS2) [protein_coding]	1	ttcttcattcgtttcaaaaagacgtatggtt	0.258065	0.419355	5
ENSG00000207518	13	21551304	21551410	-1	unknown	96	0	0	0	0	0	0	human-specific	7	LINE/L2	LINE/L1	1	ENSG00000165487 (MICU2) [protein_coding]	1	tttttaaatgtataaaaaatatataagtctg	0.451613	0.419355	6
ENSG00000252952	13	23217432	23217534	-1	unknown	40	0	0	0	0	0	0	Homininae ancestor	5			1	ENSG00000102683 (SGCG) [protein_coding]	-1	aaaatatgcatttgaaaattttcataataga	0.483871	0.354839	4
ENSG00000199767	13	25517119	25517225	1	unknown	79.7	0	0	0	0	0	0	Haplorrhini ancestor	3	SINE/Alu,Simple_repeat		1	ENSG00000132932 (ATP8A2) [protein_coding]	1	taaagttaaaaaaaaaagaaagaataaatca	0.709677	0.16129	10
ENSG00000252247	13	27343687	27343746	-1	unknown	51.5	0	0	0	0	0	0	human-specific	2	LINE/L1		0	Intergenic		ttaaataaatacatagaaacaaaagcagtaa	0.612903	0.193548	4
ENSG00000252499	13	27488138	27488232	1	unknown	56.7	0	0	0	0	0	0	human-specific	2	LINE/L1	LINE/L1	0	Intergenic		tgatgactggataaagaaaatctggtatatt	0.387097	0.322581	4
ENSG00000207330	13	27828763	27828869	1	unknown	101.5	0	0	0	0	0	0	human-specific	4			0	Intergenic		ttagtggaagcaattttggaggtagtggaag	0.290323	0.290323	2
ENSG00000200840	13	28232501	28232607	1	unknown	69	0	0	0	0	0	0	Primate ancestor	2			1	ENSG00000152520 (PAN3) [protein_coding]	1	aatatatttttaaaaaatttataaagattaa	0.548387	0.419355	6
ENSG00000202237	13	28703702	28703807	-1	unknown	73.8	0	0	0	0	0	0	Primate ancestor	6			1	ENSG00000139508 (SLC46A3) [protein_coding]	1	aataaaataaatttttttaattaaaaaaaag	0.612903	0.354839	8
ENSG00000252928	13	30281765	30281869	1	unknown	59.3	0	0	0	0	0	0	Primate ancestor	4			1	ENSG00000102781 (KATNAL1) [protein_coding]	-1	ttttacttaacgttttctaaaaaggatgtta	0.322581	0.451613	5
ENSG00000207203	13	36267168	36267274	1	unknown	89.8	0	0	0	0	0	0	human-specific	2	LTR/ERVL	LINE/L1	1	ENSG00000250709 (CCDC169-SOHLH2) [protein_coding]	-1	tacaagccagaaaagataagagtcctatctt	0.419355	0.225806	4
ENSG00000252795	13	38779424	38779516	1	unknown	46.3	0	0	0	0	0	0	human-specific	7	LINE/L1		1	ENSG00000150893 (FREM2) [protein_coding]	1	tgctgcctgagtgatggtgaggatgtcccta	0.16129	0.290323	1
ENSG00000223280	13	41354557	41354659	-1	unknown	60	0	0	0	0	0	0	Primate ancestor	5			1	ENSG00000172766 (NAA16) [protein_coding]	-1	aaaaggaatatttcttcattgttttgtgaaa	0.354839	0.419355	4
ENSG00000206962	13	41905118	41905224	1	unknown	90.1	0	0	0	0	0	0	Primate ancestor	3			1	ENSG00000102763 (VWA8) [protein_coding]	-1	tttaagggacttcttcacaaagaaaacacag	0.419355	0.225806	4
ENSG00000252385	13	46410454	46410557	1	unknown	72.9	0	0	0	0	0	0	human-specific	4		LINE/L1	1	ENSG00000102445 (KIAA0226L) [protein_coding]	-1	taccagaatagccagattagagagaaacata	0.483871	0.16129	3
ENSG00000201662	13	48987915	48988017	1	unknown	99.7	0	0	0	0	0	0	human-specific	4	LINE/L1	LINE/L1	1	ENSG00000102531 (FNDC3A) [protein_coding]	1	tcagactctaaaccaacaaagataaaaaaag	0.580645	0.129032	7
ENSG00000252141	13	51565412	51565509	1	unknown	41.5	0	0	0	0	0	0	Haplorrhini ancestor	3		SINE/Alu	0	Intergenic		tccagagttttaatttttttatttctatttt	0.193548	0.645161	2
ENSG00000202478	13	63783801	63783904	1	unknown	75.1	0	0	0	0	0	0	Haplorrhini ancestor	3		LINE/L1	0	Intergenic		taccagaatagccagattagagagaaacata	0.483871	0.16129	3
ENSG00000202433	13	70459464	70459570	1	unknown	74.1	0	0	0	0	0	0	human-specific	9	LINE/L1	LINE/L1	0	Intergenic		tggacgaaatgctgcaattaaaaggcacagt	0.387097	0.193548	4
ENSG00000206922	13	72706017	72706123	-1	unknown	96.4	0	0	0	0	0	0	human-specific	5	LINE/L1		0	Intergenic		taattgcttcaaagagaataaaatacctagg	0.451613	0.258065	4
ENSG00000199381	13	72881108	72881214	-1	unknown	79.6	0	0	0	0	0	0	human-specific	6	LINE/L1	LINE/L1	1	ENSG00000083535 (PIBF1) [protein_coding]	-1	aaaaaaaaaaaaaaatcctatcatctaataa	0.677419	0.193548	15
ENSG00000200267	13	73112915	73113018	-1	unknown	73.4	0	0	0	0	0	0	Primate ancestor	2			0	Intergenic		gaaaacaaaaagtaaagatgcttttggagct	0.451613	0.225806	5
ENSG00000206812	13	75109587	75109693	1	unknown	107.4	0	0	0	0	0	0	human-specific	1		LINE/L1	0	Intergenic		tatgagctaaaggagcatgttctaacccaat	0.354839	0.258065	3
ENSG00000202398	13	80369426	80369534	-1	unknown	80.2	0	0	0	0	0	0	human-specific	1		SINE/Alu	0	Intergenic		gcacagtctgggaagatcatttcagtatctg	0.258065	0.290323	2
ENSG00000222486	13	81265747	81265837	1	unknown	59.2	0	0	0	0	0	0	human-specific	3			1	ENSG00000229309 (RP11-452B18,2) [lincRNA]	1	tacaaaccagtggtaacctcacaaaattgca	0.419355	0.193548	4
ENSG00000222791	13	83298071	83298167	-1	unknown	60.2	0	0	0	0	0	0	human-specific	2	LINE/L1	DNA/TcMar-Tigger	0	Intergenic		tactagaaattacaaagcaagcagctaaaaa	0.548387	0.16129	5
ENSG00000207012	13	85584748	85584853	-1	unknown	66.9	0	0	0	0	0	0	human-specific	5			0	Intergenic		tttgaagaacaaaacctgctttctggctgat	0.290323	0.322581	4
ENSG00000251753	13	90781766	90781869	-1	unknown	45.3	0	0	0	0	0	0	human-specific	4			0	Intergenic		ttttgtgaaacatgctcttggaaataattgc	0.290323	0.387097	3
ENSG00000252335	13	95019235	95019336	1	unknown	44.5	0	0	0	0	0	0	human-specific	4	LINE/L1,DNA/hAT-Charlie	DNA/hAT-Charlie	0	Intergenic		tggcccccaccaccagagtttctgattcagt	0.193548	0.258065	1
ENSG00000207298	13	99025234	99025345	1	unknown	76.4	0	0	0	0	0	0	Primate ancestor	0	Low_complexity	Low_complexity	1	ENSG00000088387 (DOCK9) [protein_coding]	-1	aaagaaaacaaaaacaaaaacaaaacaaaac	0.806452	0	5
ENSG00000206906	14	18343038	18343144	1	unknown	66.5	0	0	0	0	0	0	human-specific	7			0	Intergenic		ttacagtccccaaaaggacattttactactt	0.322581	0.322581	4
ENSG00000212612	14	18978847	18978953	1	unknown	60	0	0	0	0	0	0	human-specific	0			1	ENSG00000222036 (POTEM) [protein_coding]	1	gtgcagtcactggaaggtcatttgactattt	0.225806	0.354839	2
ENSG00000212516	14	19422815	19422921	-1	unknown	60	0	0	0	0	0	0	human-specific	0			1	ENSG00000187537 (POTEG) [protein_coding]	1	gtgcagtcactggaaggtcatttgactattt	0.225806	0.354839	2
ENSG00000200102	14	21113639	21113745	-1	unknown	79.4	0	0	0	0	0	0	Primate ancestor	0		Simple_repeat	1	ENSG00000178107 (RP11-998D10,4) [lincRNA]	-1	gtgcagtaccagagaccatttcactaattgc	0.290323	0.258065	2
ENSG00000202229	14	23156309	23156414	-1	unknown	64.8	0	0	0	0	0	0	Primate ancestor	3	SINE/Alu		1	ENSG00000092068 (SLC7A8) [protein_coding]	1	aaagagaaaaatatccgggcgcagtggctca	0.387097	0.129032	5
ENSG00000252347	14	23259460	23259566	-1	unknown	49.6	0	0	0	0	0	0	Primate ancestor	3	SINE/Alu,Simple_repeat		1	ENSG00000215277 (RNF212B) [protein_coding]	-1	aaaaaaacaaaaaaaactttaaaagaagaaa	0.774194	0.0967742	8
ENSG00000252065	14	28982303	28982410	-1	unknown	59.8	0	0	0	0	0	0	human-specific	1	LINE/L1	LINE/L1	1	ENSG00000258028 (RP11-148E17,1) [lincRNA]	-1	taggtattttattatttttgtggcaattgta	0.225806	0.548387	2
ENSG00000252686	14	29811916	29812018	1	unknown	47.6	0	0	0	0	0	0	human-specific	5		Simple_repeat	1	ENSG00000184304 (PRKD1) [protein_coding]	-1	tatttcatataactaaatacacatacacata	0.483871	0.322581	3
ENSG00000207440	14	31142939	31143048	1	unknown	89.6	0	0	0	0	0	1	Primate ancestor	2	SINE/Alu,Simple_repeat	Simple_repeat,Low_complexity	1	ENSG00000092148 (HECTD1) [protein_coding]	-1	taaaaatataattaattaattaattaaataa	0.612903	0.387097	5
ENSG00000223087	14	31662039	31662143	-1	unknown	67.5	0	0	0	0	0	0	human-specific	5			1	ENSG00000151413 (NUBPL) [protein_coding]	-1	tgaaataaaaatgtatagcatatacattaaa	0.548387	0.290323	5
ENSG00000207412	14	31686692	31686798	-1	unknown	94.6	0	0	0	0	0	0	Primate ancestor	1	DNA/hAT,LINE/L1	SINE/Alu	1	ENSG00000151413 (NUBPL) [protein_coding]	-1	tatgaaaagcaatagcaaatgctggcgagga	0.419355	0.16129	4
ENSG00000201654	14	32202045	32202151	1	known	106.1	0	0	1	0	0	1	Placentalia ancestor	7			0	Intergenic		gcgcggttcaacgaaggtcgttgggcaagat	0.225806	0.193548	2
ENSG00000202337	14	32203163	32203269	-1	known	106.1	0	1	1	1	1	1	Placentalia ancestor	20			0	Intergenic		gcgcagtctgtcaagatcatttcagtatctg	0.225806	0.322581	2
ENSG00000253003	14	34675891	34675994	1	unknown	53.5	0	0	0	0	0	0	human-specific	3	SINE/Alu		0	Intergenic		aaataataatgagaatccaatgttcttgtat	0.419355	0.354839	3
ENSG00000252746	14	37187219	37187314	1	unknown	58.3	0	0	0	0	0	0	human-specific	0	LINE/L1	LINE/L1	0	Intergenic		aaaaataaatttaaaaataaaacaaaaaata	0.774194	0.193548	6
ENSG00000207046	14	37434469	37434573	-1	unknown	87.2	0	0	0	0	0	0	Haplorrhini ancestor	2	LINE/L1	SINE/Alu	1	ENSG00000151338 (MIPOL1) [protein_coding]	-1	tgggagaaaatttttgcaatctatccatcta	0.322581	0.354839	4
ENSG00000201431	14	37827798	37827904	-1	unknown	70.5	0	0	0	0	0	0	Primate ancestor	3	LINE/L1		1	ENSG00000139865 (TTC6) [protein_coding]	-1	tcagggaaagaaggataaaatatcaaggagc	0.483871	0.129032	4
ENSG00000199739	14	45274359	45274477	-1	unknown	86.8	0	0	0	0	0	0	human-specific	5		LINE/L1	0	Intergenic		ttttaaaaagtgtccaggccatgaaagtcaa	0.387097	0.258065	5
ENSG00000207366	14	48341226	48341332	-1	unknown	68.8	0	0	0	0	0	0	human-specific	2	LINE/L1	LINE/L1	0	Intergenic		tatggctgaaatgacagaagtagaattcaga	0.419355	0.225806	3
ENSG00000252474	14	49839725	49839827	1	unknown	72.8	0	0	0	0	0	0	Primate ancestor	7		SINE/Alu	1	ENSG00000165525 (NEMF) [protein_coding]	-1	ttaattttaaatttaaaatttaaaaaaatta	0.548387	0.451613	7
ENSG00000251929	14	49901850	49901950	-1	unknown	61.8	0	0	0	0	0	0	Haplorrhini ancestor	2		DNA/hAT,Simple_repeat	0	Intergenic		tcttaaaagaaatctatatataagtatacaa	0.516129	0.322581	4
ENSG00000252400	14	51522864	51522967	1	unknown	37.6	0	0	0	0	0	0	human-specific	1			1	ENSG00000139926 (FRMD6) [protein_coding]	1	acaaaaatataggttatagacatgatctgca	0.451613	0.258065	5
ENSG00000207004	14	51724103	51724209	1	unknown	86.9	0	0	0	0	0	0	Primate ancestor	2			1	ENSG00000139926 (FRMD6) [protein_coding]	1	taaaaaaaaaaaaaacactcagctaagattg	0.612903	0.16129	14
ENSG00000200818	14	56824986	56825092	1	unknown	77.2	0	0	0	0	0	0	human-specific	7			1	ENSG00000248550 (OTX2-AS1) [lincRNA]	1	ttaaattacaaaaataaaaaaaaagaaagag	0.709677	0.16129	9
ENSG00000252782	14	58292293	58292388	-1	unknown	53.5	0	0	0	0	0	0	Primate ancestor	2			1	ENSG00000139971 (C14orf37) [protein_coding]	1	aattaaaaaagtaaagaatgtatcggagtgt	0.483871	0.258065	6
ENSG00000206870	14	60974327	60974435	1	unknown	71.2	0	0	0	0	0	0	Primate ancestor	2	DNA/hAT-Charlie	DNA/hAT-Charlie	1	ENSG00000258892 (RP11-193F5,1) [processed_transcript]	1	aaacaaaaaacagctgcagatgatatgtaaa	0.548387	0.16129	6
ENSG00000281544	14	63477774	63477839	1	known_pseudogene	52.8	0	0	0	0	0	0	Primate ancestor	6			1	ENSG00000154001 (PPP2R5E) [protein_coding]	-1	taaatgtatactgaaactacaaatccaaaaa	0.548387	0.225806	5
ENSG00000202490	14	63618043	63618144	1	unknown	76	0	0	0	0	0	0	human-specific	1		SINE/Alu	1	ENSG00000140006 (WDR89) [protein_coding]	-1	tagaggggtgtgtgtgtgtgttagagagaga	0.225806	0.290323	1
ENSG00000207172	14	63630678	63630781	1	unknown	67.8	0	0	0	0	0	0	human-specific	1	SINE/Alu	SINE/Alu	1	ENSG00000140006 (WDR89) [protein_coding]	-1	taaatgtattgtcctttttttttttttttgt	0.129032	0.709677	3
ENSG00000207089	14	68735922	68736028	-1	unknown	95.4	0	0	0	0	0	0	Primate ancestor	7	Simple_repeat	Simple_repeat	0	Intergenic		ttaaaatgaaaaagtaataaaacaaaacaaa	0.709677	0.16129	5
ENSG00000252263	14	70496107	70496210	1	unknown	77.1	0	0	0	0	0	0	human-specific	1	LINE/L1		1	ENSG00000257759 (RP11-486O13,4) [lincRNA]	-1	tatattaaataaaattattatttaaaaattt	0.516129	0.483871	5
ENSG00000252839	14	73246818	73246880	-1	unknown	46.1	0	0	0	0	1	0	Catarrhini ancestor	2			1	ENSG00000100767 (PAPLN) [protein_coding]	-1	ctttaaaaattatttgggaggctgaggtgga	0.290323	0.322581	5
ENSG00000251907	14	73659564	73659660	-1	unknown	55.8	0	0	0	0	0	0	Haplorrhini ancestor	3			1	ENSG00000119661 (DNAL1) [protein_coding]	-1	aaaaatatatagtttattgtgttatttagct	0.354839	0.483871	5
ENSG00000206924	14	75020761	75020867	1	unknown	82.9	0	0	0	0	0	0	Primate ancestor	4	LTR/ERVL-MaLR	Simple_repeat,SINE/Alu	1	ENSG00000119684 (MLH3) [protein_coding]	-1	ttattattattattattattattattttgag	0.290323	0.645161	1
ENSG00000251895	14	84739942	84740052	1	unknown	38.8	0	0	0	0	0	0	human-specific	10			0	Intergenic		cctaagcaagtaaagaagattttttttttct	0.322581	0.419355	3
ENSG00000252783	14	87996345	87996448	-1	unknown	53.2	0	0	0	0	0	0	human-specific	6			0	Intergenic		aaagacagagagagaaacactgtcattactt	0.451613	0.193548	3
ENSG00000201097	14	92265702	92265807	1	unknown	75.8	0	0	0	0	0	0	Primate ancestor	5	SINE/MIR	SINE/Alu	0	Intergenic		ttaaaaattttcttcaaaaaatttcttggct	0.354839	0.451613	6
ENSG00000252720	14	93437400	93437510	-1	unknown	44.1	0	0	0	0	0	0	Haplorrhini ancestor	3		LTR/ERVL-MaLR	1	ENSG00000133958 (UNC79) [protein_coding]	-1	aaaataaaaagaagaaataggaattaaggta	0.645161	0.16129	5
ENSG00000272439	14	99444306	99444412	1	unknown	83.1	0	0	0	0	0	0	human-specific	2	LINE/L1	LINE/L1	1	ENSG00000183576 (SETD3) [protein_coding]	-1	tgtcctatggcactgtaggatggccatagtt	0.193548	0.322581	1
ENSG00000207208	14	101803227	101803331	1	unknown	80.9	0	0	0	0	0	0	Haplorrhini ancestor	2	SINE/Alu	LINE/L1	1	ENSG00000078304 (PPP2R5C) [protein_coding]	1	taataaatggcgttgggaaaactggatattc	0.354839	0.290323	4
ENSG00000212330	14	102501676	102501779	1	unknown	71.8	0	0	0	0	0	0	Primate ancestor	3			1	ENSG00000196663 (TECPR2) [protein_coding]	1	tatttattaaaaaccaataggaggagcactt	0.419355	0.290323	5
ENSG00000206969	14	102865856	102865963	1	unknown	97.9	0	0	0	0	0	0	Primate ancestor	4	SINE/Alu,LINE/L1	LINE/L1	1	ENSG00000131323 (TRAF3) [protein_coding]	1	taaaacacatgcacacatatgtttattgcag	0.387097	0.290323	4
ENSG00000222761	14	104400943	104401048	-1	unknown	81.7	0	0	0	0	0	0	Haplorrhini ancestor	3	LTR/ERVL-MaLR	LTR/ERVL-MaLR	0	Intergenic		aaaaaagaactacctgagtctgggtaattta	0.419355	0.258065	6
ENSG00000201241	15	19883614	19883716	1	unknown	63.4	0	0	0	0	0	0	human-specific	4			1	ENSG00000215567 (RP11-79C23,1) [unprocessed_pseudogene]	1	ttgcagtcccccaaaggacattttactactt	0.258065	0.322581	3
ENSG00000238478	15	20738679	20738785	1	unknown	87.2	0	0	0	0	0	0	human-specific	1	LINE/L1	LINE/L1	1	ENSG00000260409 (RP11-403B2,7) [lincRNA]	-1	tattattacagtagtctgtattatttcatat	0.290323	0.516129	1
ENSG00000238489	15	20855251	20855357	-1	unknown	70.5	0	0	0	0	0	0	human-specific	0			1	ENSG00000230031 (POTEB2) [protein_coding]	1	gtgcagtcactggaagatcatttcactattt	0.258065	0.354839	2
ENSG00000207289	15	21307749	21307855	1	unknown	87.2	0	0	0	0	0	0	human-specific	0	LINE/L1	LINE/L1	1	ENSG00000247765 (RP11-32B5,7) [lincRNA]	-1	tattattacagtagtctgtattatttcatat	0.290323	0.516129	1
ENSG00000275174	15	21428879	21428985	-1	known_pseudogene	70.5	0	0	0	0	0	0	human-specific	0			1	ENSG00000278522 (POTEB3) [protein_coding]	1	gtgcagtcactggaagatcatttcactattt	0.258065	0.354839	2
ENSG00000200790	15	21866210	21866316	-1	unknown	70.5	0	0	0	0	0	0	human-specific	0			1	ENSG00000233917 (POTEB) [protein_coding]	1	gtgcagtcactggaagatcatttcactattt	0.258065	0.354839	2
ENSG00000206616	15	23777437	23777543	-1	unknown	67.9	0	0	0	0	0	0	Homininae ancestor	4	LINE/L1	LINE/L1	0	Intergenic		tcaagttggataaaaaaaaaaaaagacatct	0.580645	0.193548	13
ENSG00000206972	15	30254402	30254508	-1	unknown	106	0	0	0	0	0	0	human-specific	0	LINE/L1		0	Intergenic		ttattcacaatagcaaagacttggaaccaac	0.419355	0.225806	3
ENSG00000212526	15	30956248	30956350	-1	unknown	69.1	0	0	0	0	0	0	Primate ancestor	4			1	ENSG00000166912 (MTMR10) [protein_coding]	1	aatgaaatgggagcatattcttgttatttaa	0.354839	0.387097	3
ENSG00000207257	15	32284152	32284258	1	unknown	106	0	0	0	0	0	0	human-specific	0		LINE/L1	0	Intergenic		ttattcacaatagcaaagacttggaaccaac	0.419355	0.225806	3
ENSG00000223313	15	40529570	40529673	1	unknown	66.2	0	0	0	0	0	0	Primate ancestor	2	LINE/L1	SINE/Alu	1	ENSG00000128891 (C15orf57) [protein_coding]	-1	tttttttgagacggagtctcgctctatcgcc	0.129032	0.387097	1
ENSG00000200407	15	41448742	41448844	-1	unknown	73.7	0	0	0	0	0	0	Primate ancestor	1	SINE/Alu	Low_complexity,SINE/Alu	1	ENSG00000137815 (RTF1) [protein_coding]	-1	ttgttttgttttgttttgtttttcaagatgg	0.0967742	0.645161	2
ENSG00000201077	15	42427591	42427697	-1	unknown	100.1	0	0	0	0	0	0	Haplorrhini ancestor	4			1	ENSG00000103994 (ZNF106) [protein_coding]	1	aaaaaaaatgaagaaaaatgaacttaaattc	0.645161	0.193548	8
ENSG00000222398	15	43602543	43602648	1	unknown	60.5	0	0	0	0	0	0	Primate ancestor	2	SINE/Alu	SINE/Alu	1	ENSG00000242866 (STRC) [protein_coding]	-1	tttttttttttttttgagatggagtcttgct	0.0967742	0.645161	1
ENSG00000206991	15	43637632	43637738	-1	unknown	97	0	0	0	0	0	0	Primate ancestor	1			1	ENSG00000166762 (CATSPER2) [protein_coding]	1	ttaaatattaaaccactaatcagtgttttct	0.354839	0.419355	3
ENSG00000201136	15	43702363	43702470	1	unknown	68.4	0	0	0	0	0	0	human-specific	7	SINE/Alu	Simple_repeat	1	ENSG00000166763 (STRCP1) [unprocessed_pseudogene]	-1	tttaagaaagaaaaaaaaagaaaaaagaaaa	0.774194	0.0967742	9
ENSG00000206589	15	43734179	43734285	-1	unknown	97	0	0	0	0	0	0	human-specific	1			1	ENSG00000205771 (CATSPER2P1) [transcribed_unprocessed_pseudogene]	1	ttaaatattaacaaaacctcactaatcagtg	0.451613	0.290323	4
ENSG00000252117	15	44927600	44927703	-1	unknown	74.5	0	0	0	0	0	0	human-specific	3	Simple_repeat	LINE/L1	1	ENSG00000259742 (CTD-2014N11,1) [unprocessed_pseudogene]	1	tatatgatactccaaaagcagacataaagaa	0.516129	0.193548	4
ENSG00000252475	15	44962830	44962933	1	unknown	79.5	0	0	0	0	0	0	Primate ancestor	6	LINE/L1	Low_complexity	1	ENSG00000167014 (C15orf43) [protein_coding]	1	tatatgatactccaaaagcagacataaagaa	0.516129	0.193548	4
ENSG00000252288	15	44973558	44973661	1	unknown	75.9	0	0	0	0	0	0	Primate ancestor	4			1	ENSG00000167014 (C15orf43) [protein_coding]	1	tttaaaaaatcactatatatattgcctggaa	0.419355	0.354839	6
ENSG00000238941	15	45354779	45354885	-1	unknown	90.1	0	0	0	0	0	0	human-specific	4	SINE/Alu	DNA/hAT-Charlie	0	Intergenic		taatttaaattttttaaaataatttaaaaaa	0.548387	0.451613	6
ENSG00000238456	15	46660658	46660760	1	unknown	59.3	0	0	0	0	0	0	human-specific	1		LINE/L1	0	Intergenic		tctgccatcacaaaaaatatgaaattataga	0.483871	0.258065	6
ENSG00000271819	15	50347423	50347529	-1	unknown	89.3	0	0	0	0	0	0	human-specific	2			1	ENSG00000104064 (GABPB1) [protein_coding]	1	ttattatttttaataataaaaaataaaaaaa	0.612903	0.387097	7
ENSG00000272337	15	51907200	51907305	1	unknown	81.8	0	0	0	0	0	0	human-specific	1			1	ENSG00000138594 (TMOD3) [protein_coding]	1	tattgagttctggcaaaaaataaataaaata	0.516129	0.290323	6
ENSG00000206641	15	53764204	53764310	1	unknown	80.6	0	0	0	0	0	0	Hominini ancestor	1		Simple_repeat	0	Intergenic		aaagtgaaataaatcataattttttaaaaaa	0.580645	0.322581	6
ENSG00000199784	15	56274530	56274636	-1	unknown	81.4	0	0	0	0	0	0	Haplorrhini ancestor	4		LINE/L1	1	ENSG00000151575 (TEX9) [protein_coding]	-1	aagagagaaagagacatataaaagcaagaaa	0.645161	0.0645161	4
ENSG00000252984	15	57405074	57405175	-1	unknown	60.5	0	0	0	0	0	0	Haplorrhini ancestor	5			1	ENSG00000128849 (CGNL1) [protein_coding]	-1	aaaaaaaagaaaggaaagaaagcaccaatac	0.677419	0.0322581	8
ENSG00000199512	15	59341314	59341417	-1	unknown	75.3	0	0	0	0	0	0	human-specific	4	LINE/L1	LINE/L1	1	ENSG00000157483 (MYO1E) [protein_coding]	1	ttattgaaaaaaaaaatctagtgtttgctag	0.419355	0.354839	10
ENSG00000207162	15	64671263	64671369	1	unknown	90.9	0	0	0	0	0	0	Primate ancestor	0	SINE/Alu		1	ENSG00000180357 (ZNF609) [protein_coding]	1	taaaattaggaaaaaaaagtgaagtgttgag	0.516129	0.225806	8
ENSG00000201709	15	65229861	65229967	1	unknown	93.9	0	0	0	0	0	0	Haplorrhini ancestor	3		SINE/Alu	0	Intergenic		aataagaaaaacaggccaggcatggtggctc	0.387097	0.129032	5
ENSG00000207449	15	65553081	65553187	-1	unknown	101.8	0	0	0	0	0	0	human-specific	6	LINE/L1	LINE/L1	1	ENSG00000074696 (HACD3) [protein_coding]	-1	tattaagaaaatgtggcacatatacaccatg	0.419355	0.258065	4
ENSG00000206625	15	67839939	67840045	-1	known	109.4	0	1	1	1	1	1	Placentalia ancestor	24			1	ENSG00000259410 (RP11-34F13,3) [processed_transcript]	-1	tacatcaggttgtttttctgtttttacatca	0.193548	0.516129	1
ENSG00000200216	15	70193236	70193341	1	unknown	74.5	0	0	0	0	0	0	human-specific	6			0	Intergenic		ttaaaatcccataagtagaaaagtggatggg	0.419355	0.225806	4
ENSG00000252061	15	78898840	78898936	-1	unknown	57.2	0	0	0	0	0	0	human-specific	5			0	Intergenic		aagtcacatctagataaacaagaactttcaa	0.483871	0.225806	3
ENSG00000252995	15	79817349	79817450	-1	unknown	42.5	0	0	0	0	0	0	Primate ancestor	4			0	Intergenic		aaaaaaagagagatcccttttttggtctttt	0.322581	0.387097	7
ENSG00000222139	15	80663772	80663878	1	unknown	78.5	0	0	0	0	0	0	human-specific	3			0	Intergenic		acataaaatggagtgtccaagtcacccatga	0.387097	0.193548	4
ENSG00000212374	15	83717427	83717522	1	unknown	64.7	0	0	0	0	0	0	Primate ancestor	1		LINE/L1	1	ENSG00000156218 (ADAMTSL3) [protein_coding]	1	taaaaaagaccagttagttgtaagggaaggg	0.419355	0.193548	6
ENSG00000200444	15	83824863	83824953	-1	unknown	75.2	0	0	0	0	0	0	Primate ancestor	4	LINE/L1	LINE/L1	1	ENSG00000156218 (ADAMTSL3) [protein_coding]	-1	taattttttatcttaaattttttaaattaaa	0.387097	0.580645	3
ENSG00000207037	15	84938416	84938522	-1	unknown	84.1	0	0	0	0	0	0	Haplorrhini ancestor	5	LINE/L1	LINE/L2	1	ENSG00000156222 (SLC28A1) [protein_coding]	-1	tacactgtgtgcctgcatctaaacacctcat	0.258065	0.290323	3
ENSG00000212388	15	84939617	84939723	-1	unknown	73.5	0	0	0	0	0	0	Haplorrhini ancestor	5			1	ENSG00000156222 (SLC28A1) [protein_coding]	-1	aaaaccaaaaaataaatttccttatacaaca	0.580645	0.225806	6
ENSG00000202081	15	85651522	85651628	-1	unknown	71.9	0	0	0	0	0	0	Primate ancestor	2	LINE/L1		1	ENSG00000170776 (AKAP13) [protein_coding]	-1	tttttaaaaagtcactgactggtaccctcaa	0.322581	0.322581	5
ENSG00000252931	15	85821855	85821957	1	unknown	44.5	0	0	0	0	0	0	human-specific	3		SINE/Alu	0	Intergenic		gtgagatagcctgttgtcgtggaaacatgcc	0.225806	0.258065	3
ENSG00000207150	15	87474183	87474289	-1	unknown	87.5	0	0	0	0	0	0	human-specific	3		LINE/L1	1	ENSG00000259560 (RP11-648K4,2) [lincRNA]	1	ttttaaaaaaaaacattaaacactgagcaaa	0.580645	0.225806	9
ENSG00000206590	15	89714232	89714338	1	unknown	88.8	0	0	0	0	0	0	Haplorrhini ancestor	4		SINE/Alu	1	ENSG00000140527 (WDR93) [protein_coding]	1	ttttgagatggagtttcactctgttgcccag	0.16129	0.387097	1
ENSG00000212420	15	89886485	89886591	-1	unknown	62.6	0	0	0	0	0	0	Primate ancestor	3			1	ENSG00000157823 (AP3S2) [protein_coding]	1	aaaaaataaagaaaattttttaaaagagaaa	0.677419	0.225806	6
ENSG00000222361	15	98074667	98074763	-1	unknown	68.3	0	0	0	0	0	0	Primate ancestor	3	LINE/L1	LINE/L1	1	ENSG00000259199 (CTD-2544M6,1) [lincRNA]	1	ttaaaaaatgggttttcacacaagaaactta	0.451613	0.290323	6
ENSG00000251819	15	100551820	100551922	-1	unknown	64.2	0	0	0	0	0	0	human-specific	9			0	Intergenic		tttttaaaaaaggttacactgtgcaccgaga	0.354839	0.290323	6
ENSG00000200095	15	100560686	100560792	-1	unknown	95.2	0	0	0	0	0	0	human-specific	2		SINE/Alu	1	ENSG00000140471 (LINS1) [protein_coding]	1	gtaactttaaaaaaaaaaaaaggcactttct	0.516129	0.258065	13
ENSG00000252614	15	101648206	101648312	-1	unknown	52.4	0	0	0	0	0	0	Primate ancestor	3	SINE/Alu		1	ENSG00000184277 (TM2D3) [protein_coding]	1	aacaaacatgggccgggcgtggtggcctaca	0.258065	0.129032	3
ENSG00000200869	16	6873899	6874005	1	unknown	84.5	0	0	0	0	0	0	human-specific	13	SINE/MIR	LINE/L1	1	ENSG00000078328 (RBFOX1) [protein_coding]	1	tagtaaaagtagaaatacctgttgatccatt	0.387097	0.322581	4
ENSG00000212189	16	7004007	7004112	-1	unknown	61.6	0	0	0	0	0	0	human-specific	10	Simple_repeat		1	ENSG00000078328 (RBFOX1) [protein_coding]	-1	ataaaaaaaaaaaaaaaaacccctcatttct	0.612903	0.193548	17
ENSG00000199482	16	10496272	10496374	1	unknown	89.5	0	0	0	0	0	0	Primate ancestor	2	LINE/L1	SINE/Alu	0	Intergenic		tttggctgggtatggtgacgcatgcctgtaa	0.16129	0.322581	2
ENSG00000206778	16	15877163	15877266	-1	unknown	72.3	0	0	0	0	0	0	human-specific	4	SINE/Alu		1	ENSG00000133393 (FOPNL) [protein_coding]	1	tttaaaaaagaaggccgggcgcattggctca	0.322581	0.193548	6
ENSG00000207167	16	19012157	19012263	1	unknown	83.8	0	0	0	0	0	0	Primate ancestor	4	SINE/Alu		1	ENSG00000170537 (TMC7) [protein_coding]	1	aatttatttaaaaaccaaataaataaataat	0.612903	0.322581	5
ENSG00000200893	16	20784509	20784615	1	unknown	82.1	0	0	0	0	0	0	Primate ancestor	0	LINE/L1	Simple_repeat	1	ENSG00000005187 (ACSM3) [protein_coding]	1	cataaaaataaaaacaaaataaaataaaatg	0.741935	0.16129	5
ENSG00000207248	16	21642054	21642160	1	unknown	94.2	0	0	0	0	0	0	Primate ancestor	4			1	ENSG00000197006 (METTL9) [protein_coding]	1	tttaaaaagaaaacaattaaagtaaaagttg	0.580645	0.258065	5
ENSG00000207042	16	21642294	21642400	1	unknown	91.7	0	0	0	0	0	0	Primate ancestor	0			1	ENSG00000197006 (METTL9) [protein_coding]	1	ttaaaaaataaataaaaataaattaacctta	0.645161	0.290323	6
ENSG00000212382	16	27863251	27863356	1	unknown	63.8	0	0	0	0	0	0	Haplorrhini ancestor	3			1	ENSG00000169181 (GSG1L) [protein_coding]	-1	caagaaaaaaattctattgaatcagataaca	0.548387	0.225806	7
ENSG00000207266	16	27998295	27998401	-1	unknown	86	0	0	0	0	0	0	human-specific	2	LINE/L1		1	ENSG00000169181 (GSG1L) [protein_coding]	1	tccattattctaagtgaagtaactctggaat	0.322581	0.354839	2
ENSG00000252074	16	30675300	30675402	-1	unknown	50.6	0	0	0	0	0	0	human-specific	5	LINE/L1	SINE/Alu	0	Intergenic		tgtgattattatacattgcatgattgtatca	0.290323	0.451613	1
ENSG00000222287	16	30701337	30701435	-1	unknown	65.6	0	0	0	0	0	0	human-specific	2			1	ENSG00000080603 (SRCAP) [protein_coding]	-1	tagaaaaatttaaaaaattaaaatagaaagc	0.645161	0.225806	6
ENSG00000199448	16	46556089	46556191	-1	unknown	79	0	0	0	0	0	0	human-specific	3			1	ENSG00000261239 (ANKRD26P1) [transcribed_unprocessed_pseudogene]	1	gtgcagtccctggaggtcatttgacaatttt	0.193548	0.354839	2
ENSG00000222170	16	48731704	48731801	-1	unknown	63.4	0	0	0	0	0	0	Primate ancestor	0		SINE/Alu	1	ENSG00000260086 (RP11-42I10,1) [lincRNA]	-1	ttaaaaaaagaattaaataagacattctagg	0.548387	0.258065	7
ENSG00000252569	16	53443228	53443332	-1	unknown	51.3	0	0	0	0	0	0	Haplorrhini ancestor	7			1	ENSG00000103479 (RBL2) [protein_coding]	-1	tctccaaggcggcgaaagggtgaaaatccct	0.290323	0.16129	4
ENSG00000206833	16	57830536	57830642	-1	unknown	105.9	0	0	0	0	0	0	Primate ancestor	11	SINE/Alu	SINE/MIR	1	ENSG00000140859 (KIFC3) [protein_coding]	1	tgccgggtgtggtggctcatgcctgtaatct	0.0967742	0.322581	2
ENSG00000212379	16	58378052	58378148	-1	unknown	66.1	0	0	0	0	0	0	Placentalia ancestor	3	LINE/L1	LTR/ERV1	1	ENSG00000181938 (GINS3) [protein_coding]	-1	tcctggcatcaccccacaaattccatgaaag	0.322581	0.193548	3
ENSG00000252271	16	58384442	58384542	-1	unknown	56.4	0	0	0	0	0	0	Primate ancestor	1			1	ENSG00000181938 (GINS3) [protein_coding]	-1	tcatagcaccaccccacaaatcccacgcaaa	0.387097	0.0967742	3
ENSG00000200556	16	58496908	58497014	1	unknown	79.9	0	0	0	0	0	0	Primate ancestor	6	SINE/MIR	SINE/Alu	1	ENSG00000103034 (NDRG4) [protein_coding]	1	aaaatattttccaaaaagaggataaaggctg	0.483871	0.225806	5
ENSG00000200424	16	58744251	58744357	-1	unknown	84.3	0	0	0	0	0	0	human-specific	4	SINE/Alu		1	ENSG00000245768 (RP11-410D17,2) [lincRNA]	-1	ctaataagaaataaagaaaaaaaaaagcagg	0.677419	0.0967742	10
ENSG00000207441	16	62187540	62187646	-1	unknown	107.2	0	0	0	0	0	0	human-specific	7	LINE/L1	LTR/ERV1	0	Intergenic		tttgacccagtcatcccattactgggtatat	0.225806	0.354839	1
ENSG00000202336	16	68017710	68017817	-1	unknown	77.2	0	0	0	0	0	0	Primate ancestor	2	SINE/Alu,LTR/ERV1	LTR/ERV1,SINE/Alu	1	ENSG00000167264 (DUS2) [protein_coding]	-1	ttaattttttaattttttttaaattatatac	0.322581	0.645161	3
ENSG00000252026	16	68284223	68284318	-1	unknown	52.9	0	0	0	0	0	0	human-specific	4	DNA/hAT-Tip100		1	ENSG00000103064 (SLC7A6) [protein_coding]	-1	ttagcaacaatgtagcaccagaaggcagagc	0.387097	0.129032	2
ENSG00000202497	16	69007052	69007155	-1	unknown	66.5	0	0	0	0	0	0	Primate ancestor	2	LINE/L1	LINE/L1	1	ENSG00000103047 (TANGO6) [protein_coding]	-1	aaataaaagaaaaagaaaacattatgctaag	0.645161	0.16129	5
ENSG00000207083	16	69175671	69175777	-1	unknown	96	0	0	0	0	0	0	Catarrhini ancestor	4		SINE/Alu	1	ENSG00000141076 (CIRH1A) [protein_coding]	-1	ttgcaaaccatccaaaagaccaccacccgcc	0.354839	0.0967742	4
ENSG00000200153	16	70445293	70445399	-1	unknown	93	0	0	0	0	0	0	human-specific	4	SINE/Alu,Simple_repeat	LINE/L1	0	Intergenic		aaaaaaaaaaaaaaaattgaaggccgggcgc	0.580645	0.0645161	16
ENSG00000252339	16	71563430	71563528	-1	unknown	44.8	0	0	0	0	0	0	Primate ancestor	0	LINE/L1		1	ENSG00000157429 (ZNF19) [protein_coding]	1	tacaccatgatcaagtgggatttattactga	0.322581	0.322581	2
ENSG00000199301	16	71666091	71666197	1	unknown	82.7	0	0	0	0	0	0	Primate ancestor	4		Simple_repeat,SINE/Alu	1	ENSG00000040199 (PHLPP2) [protein_coding]	-1	aaaaaaagaaaagaaaaagaaaaaaactagt	0.774194	0.0645161	7
ENSG00000251794	16	74456541	74456611	1	unknown	40.3	0	0	0	0	0	0	Primate ancestor	0			1	ENSG00000090863 (GLG1) [protein_coding]	-1	tttgtttttttaaaaaaggagattctcttgg	0.258065	0.483871	6
ENSG00000252101	16	75286712	75286800	-1	unknown	44.5	0	0	0	0	0	0	Primate ancestor	0	LTR/ERVL-MaLR		0	Intergenic		gtgatgtggtttggctgcatccccaatcaaa	0.225806	0.290323	3
ENSG00000252608	16	81106533	81106639	-1	unknown	49.7	0	0	0	0	0	0	Primate ancestor	8	SINE/Alu	DNA/TcMar-Tigger	1	ENSG00000166473 (PKD1L2) [polymorphic_pseudogene]	1	taatataattttaaaataaaaaaatatatac	0.612903	0.354839	7
ENSG00000252887	16	89443318	89443424	1	unknown	58.1	0	0	0	0	0	0	human-specific	5	SINE/Alu		1	ENSG00000167522 (ANKRD11) [protein_coding]	-1	aaaaaaaacacacacagattgggacctgctc	0.451613	0.129032	8
ENSG00000222359	16	90144592	90144695	1	unknown	60.9	0	0	0	0	0	0	human-specific	0			1	ENSG00000261172 (RP11-356C4,5) [lincRNA]	-1	tttaaaaaaagagaaaaaaattactcccaga	0.580645	0.193548	7
ENSG00000277613	17	90796	90899	-1	known_pseudogene	60.9	0	0	0	0	0	0	human-specific	0			1	ENSG00000280136 (RP11-1228E12,2) [lincRNA]	1	ttaaaaaaaagagaaaaaaattactcccaga	0.612903	0.16129	8
ENSG00000222429	17	4619749	4619852	-1	unknown	61.1	0	0	0	0	0	0	human-specific	1	SINE/Alu		0	Intergenic		ttttatgtaaaaaaaaaaagttttttttaac	0.451613	0.451613	11
ENSG00000206618	17	6207163	6207269	1	unknown	84	0	0	0	0	0	0	human-specific	6		SINE/Alu	0	Intergenic		tttttttgagacagagtctcgctctgtcgcc	0.129032	0.387097	1
ENSG00000207242	17	10857899	10858004	-1	unknown	70.8	0	0	0	0	0	0	Primate ancestor	2	SINE/Alu		1	ENSG00000263508 (RP11-963H4,3) [lincRNA]	-1	taaaaacaaaaatataaaaataaagtttaaa	0.709677	0.225806	5
ENSG00000200437	17	15311345	15311451	1	unknown	84.4	0	0	0	0	0	0	Primate ancestor	1		LINE/L1	1	ENSG00000125409 (TEKT3) [protein_coding]	-1	tttactataggtaacaatacattatatagtt	0.387097	0.419355	2
ENSG00000252383	17	16098704	16098807	1	unknown	52.1	0	0	0	0	0	0	Haplorrhini ancestor	1			1	ENSG00000141027 (NCOR1) [protein_coding]	-1	aaagaaaagaaaaaagaaacctaatactgac	0.645161	0.0967742	6
ENSG00000199674	17	16137768	16137872	-1	unknown	72.9	0	0	0	0	0	0	Primate ancestor	4			1	ENSG00000141027 (NCOR1) [protein_coding]	1	atataaagttgattttaatgtttttgaacaa	0.387097	0.451613	3
ENSG00000252446	17	16691798	16691907	1	unknown	53.5	0	0	0	0	0	0	Haplorrhini ancestor	6	SINE/Alu,Simple_repeat		1	ENSG00000266302 (RP11-219A15,1) [protein_coding]	1	gcgcagtcactagaagttcatttgactattt	0.258065	0.354839	2
ENSG00000206859	17	17170083	17170189	1	unknown	90.2	0	0	0	0	0	0	Haplorrhini ancestor	2			1	ENSG00000133030 (MPRIP) [protein_coding]	1	tatatattttttttttttttaattaaaaaag	0.354839	0.612903	6
ENSG00000206730	17	17578631	17578739	1	unknown	95	0	0	0	0	0	0	Haplorrhini ancestor	8	DNA/hAT-Tip100	LINE/L1	1	ENSG00000133027 (PEMT) [protein_coding]	-1	tggacacaaggaggggaacatcacaccgagg	0.354839	0.0645161	2
ENSG00000212186	17	20126388	20126488	-1	unknown	65.3	0	0	0	0	0	0	Placentalia ancestor	3			1	ENSG00000128487 (SPECC1) [protein_coding]	-1	agaaaataagaacaaagtacaatgaataaag	0.645161	0.129032	4
ENSG00000252971	17	20290257	20290358	1	unknown	49.1	0	0	0	0	0	0	Haplorrhini ancestor	0		SINE/Alu	1	ENSG00000128487 (SPECC1) [protein_coding]	1	tttaaagagagtctcactctgtcacccaggc	0.258065	0.258065	3
ENSG00000276577	17	20323001	20323110	1	unknown	55.3	0	0	0	0	0	0	human-specific	4	SINE/Alu		1	ENSG00000154898 (CCDC144CP) [transcribed_processed_pseudogene]	1	gcgcagtcactagaagttcatttgactattt	0.258065	0.354839	2
ENSG00000252483	17	20894532	20894638	-1	unknown	46.6	0	0	0	0	0	0	human-specific	1		SINE/Alu	1	ENSG00000233098 (CCDC144NL-AS1) [antisense]	-1	gcgcagtcactagaagttcatttgactattt	0.258065	0.354839	2
ENSG00000253064	17	29424762	29424867	-1	unknown	52.9	0	0	0	0	0	0	human-specific	2			1	ENSG00000160551 (TAOK1) [protein_coding]	-1	aaaattttaaacttatgttaagttgtacaaa	0.451613	0.387097	4
ENSG00000202205	17	29445300	29445400	-1	unknown	76.1	0	0	0	0	0	0	human-specific	2	LINE/L1	LINE/L1	1	ENSG00000160551 (TAOK1) [protein_coding]	-1	cacattttaaaataacttgaagagtataatt	0.451613	0.354839	4
ENSG00000222858	17	29641611	29641702	-1	unknown	73.4	0	0	0	0	0	0	Primate ancestor	1			1	ENSG00000141298 (SSH2) [protein_coding]	1	tcctcttgttcattaactaggtaaaaggcca	0.290323	0.322581	4
ENSG00000222679	17	30288071	30288177	-1	unknown	63	0	0	0	0	0	0	Primate ancestor	3			1	ENSG00000108578 (BLMH) [protein_coding]	1	aaaaagaaaaaaaactattatgttgattcca	0.548387	0.258065	8
ENSG00000201255	17	30360463	30360566	1	unknown	66.1	0	0	0	0	0	0	Euarchontoglires ancestor	5			0	Intergenic		tttttttttttaaagaaaaaactggatgaca	0.387097	0.419355	6
ENSG00000212190	17	30861843	30861938	1	unknown	68.8	0	0	0	0	0	0	Haplorrhini ancestor	1	SINE/Alu	SINE/Alu	1	ENSG00000265334 (CTD-2349P21,11) [antisense]	-1	tagtagagatggggtttcgccatgttggcca	0.193548	0.290323	1
ENSG00000202026	17	31713753	31713853	1	unknown	65.5	0	0	0	0	0	0	human-specific	4	LINE/L1	LINE/L1	0	Intergenic		ttcatctcgccccagttaaaatggcttctac	0.225806	0.322581	4
ENSG00000277029	17	36404826	36404932	-1	unknown	77.1	0	0	0	0	0	0	human-specific	0	LINE/L1	LINE/L1	0	Intergenic		taaaaaaagataccaaataagcacccgaaaa	0.612903	0.0967742	7
ENSG00000277341	17	37907957	37908063	1	unknown	77.1	0	0	0	0	0	0	human-specific	1	LINE/L1	LINE/L1	0	Intergenic		taaaaaaagataccaaataagcacccgaaaa	0.612903	0.0967742	7
ENSG00000274607	17	38755279	38755400	-1	unknown	48.8	0	0	0	0	0	0	human-specific	3	SINE/Alu	SINE/Alu	1	ENSG00000277791 (PSMB3) [protein_coding]	-1	aaatgtttaggctgggcgcagtgggtcacac	0.225806	0.225806	3
ENSG00000223091	17	39482486	39482590	-1	unknown	62.7	0	0	0	0	0	0	Primate ancestor	1		SINE/Alu	1	ENSG00000167258 (CDK12) [protein_coding]	-1	aaaaagtttagttaagtacataaaaaatgga	0.548387	0.258065	6
ENSG00000222777	17	39546104	39546244	-1	unknown	64.6	0	0	0	0	0	0	human-specific	4	SINE/Alu	SINE/Alu	1	ENSG00000167258 (CDK12) [protein_coding]	-1	aggaggaaggggccgggcgcggtggctcacg	0.16129	0.0645161	2
ENSG00000252039	17	42891338	42891435	-1	unknown	38.4	0	0	0	0	0	0	Primate ancestor	2	Simple_repeat,Simple_repeat,Simple_repeat		1	ENSG00000213373 (LINC00671) [lincRNA]	1	atttaaattaaaataaataaaatataaaaaa	0.709677	0.290323	6
ENSG00000252882	17	43395993	43396091	-1	unknown	54.1	0	0	0	0	0	0	human-specific	3	SINE/Alu		0	Intergenic		ttcaaaattaaaataaaaataattttttttt	0.483871	0.483871	5
ENSG00000251763	17	43412427	43412530	1	unknown	82.6	0	0	0	0	0	0	human-specific	4			0	Intergenic		tcagtttgtcaagcattttattcttttgaat	0.225806	0.516129	2
ENSG00000252279	17	43445507	43445613	1	unknown	78.8	0	0	0	0	0	0	human-specific	5		SINE/Alu	1	ENSG00000267151 (MIR2117HG) [lincRNA]	1	aaaaaaaattttttttaaagtgtacaactca	0.483871	0.354839	8
ENSG00000252729	17	43473585	43473690	1	unknown	84.9	0	0	0	0	0	0	human-specific	4		SINE/Alu	0	Intergenic		tttaaaaagtccaggcacagtggctcatgcc	0.290323	0.225806	5
ENSG00000212446	17	44135883	44135989	-1	unknown	63.1	0	0	0	0	0	0	human-specific	2	SINE/Alu	LINE/L1	0	Intergenic		tccattttaaaaagtttgtaaaaacagccgg	0.387097	0.290323	5
ENSG00000252628	17	44307088	44307172	1	unknown	64.8	0	0	0	0	0	0	human-specific	0		Simple_repeat	1	ENSG00000267750 (RUNDC3A-AS1) [antisense]	-1	aattgaaaaaaaaaagtaaaaaataaaaaga	0.774194	0.129032	10
ENSG00000206954	17	48088678	48088784	-1	unknown	91.1	0	0	0	0	0	0	human-specific	3	SINE/Alu	LINE/L1	1	ENSG00000108468 (CBX1) [protein_coding]	1	taagtatttttttaaaaaaatcaaaagtaag	0.516129	0.354839	7
ENSG00000207306	17	48196680	48196786	-1	unknown	96.3	0	0	0	0	0	0	Primate ancestor	0	LINE/L1		1	ENSG00000141293 (SKAP1) [protein_coding]	1	tgaactaacgcagaaacagaaaacataatat	0.548387	0.16129	4
ENSG00000252636	17	49036352	49036455	1	unknown	67.6	1	0	0	0	0	0	human-specific	3		Simple_repeat	1	ENSG00000159217 (IGF2BP1) [protein_coding]	1	aaataaaaaaataaaaaataataaaaaaaaa	0.870968	0.129032	9
ENSG00000199492	17	49966075	49966176	-1	unknown	72.1	0	0	0	0	0	0	Haplorrhini ancestor	0	SINE/MIR		0	Intergenic		acaaaaaaatttttaaagagggagagctggc	0.451613	0.193548	7
ENSG00000200107	17	55551810	55551920	1	unknown	83.5	0	0	0	0	0	0	Haplorrhini ancestor	2			1	ENSG00000236319 (CTD-2033D24,2) [transcribed_processed_pseudogene]	-1	ttttattttgtcattctaacattttcttttt	0.16129	0.677419	2
ENSG00000212469	17	56871170	56871276	1	unknown	98.4	0	0	0	0	0	0	Primate ancestor	3	SINE/Alu	LTR/ERV1	0	Intergenic		tacatataaaagcaagctgaatcctgatcac	0.419355	0.225806	4
ENSG00000251865	17	58835899	58835994	1	unknown	50.4	0	0	0	0	0	0	human-specific	3	SINE/Alu	SINE/MIR	1	ENSG00000175175 (PPM1E) [protein_coding]	1	aaaaaaaatggggaaactgagacttagaaca	0.548387	0.129032	8
ENSG00000201524	17	59847438	59847544	-1	unknown	72.9	0	1	1	1	0	0	Primate ancestor	3	SINE/Alu,Simple_repeat		0	Intergenic		aaaaaaaaaaaaaaaaaggctgggcatggtg	0.580645	0.0967742	17
ENSG00000200013	17	60662333	60662437	-1	unknown	81.9	0	0	0	0	0	0	Primate ancestor	2	SINE/Alu		1	ENSG00000170836 (PPM1D) [protein_coding]	-1	aaaaaagaaaaaaaagcttttaaagatctca	0.612903	0.193548	8
ENSG00000199697	17	62683905	62684010	1	unknown	71.3	0	0	0	0	0	0	Haplorrhini ancestor	2	SINE/Alu		1	ENSG00000011028 (MRC2) [protein_coding]	1	cgtagttcatgaaagttgaaggttgttcaac	0.290323	0.322581	3
ENSG00000200560	17	63573242	63573345	-1	unknown	66.5	0	0	0	0	0	0	human-specific	4	LINE/L1		1	ENSG00000136485 (DCAF7) [protein_coding]	-1	cacaaaggataaatgcttggggcaatggata	0.387097	0.193548	3
ENSG00000252685	17	66638271	66638374	1	unknown	42.7	0	0	0	0	0	0	Haplorrhini ancestor	6			1	ENSG00000154229 (PRKCA) [protein_coding]	1	aaaaaatctgaggtctgatgttcatcaacca	0.387097	0.258065	6
ENSG00000252545	17	75031097	75031186	1	unknown	39.6	0	0	0	0	0	0	Haplorrhini ancestor	7	SINE/Alu	LINE/L2	0	Intergenic		caagggactcagagcctaggagggggctgag	0.258065	0.0967742	2
ENSG00000223217	17	75409086	75409188	-1	unknown	58.9	0	0	0	0	0	0	Haplorrhini ancestor	2	SINE/Alu	LTR/ERV1	0	Intergenic		aagaaagaaagaaaaagagcaggtgtggtgg	0.483871	0.0967742	5
ENSG00000207169	17	76337316	76337422	1	unknown	96.4	0	0	0	0	0	0	Catarrhini ancestor	2		Simple_repeat	1	ENSG00000161542 (PRPSAP1) [protein_coding]	-1	aaaacaacaacaacaacaacaacaacaaact	0.677419	0.0322581	4
ENSG00000199735	17	76656320	76656422	1	unknown	92.8	0	0	0	0	0	0	Primate ancestor	7		LTR/ERV1	0	Intergenic		aaggtagtaacaatactagctgttgtgctga	0.322581	0.290323	2
ENSG00000200257	17	76752912	76753015	1	unknown	88.8	0	0	0	0	0	0	Haplorrhini ancestor	3			1	ENSG00000092931 (MFSD11) [protein_coding]	1	aaaaaaaaaatcttgttccataaaaaaaaaa	0.677419	0.193548	10
ENSG00000238658	17	78066947	78067053	1	unknown	64.4	0	0	0	0	0	0	Primate ancestor	5		SINE/Alu	1	ENSG00000078687 (TNRC6C) [protein_coding]	1	aattttcctgccacttgtgatggctcatgac	0.193548	0.354839	2
ENSG00000252391	17	78696694	78696797	-1	unknown	39	0	0	0	0	0	0	human-specific	4			1	ENSG00000108669 (CYTH1) [protein_coding]	1	aaaaaagagaaaatttaaccaagtgtgggac	0.516129	0.16129	6
ENSG00000200875	18	2649761	2649867	-1	unknown	93	0	0	0	0	0	0	human-specific	5	SINE/Alu	LTR/Gypsy	0	Intergenic		aaaaaaataaaaatacctggaaaataaaggg	0.645161	0.129032	7
ENSG00000207278	18	3894699	3894805	-1	unknown	92	0	0	0	0	0	0	human-specific	3	LINE/L1	LINE/L1	1	ENSG00000170579 (DLGAP1) [protein_coding]	1	taatccgaaaattcatacagaatcaaaaaag	0.548387	0.193548	6
ENSG00000199272	18	6454962	6455068	1	unknown	67.8	0	0	0	0	0	0	Haplorrhini ancestor	6			0	Intergenic		tgtgtggccagtatctccatcagtgtgcaaa	0.225806	0.290323	3
ENSG00000251897	18	6936912	6937020	-1	unknown	56.7	0	0	0	0	0	0	Primate ancestor	1			0	Intergenic		taaaagtctaatagaaaatttgagaaagaat	0.548387	0.258065	4
ENSG00000212572	18	9617964	9618072	-1	unknown	71.6	0	0	0	0	0	0	human-specific	9			1	ENSG00000263627 (PPP4R1-AS1) [lincRNA]	-1	tgtttaaaaatcatttttaatcatgtaagta	0.387097	0.451613	5
ENSG00000200827	18	12098427	12098532	1	unknown	86.3	0	0	0	0	0	0	Primate ancestor	4			1	ENSG00000181626 (ANKRD62) [protein_coding]	1	acacagttacaagaaggccatttgactagtt	0.354839	0.258065	2
ENSG00000199702	18	12304091	12304194	-1	unknown	70.6	0	0	0	0	0	0	Primate ancestor	5	SINE/Alu		0	Intergenic		tttatttatttattttgagacacagtttcac	0.258065	0.516129	1
ENSG00000212329	18	14190700	14190806	1	unknown	65.9	0	0	1	0	0	0	human-specific	3			1	ENSG00000186481 (ANKRD20A5P) [transcribed_unprocessed_pseudogene]	1	gcatagttccgggaaggtcatttgactattt	0.225806	0.354839	2
ENSG00000200132	18	14531676	14531782	-1	unknown	72.8	0	0	0	0	0	0	human-specific	5			1	ENSG00000183206 (POTEC) [protein_coding]	1	gtgcagtcactggaagatcatttcactattt	0.258065	0.354839	2
ENSG00000200645	18	14759188	14759294	1	unknown	74.1	0	0	0	0	0	0	Homininae ancestor	3			1	ENSG00000180777 (ANKRD30B) [protein_coding]	1	ttgcagtccccaaaaggacatttgactaact	0.322581	0.258065	4
ENSG00000222087	18	15320840	15320944	-1	unknown	61.9	0	0	0	0	0	0	human-specific	6			1	ENSG00000215512 (AP005901,1) [transcribed_unprocessed_pseudogene]	1	ttgcagtccccaaaaggacattttactactt	0.290323	0.322581	4
ENSG00000251886	18	21120404	21120506	-1	unknown	49.2	0	0	0	0	0	0	Haplorrhini ancestor	3		SINE/Alu	0	Intergenic		cgttttggttgtcaaaaatatactcagaatt	0.322581	0.387097	5
ENSG00000252325	18	21879801	21879904	1	unknown	84.5	0	0	0	0	0	0	human-specific	5	LINE/L1	LINE/L1	1	ENSG00000264149 (RP11-268I9,3) [lincRNA]	-1	taacatagggtttttatacaagaaaaataaa	0.516129	0.290323	5
ENSG00000201852	18	22180112	22180218	-1	unknown	80.9	0	0	0	0	0	0	Primate ancestor	2			1	ENSG00000141448 (GATA6) [protein_coding]	-1	aaaaaaaaaatcagagaaagattcaggacca	0.612903	0.0967742	10
ENSG00000206827	18	22647582	22647688	1	unknown	79.8	0	0	0	0	0	0	human-specific	3		LINE/L1	0	Intergenic		tttatctacgcagcaaaccaccatggcacac	0.322581	0.193548	3
ENSG00000206766	18	24218300	24218404	1	unknown	71	0	0	0	0	0	0	Euarchontoglires ancestor	4	LINE/L1	SINE/Alu	1	ENSG00000141447 (OSBPL1A) [protein_coding]	-1	ttgtagaaatcagttcaagtaatctactgta	0.354839	0.354839	3
ENSG00000207160	18	26366301	26366406	-1	unknown	82.2	0	0	0	0	0	0	human-specific	2			1	ENSG00000141384 (TAF4B) [protein_coding]	-1	tatatatatttcataaaatgttggcattgga	0.354839	0.419355	4
ENSG00000251719	18	29048620	29048719	1	unknown	46.3	0	0	0	0	0	0	Hominini ancestor	7	LINE/L1	LINE/L1	0	Intergenic		tgagataaatattatatgaggtacctgacat	0.387097	0.322581	3
ENSG00000251702	18	30984106	30984215	1	unknown	49.8	0	0	0	0	0	0	Homininae ancestor	6	Low_complexity,Low_complexity	SINE/Alu	0	Intergenic		ttgaagaatgggataggcatggtggctcacg	0.258065	0.225806	2
ENSG00000207019	18	31345362	31345467	-1	unknown	67.7	0	0	0	0	0	0	Primate ancestor	5			1	ENSG00000266729 (DSG1-AS1) [antisense]	1	ttaaattaaaaaaaaaagaaatatttgaggt	0.580645	0.290323	10
ENSG00000222320	18	31937533	31937639	1	unknown	69.3	0	0	0	0	0	0	Primate ancestor	3	SINE/Alu	Low_complexity	1	ENSG00000153339 (TRAPPC8) [protein_coding]	-1	agaaaaagaaatttaagaaaactggagatat	0.580645	0.193548	5
ENSG00000253038	18	39034007	39034110	1	unknown	74.8	0	0	0	0	0	0	human-specific	4		LINE/L1	0	Intergenic		tgaggtattattcagcctttaaaaaaagagt	0.387097	0.322581	7
ENSG00000212354	18	39678520	39678622	-1	unknown	66.4	0	0	0	0	0	0	human-specific	2	LINE/L1	SINE/Alu	1	ENSG00000267374 (RP11-244M2,1) [lincRNA]	1	tagccaagatatggaatcaaactaagtgttc	0.387097	0.258065	3
ENSG00000202250	18	43832159	43832265	-1	unknown	70	0	0	0	0	0	0	Haplorrhini ancestor	5	LINE/L1	LINE/L1	0	Intergenic		ttttatagtaatactattcacaatagcaaag	0.419355	0.354839	3
ENSG00000251939	18	46121615	46121721	-1	unknown	65.1	0	0	0	0	0	0	Primate ancestor	5			1	ENSG00000152240 (HAUS1) [protein_coding]	-1	gttttgtggcttatctagaaataatatggaa	0.322581	0.387097	3
ENSG00000201825	18	47234442	47234548	-1	unknown	87	0	0	0	0	0	0	Primate ancestor	2		SINE/Alu	1	ENSG00000215474 (SKOR2) [protein_coding]	1	aaaacaaaaggggtgagggaaatatagggga	0.483871	0.0967742	4
ENSG00000206944	18	48169784	48169890	-1	unknown	91.1	0	0	0	0	0	0	human-specific	5	DNA/hAT-Blackjack		1	ENSG00000184828 (ZBTB7C) [protein_coding]	1	taagaaaaaaaagggacacttttgatagtaa	0.516129	0.225806	8
ENSG00000202240	18	57284602	57284708	-1	unknown	100	0	0	0	0	0	0	Primate ancestor	5	LINE/L1	SINE/Alu	0	Intergenic		tccctagaagtaaacctaggcaataccattc	0.354839	0.225806	3
ENSG00000202159	18	57755394	57755500	1	unknown	89.5	0	0	0	0	0	0	human-specific	3			1	ENSG00000081923 (ATP8B1) [protein_coding]	-1	aaaattaaaaaaaaaattaaaagccttgata	0.645161	0.225806	10
ENSG00000201598	18	58805268	58805374	1	unknown	73.6	0	0	0	0	0	0	Haplorrhini ancestor	3			0	Intergenic		aaaatagtaaaataaatcaacttctagaagc	0.548387	0.225806	4
ENSG00000252555	18	60018625	60018731	1	unknown	54.5	0	0	0	0	0	0	human-specific	4			0	Intergenic		acttgtgcagcattctactaaaaaaaaactg	0.419355	0.258065	9
ENSG00000206769	18	61391595	61391703	1	unknown	96.8	0	0	0	0	0	0	human-specific	7		LINE/L1	1	ENSG00000101542 (CDH20) [protein_coding]	1	tacaaacctgcacatcctgtacatgtatcct	0.290323	0.290323	3
ENSG00000206746	18	62731226	62731332	-1	unknown	88.6	0	0	0	0	0	0	human-specific	4	DNA/TcMar-Tigger	DNA/TcMar-Tigger	1	ENSG00000081913 (PHLPP1) [protein_coding]	-1	ttttaaaaaattataaacaatgaaaagtttt	0.516129	0.387097	6
ENSG00000238680	18	66946116	66946222	1	unknown	90	0	0	0	0	0	0	human-specific	5		LINE/L1	0	Intergenic		caatatcgcgaaaatgaccatagtgcccaaa	0.419355	0.16129	4
ENSG00000207072	18	68858934	68859040	1	unknown	106.2	0	0	0	0	0	0	human-specific	10		LINE/L1	1	ENSG00000150636 (CCDC102B) [protein_coding]	1	tcttcaaactatactacaaggctacagtaac	0.387097	0.258065	3
ENSG00000252097	18	76800664	76800774	-1	unknown	51.3	0	0	0	0	0	0	human-specific	4		DNA/TcMar-Mariner	1	ENSG00000264278 (RP11-162A12,2) [lincRNA]	1	tagtctaatttgttttgtttgtttgtttaga	0.16129	0.612903	2
ENSG00000199728	18	78036739	78036845	1	unknown	84.6	0	0	0	0	0	0	Primate ancestor	8			0	Intergenic		ataattttgaattttatttaaaaagtgaaga	0.451613	0.419355	5
ENSG00000222329	19	223158	223261	-1	unknown	60.9	0	0	0	0	0	0	human-specific	0			1	ENSG00000282508 (LINC01002) [processed_transcript]	1	tttaaaaaaagagaaaaaaattactcccaga	0.580645	0.193548	7
ENSG00000207507	19	893484	893590	1	known	109.4	1	1	1	1	1	1	Placentalia ancestor	18		SINE/Alu	0	Intergenic		tttttttttttccattttccctcccagaaac	0.16129	0.516129	3
ENSG00000207357	19	1021522	1021628	1	known	109.4	1	1	1	1	1	1	root_1	20			0	Intergenic		tgctgtagtctacagctcgtcacctcgtttg	0.129032	0.354839	1
ENSG00000252933	19	1616492	1616595	-1	unknown	47	0	0	0	0	0	0	Catarrhini ancestor	2	SINE/Alu	SINE/Alu	1	ENSG00000071564 (TCF3) [protein_coding]	1	tattcttttttttttttttgagacggagtct	0.129032	0.612903	1
ENSG00000252962	19	2503047	2503141	-1	unknown	49.2	0	0	0	0	0	0	human-specific	1	SINE/Alu	SINE/Alu	0	Intergenic		taaaaaagaaataataataattaaaaattgc	0.645161	0.258065	6
ENSG00000252661	19	15145215	15145318	1	unknown	54.4	0	0	0	0	0	0	Haplorrhini ancestor	5	LINE/L1		0	Intergenic		ttaaaaggaataaatcaaaacatatcactag	0.548387	0.225806	4
ENSG00000252973	19	19232855	19232947	1	unknown	60.1	0	0	0	0	0	0	Haplorrhini ancestor	3		SINE/Alu	1	ENSG00000130287 (NCAN) [protein_coding]	1	ttatgagatggagtctcactctgtcacccag	0.225806	0.290323	1
ENSG00000207397	19	22555261	22555367	1	unknown	92.5	0	0	0	0	0	0	human-specific	3		LINE/L1	0	Intergenic		tttgaacaatgataacacgtggaaacaggga	0.419355	0.193548	3
ENSG00000201894	19	31787148	31787255	-1	unknown	62.9	0	0	0	0	0	0	human-specific	1	LINE/L1		0	Intergenic		tttttacaaaggcttaaaacccattcaatgg	0.354839	0.322581	4
ENSG00000207296	19	38797002	38797109	-1	unknown	94.4	0	0	0	0	0	0	human-specific	2	SINE/Alu	Simple_repeat,Retroposon/SVA	0	Intergenic		ttggccaggtgtggtggctcacgcatgtaat	0.16129	0.290323	2
ENSG00000206674	19	40299478	40299584	-1	unknown	90.2	0	0	0	0	0	0	human-specific	1		LTR/ERV1	0	Intergenic		ttgaaattaagaaaagaaaaaaggaaaaatt	0.645161	0.193548	6
ENSG00000223284	19	40708055	40708163	-1	unknown	61.5	0	0	0	0	0	0	Haplorrhini ancestor	2	LINE/L1	SINE/Alu	1	ENSG00000123815 (ADCK4) [protein_coding]	1	aaaagaaaaataaatgttttgccaaagctga	0.516129	0.225806	5
ENSG00000253021	19	44085213	44085303	-1	unknown	47.3	0	0	0	0	0	0	Primate ancestor	4	LINE/L1	LINE/L1	1	ENSG00000267022 (AC084219,2) [protein_coding]	-1	ttattactaaaaaatttaaaaagcaaataga	0.580645	0.290323	6
ENSG00000207003	19	45047458	45047561	1	unknown	73.3	0	0	0	0	0	0	Catarrhini ancestor	4	SINE/Alu,Low_complexity	LINE/L1	1	ENSG00000104859 (CLASRP) [protein_coding]	1	tggtaaagaaaaaaaaacctaaaagaaaagt	0.645161	0.129032	9
ENSG00000199796	19	46306470	46306577	-1	unknown	81.6	0	0	0	0	0	0	Primate ancestor	3			1	ENSG00000124440 (HIF3A) [protein_coding]	-1	ttaaaaaagtaagttctactttctaaatgtc	0.387097	0.387097	6
ENSG00000206758	19	48793152	48793258	-1	unknown	89.4	0	0	0	0	0	0	Catarrhini ancestor	5	SINE/Alu,LINE/L1	LINE/L1	0	Intergenic		tttgtcctcagcaaactaacacaggaacaga	0.387097	0.193548	3
ENSG00000206599	19	49764524	49764630	-1	unknown	84.1	0	0	0	0	0	0	Homininae ancestor	2	SINE/Alu		0	Intergenic		ttttaaatactttgggcgggcggggcgcagt	0.16129	0.290323	3
ENSG00000200393	19	53653685	53653791	1	unknown	98.6	0	0	0	0	0	0	human-specific	4	SINE/Alu,Simple_repeat		0	Intergenic		gtgcatcctggcaagatcatttctgtatctg	0.193548	0.354839	2
ENSG00000251843	19	53719064	53719165	-1	unknown	52.2	0	0	0	0	0	0	human-specific	4	SINE/Alu		0	Intergenic		ctatttttattttttaacgtttaatgtttat	0.225806	0.645161	2
ENSG00000252734	19	53732981	53733083	-1	unknown	31.2	0	0	0	0	0	0	human-specific	7	SINE/Alu		0	Intergenic		tcttttatttatttatttatttttttttttt	0.129032	0.83871	1
ENSG00000252025	19	53745004	53745105	-1	unknown	40.2	0	0	0	0	0	0	human-specific	6	SINE/Alu		0	Intergenic		tgtatttatttttatttattgattttatgtc	0.193548	0.677419	1
ENSG00000252191	19	53749851	53749951	-1	unknown	48.1	0	0	0	0	0	0	human-specific	3	SINE/Alu	Simple_repeat	0	Intergenic		tctatttaattctttttacttttattttgtt	0.16129	0.709677	2
ENSG00000252063	19	53760087	53760188	-1	unknown	38.4	0	0	0	0	0	0	human-specific	5	SINE/Alu		0	Intergenic		tctatttatttttatctatttaatttcattt	0.225806	0.677419	2
ENSG00000252979	19	53766534	53766632	-1	unknown	33.5	0	0	0	0	0	0	human-specific	4			0	Intergenic		aaattaggggaaaaaaatttctcacacttaa	0.483871	0.258065	7
ENSG00000212314	19	54263951	54264053	-1	unknown	68.7	0	0	0	0	0	0	Hominini ancestor	3			1	ENSG00000131042 (LILRB2) [protein_coding]	1	tatatatttttttaatgtgtccagcaaagac	0.322581	0.419355	3
ENSG00000199308	19	54868939	54869045	-1	unknown	88.3	0	0	0	0	0	0	human-specific	3	LINE/L1,SINE/Alu	SINE/Alu,Simple_repeat,SINE/Alu	0	Intergenic		aaaaaaaaaatctactttcctggtaaatttc	0.451613	0.322581	10
ENSG00000252334	19	58483749	58483843	-1	unknown	36.2	0	0	0	0	0	0	human-specific	5			1	ENSG00000083807 (SLC27A5) [protein_coding]	1	ggggtcatccctctcctattgtgaatatttg	0.16129	0.387097	2
ENSG00000252103	20	1529056	1529159	-1	unknown	53.9	0	0	0	0	0	0	Haplorrhini ancestor	1	LINE/L1	SINE/Alu	1	ENSG00000242324 (RP4-576H24,2) [unprocessed_pseudogene]	1	ttcccagttttgctagatggaaagcattcta	0.258065	0.354839	3
ENSG00000201294	20	3360036	3360142	1	unknown	90.9	0	0	0	0	0	0	Primate ancestor	5		LINE/L1	1	ENSG00000088854 (C20orf194) [protein_coding]	-1	caaaaaataatttttttaaaaaagaagcaac	0.580645	0.258065	6
ENSG00000212247	20	13973316	13973424	-1	unknown	67.1	0	0	0	0	0	0	human-specific	2			1	ENSG00000101251 (SEL1L2) [protein_coding]	1	ttaaaaagcaaacatttgaagacttttaaac	0.483871	0.290323	5
ENSG00000199570	20	14352320	14352425	1	unknown	83.7	0	0	0	0	0	0	Catarrhini ancestor	3			1	ENSG00000172264 (MACROD2) [protein_coding]	1	aaaaagaaaaaaatactcctaactaaatctt	0.580645	0.225806	7
ENSG00000199803	20	15021553	15021659	-1	unknown	74.6	0	0	0	0	0	0	Catarrhini ancestor	2	Simple_repeat	LINE/L1	1	ENSG00000172264 (MACROD2) [protein_coding]	-1	aaatacacatatatatacatatgtatatata	0.516129	0.354839	3
ENSG00000201180	20	15022852	15022958	1	unknown	76.8	0	0	0	0	0	0	Catarrhini ancestor	2	LINE/L1	Simple_repeat,LINE/L1	1	ENSG00000172264 (MACROD2) [protein_coding]	1	attatatatatatatgcatatatgtatatat	0.419355	0.483871	1
ENSG00000251955	20	17187510	17187616	1	unknown	105.4	0	0	0	0	0	0	human-specific	5	LINE/L1		0	Intergenic		tgacaccacctgcagcctctgtaaactttaa	0.290323	0.258065	3
ENSG00000212555	20	17903762	17903861	1	unknown	75	0	0	0	0	0	0	Primate ancestor	2	SINE/Alu		0	Intergenic		taaaaattattttaaaatttttttaaaagaa	0.516129	0.451613	5
ENSG00000207355	20	24974171	24974280	1	unknown	71.3	0	0	0	0	0	0	Placentalia ancestor	2		LINE/L1	1	ENSG00000101474 (APMAP) [protein_coding]	-1	tcaaatgtatattgcaaactcaagggtaacc	0.387097	0.258065	3
ENSG00000274385	20	30713240	30713346	-1	known_pseudogene	68.2	0	0	0	0	0	0	human-specific	0			1	ENSG00000277112 (RP11-755J8,1) [transcribed_unprocessed_pseudogene]	1	gcatagtcccaggaaggccatttgactattt	0.258065	0.290323	2
ENSG00000201770	20	31581089	31581192	1	unknown	61.5	1	0	0	0	0	0	human-specific	2	Simple_repeat		1	ENSG00000278276 (RP3-324O17,8) [lincRNA]	1	tgttttcccaatctgtgtctcttttaagccc	0.129032	0.451613	2
ENSG00000202150	20	35030317	35030420	-1	unknown	72.5	0	0	0	0	0	0	Catarrhini ancestor	1	Simple_repeat,LINE/L1	LINE/L1	1	ENSG00000100991 (TRPC4AP) [protein_coding]	1	tttctaatttttaaaaaaaatctggaaaaga	0.483871	0.354839	8
ENSG00000252549	20	35647328	35647430	-1	unknown	71.5	0	0	0	0	0	0	Primate ancestor	3	SINE/Alu		1	ENSG00000272897 (RP1-309K20,6) [protein_coding]	1	ttttttttttttttgagacaaagtctcacgc	0.193548	0.516129	3
ENSG00000207053	20	35928570	35928675	-1	unknown	88.2	0	0	0	0	0	0	Placentalia ancestor	3	LINE/L1		1	ENSG00000025293 (PHF20) [protein_coding]	-1	ctacacagcttcaatcaggcaggatgaaagt	0.354839	0.193548	3
ENSG00000252386	20	41684986	41685091	-1	unknown	50.7	0	0	0	0	0	0	human-specific	3			0	Intergenic		gaaaagaaaagcagtaaactggtgagttaac	0.483871	0.16129	4
ENSG00000201021	20	43405473	43405578	1	unknown	81.4	0	0	0	0	0	0	Primate ancestor	7	LINE/L1	LINE/L1	0	Intergenic		tttttaaatttttttaaaaaagaaatagccc	0.419355	0.419355	6
ENSG00000201372	20	43473013	43473119	1	unknown	98.7	0	1	0	0	0	0	human-specific	1		LTR/ERV1	0	Intergenic		aattaaaaattatttaaaaaataaagaataa	0.677419	0.290323	6
ENSG00000206801	20	43796437	43796543	-1	unknown	93.1	0	0	0	0	0	0	human-specific	4			0	Intergenic		ttaagaaaaaattatatacattaaaaaagct	0.580645	0.290323	6
ENSG00000202186	20	47484278	47484381	-1	unknown	69.4	0	0	0	0	0	0	human-specific	4	SINE/Alu,Simple_repeat		0	Intergenic		aaaaaaaaacaaaacaaaaaaaacagtccag	0.741935	0.0322581	9
ENSG00000201742	20	47492978	47493085	-1	unknown	78.4	0	0	0	0	0	0	human-specific	1	SINE/Alu		0	Intergenic		gggttttttttggtttttgtttgtttgtttg	0	0.709677	0
ENSG00000252540	20	49794811	49794914	1	unknown	73.9	0	0	0	0	0	0	human-specific	7	SINE/Alu	SINE/Alu	0	Intergenic		aaagaaaaaagaaaaaaaagtgccagactga	0.645161	0.0645161	8
ENSG00000206710	20	49972106	49972212	1	unknown	71.9	0	0	0	0	0	0	Haplorrhini ancestor	1		SINE/Alu	0	Intergenic		taattaaaaagaaagagaaagaaaaagcaac	0.677419	0.0967742	5
ENSG00000252467	20	51902291	51902395	1	unknown	58.1	0	0	0	0	0	0	human-specific	3		LINE/L2	0	Intergenic		tatatatattgagcacctactatgtattaca	0.354839	0.387097	1
ENSG00000252091	20	56667430	56667531	1	unknown	59.3	0	0	0	0	0	0	human-specific	5		LINE/L2	0	Intergenic		tttaaaatttaatatattaaaaaaatttaaa	0.580645	0.419355	7
ENSG00000207158	20	56785981	56786087	-1	unknown	96.8	0	0	0	0	0	0	human-specific	4	LINE/L1		0	Intergenic		ttttaataataaaaataaattcctggaacag	0.483871	0.322581	5
ENSG00000222439	20	63337339	63337449	1	unknown	62.9	0	0	0	0	0	0	Haplorrhini ancestor	8			0	Intergenic		tccggggaaaacctgcagcccagactacaga	0.322581	0.0967742	4
ENSG00000207097	21	13047583	13047689	1	unknown	66.2	0	0	0	0	0	0	human-specific	9			1	ENSG00000224309 (ANKRD30BP2) [transcribed_unprocessed_pseudogene]	1	ttgcagtccccaaaaggacattttactactt	0.290323	0.322581	4
ENSG00000207476	21	13621577	13621683	1	unknown	73.2	0	0	0	0	0	0	Hominini ancestor	0			1	ENSG00000166351 (POTED) [protein_coding]	1	gtgcagtcactggaagatcatttcactatct	0.258065	0.322581	2
ENSG00000223287	21	13968489	13968595	-1	unknown	59.3	0	0	0	0	0	0	Hominini ancestor	3			1	ENSG00000215559 (ANKRD20A11P) [transcribed_unprocessed_pseudogene]	1	gcatagtcccgggaaggtcatttgactattt	0.225806	0.322581	2
ENSG00000212564	21	15614283	15614389	1	unknown	71.4	0	0	0	0	0	0	human-specific	5	LINE/L1	LINE/L1	1	ENSG00000229425 (AJ006998,2) [lincRNA]	-1	ataaaaagagcaaaccctcatgtaaactata	0.516129	0.193548	5
ENSG00000252273	21	16035413	16035509	-1	unknown	46.3	0	0	0	0	0	0	human-specific	2			0	Intergenic		acaaaaaagcactaaaaagaggaacacgagt	0.580645	0.0645161	6
ENSG00000252462	21	17431547	17431647	1	unknown	60.2	0	0	0	0	0	0	human-specific	2	SINE/Alu	LINE/L1	0	Intergenic		taacatagttagaaagaatgaataagatcca	0.516129	0.225806	3
ENSG00000251851	21	20355748	20355852	-1	unknown	51	0	0	0	0	0	0	human-specific	2			0	Intergenic		tattttctaataaaaattatgtatatttttt	0.354839	0.580645	5
ENSG00000251972	21	25943044	25943145	-1	unknown	52.3	0	0	0	0	0	0	Placentalia ancestor	1	LINE/L1	SINE/Alu	1	ENSG00000142192 (APP) [protein_coding]	1	actttacttacatgaggtacctagggtagta	0.290323	0.322581	1
ENSG00000206802	21	26190707	26190813	1	unknown	81.6	0	0	0	0	0	0	human-specific	5	SINE/Alu	SINE/Alu	1	ENSG00000273492 (AP000230,1) [lincRNA]	1	tgtagaagcacataggaaaaaaaatacaaaa	0.612903	0.129032	8
ENSG00000200213	21	36066545	36066652	1	unknown	63.4	0	0	0	0	0	0	Primate ancestor	2	LINE/L1		1	ENSG00000185917 (SETD4) [protein_coding]	-1	aaaaaacagtgggtagtaaagatatgaattc	0.483871	0.225806	6
ENSG00000212136	21	37045530	37045636	1	unknown	73.3	0	0	0	0	0	0	Catarrhini ancestor	6			0	Intergenic		aaaaaaaaaagtccaatcctgagacaggttt	0.483871	0.193548	10
ENSG00000252619	21	42417497	42417593	-1	unknown	49.6	0	0	0	0	0	0	Catarrhini ancestor	1	Simple_repeat,Simple_repeat		1	ENSG00000160185 (UBASH3A) [protein_coding]	-1	ataagcaaaacatgtattcatagatctttac	0.419355	0.322581	4
ENSG00000199598	21	43919795	43919901	-1	unknown	68.8	0	0	0	0	0	0	Hominini ancestor	3	LINE/L1	LINE/L1	1	ENSG00000160216 (AGPAT3) [protein_coding]	-1	tggctggcatggatgtggtgaacagggaaca	0.258065	0.193548	2
ENSG00000252606	21	43996322	43996420	-1	unknown	53.3	0	0	0	0	0	0	Haplorrhini ancestor	6	LINE/L1	LTR/ERVK	0	Intergenic		taacaatgaaaaaacttttaaaaatattaaa	0.612903	0.290323	6
ENSG00000202239	21	46525618	46525722	1	unknown	69.7	0	0	0	0	0	0	Primate ancestor	1	LINE/L1	LINE/L1	1	ENSG00000160305 (DIP2A) [protein_coding]	1	aaaaactgaaaaaaagagtgtcttagcaatt	0.516129	0.225806	7
ENSG00000276138	22	15273855	15273961	1	known_pseudogene	66.5	0	0	0	0	0	0	human-specific	0			0	Intergenic		ttgcagtccccaaaaggacattttactactt	0.290323	0.322581	4
ENSG00000212216	22	15701459	15701565	1	unknown	60	0	0	0	0	0	0	human-specific	0			1	ENSG00000198062 (POTEH) [protein_coding]	1	gtgcagtcactggaaggtcatttgactattt	0.225806	0.354839	2
ENSG00000278188	22	16141767	16141872	1	known_pseudogene	63.9	0	0	0	0	0	0	human-specific	0			0	Intergenic		ttgcagtccccaaaaggacattttactactt	0.290323	0.322581	4
ENSG00000207343	22	20416797	20416899	-1	unknown	62.1	0	0	0	0	0	0	human-specific	5	SINE/Alu	LINE/L1	0	Intergenic		tatttttattttttattatttatttatttat	0.225806	0.774194	1
ENSG00000200443	22	27035887	27035991	1	unknown	67	0	0	0	0	0	0	Primate ancestor	1	SINE/MIR	Simple_repeat	0	Intergenic		ttgtccagccagcatgttgcagacctgagat	0.225806	0.258065	1
ENSG00000200871	22	29134014	29134120	1	unknown	82.6	0	0	0	0	0	0	Primate ancestor	5	LINE/L1	SINE/Alu	1	ENSG00000183762 (KREMEN1) [protein_coding]	1	aaaaaaaattcatctccaatattgtttgatt	0.419355	0.387097	8
ENSG00000251952	22	29191697	29191808	-1	unknown	49.7	0	0	0	0	0	0	Primate ancestor	5	SINE/Alu		0	Intergenic		aaaagaacatatgttatttttaatttaaaaa	0.516129	0.387097	5
ENSG00000207455	22	29899587	29899693	-1	unknown	90.7	0	0	0	0	0	0	Haplorrhini ancestor	2	LINE/L1	LINE/L1	1	ENSG00000100330 (MTMR3) [protein_coding]	-1	ttaattattacagtagtattatttaatatcc	0.354839	0.483871	2
ENSG00000222915	22	30421045	30421148	1	unknown	64.8	0	1	0	0	0	0	Primate ancestor	7		Simple_repeat	1	ENSG00000099999 (RNF215) [protein_coding]	-1	aaacaggacatacacaaacacacacacacac	0.548387	0.0322581	3
ENSG00000199695	22	31222745	31222853	-1	unknown	70.9	0	0	0	0	0	0	Primate ancestor	5			1	ENSG00000182541 (LIMK2) [protein_coding]	-1	tttagttttaaaatctaattttaaaaaaaac	0.483871	0.419355	8
ENSG00000206615	22	31388733	31388837	-1	unknown	95.2	0	0	0	0	0	0	human-specific	2	LINE/L1	SINE/Alu	0	Intergenic		tctggatcaaaaaacaaaactcaatggtatt	0.451613	0.258065	6
ENSG00000199248	22	31479383	31479489	-1	unknown	97.8	0	0	0	0	0	0	Catarrhini ancestor	4	SINE/Alu		1	ENSG00000185721 (DRG1) [protein_coding]	-1	aaaaaaaaaaagactcttctcttgtccaggc	0.419355	0.225806	11
ENSG00000252909	22	31837238	31837298	1	unknown	47.4	0	0	0	0	0	0	Primate ancestor	4		SINE/Alu	1	ENSG00000100150 (DEPDC5) [protein_coding]	1	tttttttccttttttttttttaactgagaga	0.16129	0.645161	2
ENSG00000207227	22	37891347	37891448	1	unknown	66.8	0	0	0	0	0	0	Homininae ancestor	1	SINE/Alu	LTR/ERVL-MaLR	1	ENSG00000279738 (RP5-1014D13,2) [sense_overlapping]	1	taaaaatacatttttaaaaatgagatcattc	0.483871	0.354839	5
ENSG00000200683	22	40917743	40917846	1	unknown	80.4	0	0	0	0	0	0	Haplorrhini ancestor	3	SINE/Alu	SINE/Alu	1	ENSG00000196236 (XPNPEP3) [protein_coding]	1	atcatgaaagaaaaaaatagctggatatggt	0.483871	0.225806	7
ENSG00000252859	22	41168217	41168316	1	unknown	46.6	0	0	0	0	0	0	Placentalia ancestor	2			1	ENSG00000100393 (EP300) [protein_coding]	1	gctatgattttttaaaatttcaccaagttat	0.322581	0.451613	4
ENSG00000199865	22	41377177	41377283	-1	unknown	85.5	0	0	0	0	0	0	Primate ancestor	8	SINE/Alu	SINE/Alu	1	ENSG00000167074 (TEF) [protein_coding]	-1	caaagaaaaaaaaattagctgagtgtggtgg	0.451613	0.193548	9
ENSG00000207457	22	41679711	41679817	1	unknown	102.5	0	0	0	0	0	0	Haplorrhini ancestor	1			1	ENSG00000100138 (SNU13) [protein_coding]	-1	tgaataattgcatccaaaaaaaaaagggaga	0.548387	0.16129	10
ENSG00000251913	22	42569147	42569250	-1	unknown	54	1	1	0	1	1	1	human-specific	7	SINE/Alu	SINE/Alu	1	ENSG00000183569 (SERHL2) [protein_coding]	-1	tgcaagaaaaaaaaaaaaattcacatcacct	0.580645	0.16129	13
ENSG00000251985	22	45624531	45624632	-1	unknown	42.5	0	0	0	0	0	0	human-specific	2	LINE/L1	LINE/L1	0	Intergenic		tggaatccagaagatgatagagtgacatctt	0.354839	0.258065	2
ENSG00000206841	22	50691260	50691363	-1	unknown	79.4	0	0	0	0	0	0	human-specific	4	LINE/L1	LINE/L1	1	ENSG00000251322 (SHANK3) [protein_coding]	-1	aaaaacaaaaaacaaacaaacaaaaaaaaca	0.83871	0	8
ENSG00000282338	CHR_HG1342_HG2282_PATCH	12922554	12922660	1	unknown	89.5	0	0	0	0	0	0	human-specific	0	SINE/Alu	LINE/L1	1	ENSG00000282175 (HNRNPCL1) [protein_coding]	-1	tcaggaaacaacagatgctggagagaatgtg	0.387097	0.16129	3
ENSG00000206783	CHR_HG1362_PATCH	12226674	12226777	1	unknown	66.6	0	0	0	0	0	0	human-specific	0	LINE/L1	LINE/L1	1	ENSG00000281324 (LRP6) [protein_coding]	-1	ataatatatatttttaaaaacaataagaact	0.548387	0.354839	5
ENSG00000207477	CHR_HG1362_PATCH	12289227	12289329	-1	unknown	77.5	0	0	0	0	0	0	human-specific	0	SINE/Alu	LTR/ERVL-MaLR	0	Intergenic		ttttttctgttgctcaggctggagtgcagtg	0.0967742	0.419355	1
ENSG00000282867	CHR_HG2072_PATCH	82210338	82210440	-1	unknown	60.4	0	0	0	0	0	0	human-specific	0			1	ENSG00000283068 (IBTK) [protein_coding]	1	aaaaaaaaaaaggaattgtaggtaatggttg	0.516129	0.225806	11
ENSG00000252303	CHR_HG2128_PATCH	67546651	67546754	1	unknown	67.9	0	0	0	0	0	0	human-specific	0	LTR/ERV1	LTR/ERV1	0	Intergenic		ttttaaaaaaagaatgttttcttttgcaaaa	0.419355	0.419355	7
ENSG00000252239	CHR_HSCHR1_2_CTG3	13297705	13297811	-1	unknown	89.5	0	0	0	0	0	0	human-specific	0	LINE/L1	SINE/Alu	0	Intergenic		tcaggaaacaacagatgctggagagaatgtg	0.387097	0.16129	3
ENSG00000277580	CHR_HSCHR1_3_CTG32_1	243081156	243081259	-1	unknown	63.2	0	0	0	0	0	0	human-specific	0			1	ENSG00000280994 (LINC01347) [lincRNA]	1	tttaaaaaaagagaaaaaaattactcccaga	0.580645	0.193548	7
ENSG00000278036	CHR_HSCHR10_1_CTG1	27315120	27315226	1	known_pseudogene	76.5	0	0	0	0	0	0	human-specific	0			0	Intergenic		ttgcagtttccaaaagggcatgtgactactt	0.258065	0.322581	4
ENSG00000273501	CHR_HSCHR10_1_CTG1	27382801	27382907	-1	known_pseudogene	76.5	0	0	0	0	0	0	human-specific	0			1	ENSG00000275336 (RP11-748L13,2) [unprocessed_pseudogene]	1	ttgcagtttccaaaaggacatttgactactt	0.290323	0.354839	4
ENSG00000275615	CHR_HSCHR10_1_CTG2	45188790	45188896	-1	unknown	82.4	0	0	0	0	0	0	human-specific	0			1	ENSG00000282156 (RP11-432I13,6) [unprocessed_pseudogene]	1	ttgcagtccccaaaaggacatttgactactt	0.290323	0.290323	4
ENSG00000276274	CHR_HSCHR10_1_CTG4	77776951	77777055	-1	unknown	92.8	0	0	0	0	0	0	human-specific	0	LTR/ERV1,SINE/Alu	SINE/Alu	0	Intergenic		aaaaaaaacaaaaaccttgaagcttggaaaa	0.612903	0.129032	8
ENSG00000278379	CHR_HSCHR11_1_CTG5	7899815	7899912	-1	known_pseudogene	57.7	0	0	0	0	0	0	human-specific	0	Simple_repeat		1	ENSG00000281367 (RP11-494M8,4) [lincRNA]	1	taaggatgcaattgaaaaatctcttgctata	0.387097	0.322581	5
ENSG00000274980	CHR_HSCHR11_2_CTG1	948421	948524	1	unknown	61.3	0	0	0	0	0	0	human-specific	0	LINE/L1	LINE/L1,SINE/Alu	1	ENSG00000280759 (AP2A2) [protein_coding]	1	aaaacctaaatagacttataataagtaaata	0.580645	0.258065	4
ENSG00000276186	CHR_HSCHR11_3_CTG1	948421	948524	1	unknown	61.3	0	0	0	0	0	0	human-specific	0	LINE/L1	LINE/L1,SINE/Alu	1	ENSG00000281385 (AP2A2) [protein_coding]	1	aaaacctaaatagacttataataagtaaata	0.580645	0.258065	4
ENSG00000261867	CHR_HSCHR12_3_CTG2_1	101205448	101205554	-1	known_pseudogene	84.4	0	0	0	0	0	0	human-specific	0	LINE/L1		1	ENSG00000262217 (SLC5A8) [protein_coding]	1	ttaaaaaaggaagaaaagaaataataaaata	0.709677	0.16129	6
ENSG00000278853	CHR_HSCHR13_1_CTG3	18869185	18869291	-1	unknown	61.3	0	0	0	0	0	0	human-specific	0			1	ENSG00000282715 (ANKRD20A9P) [unprocessed_pseudogene]	1	gcatagtcccgggaaggtcatttgactattt	0.225806	0.322581	2
ENSG00000252379	CHR_HSCHR13_1_CTG3	18885950	18886053	1	unknown	80.4	0	0	0	0	0	0	human-specific	0			0	Intergenic		tttattattacagtagtctgtattatttcat	0.258065	0.548387	1
ENSG00000276881	CHR_HSCHR14_7_CTG1	93437400	93437510	-1	unknown	44.1	0	0	0	0	0	0	human-specific	0		LTR/ERVL-MaLR	1	ENSG00000276416 (UNC79) [protein_coding]	-1	aaaataaaaagaagaaataggaattaaggta	0.645161	0.16129	5
ENSG00000275809	CHR_HSCHR15_1_CTG1	21307731	21307837	1	known_pseudogene	87.2	0	0	0	0	0	0	human-specific	0	LINE/L1	LINE/L1	1	ENSG00000281836 (RP11-32B5,7) [lincRNA]	-1	tattattacagtagtctgtattatttcatat	0.290323	0.516129	1
ENSG00000273624	CHR_HSCHR15_1_CTG1	21428930	21429036	-1	known_pseudogene	70.5	0	0	0	0	0	0	human-specific	0			1	ENSG00000278699 (POTEB3) [protein_coding]	1	gtgcagtcactggaagatcatttcactattt	0.258065	0.354839	2
ENSG00000277419	CHR_HSCHR15_4_CTG8	30405073	30405179	-1	known_pseudogene	106	0	0	0	0	0	0	human-specific	0	LINE/L1		0	Intergenic		ttattcacaatagcaaagacttggaaccaac	0.419355	0.225806	3
ENSG00000277262	CHR_HSCHR15_4_CTG8	31107692	31107794	-1	known_pseudogene	69.1	0	0	0	0	0	0	human-specific	0			1	ENSG00000277086 (MTMR10) [protein_coding]	1	aatgaaatgggagcatattcttgttatttaa	0.354839	0.387097	3
ENSG00000276847	CHR_HSCHR15_4_CTG8	32435572	32435678	1	known_pseudogene	106	0	0	0	0	0	0	human-specific	0		LINE/L1	0	Intergenic		ttattcacaatagcaaagacttggaaccaac	0.419355	0.225806	3
ENSG00000251771	CHR_HSCHR16_1_CTG1	15962302	15962405	-1	unknown	73.9	0	0	0	0	0	0	human-specific	0	SINE/Alu		1	ENSG00000276914 (FOPNL) [protein_coding]	1	tttaaaaaagaaggccgggcgcattggctca	0.322581	0.193548	6
ENSG00000262579	CHR_HSCHR16_2_CTG3_1	69175662	69175768	-1	known_pseudogene	96	0	0	0	0	0	0	human-specific	0		SINE/Alu	0	Intergenic		ttgcaaaccatccaaaagaccaccacccgcc	0.354839	0.0967742	4
ENSG00000277660	CHR_HSCHR17_1_CTG1	90796	90899	-1	known_pseudogene	60.9	0	0	0	0	0	0	human-specific	0			0	Intergenic		ttaaaaaaaagagaaaaaaattactcccaga	0.612903	0.16129	8
ENSG00000278515	CHR_HSCHR17_7_CTG4	36405198	36405304	-1	known_pseudogene	77.1	0	0	0	0	0	0	human-specific	0	LINE/L1	LINE/L1	1	ENSG00000282144 (TBC1D3I) [protein_coding]	1	taaaaaaagataccaaataagcacccgaaaa	0.612903	0.0967742	7
ENSG00000277891	CHR_HSCHR17_7_CTG4	37912034	37912140	1	known_pseudogene	77.1	0	0	0	0	0	0	human-specific	0	LINE/L1	LINE/L1	0	Intergenic		taaaaaaagataccaaataagcacccgaaaa	0.612903	0.0967742	7
ENSG00000277546	CHR_HSCHR17_7_CTG4	38556066	38556187	-1	known_pseudogene	48.8	0	0	0	0	0	0	human-specific	0	SINE/Alu	SINE/Alu	1	ENSG00000275903 (PSMB3) [protein_coding]	-1	aaatgtttaggctgggcgcagtgggtcacac	0.225806	0.225806	3
ENSG00000275299	CHR_HSCHR19_4_CTG3_1	54264552	54264654	-1	known_pseudogene	65.7	0	0	0	0	0	0	human-specific	0			0	Intergenic		tatatttttttttaatgtgtccagcaaagac	0.290323	0.451613	3
ENSG00000273938	CHR_HSCHR19_4_CTG3_1	54877141	54877247	-1	known_pseudogene	88.3	0	0	0	0	0	0	human-specific	0	LINE/L1,SINE/Alu	SINE/Alu,Simple_repeat,SINE/Alu	0	Intergenic		aaaaaaaaaatctactttcctggtaaatttc	0.451613	0.322581	10
ENSG00000275671	CHR_HSCHR19KIR_ABC08_A1_HAP_CTG3_1	54868948	54869054	-1	known_pseudogene	88.3	0	0	0	0	0	0	human-specific	0	LINE/L1,SINE/Alu	SINE/Alu,Simple_repeat,SINE/Alu	0	Intergenic		aaaaaaaaaatctactttcctggtaaatttc	0.451613	0.322581	10
ENSG00000273929	CHR_HSCHR19KIR_ABC08_AB_HAP_T_P_CTG3_1	54868959	54869065	-1	known_pseudogene	88.3	0	0	0	0	0	0	human-specific	0	LINE/L1,SINE/Alu	SINE/Alu,Simple_repeat,SINE/Alu	0	Intergenic		aaaaaaaaaatctactttcctggtaaatttc	0.451613	0.322581	10
ENSG00000278063	CHR_HSCHR19KIR_FH05_A_HAP_CTG3_1	54868122	54868228	-1	known_pseudogene	88.3	0	0	0	0	0	0	human-specific	0	LINE/L1	SINE/Alu	0	Intergenic		aaaaaaaaaatctactttcctggtaaatttc	0.451613	0.322581	10
ENSG00000274597	CHR_HSCHR19KIR_FH05_B_HAP_CTG3_1	54940339	54940445	-1	known_pseudogene	88.3	0	0	0	0	0	0	human-specific	0	LINE/L1,SINE/Alu	SINE/Alu,Simple_repeat,SINE/Alu	0	Intergenic		aaaaaaaaaatctactttcctggtaaatttc	0.451613	0.322581	10
ENSG00000277567	CHR_HSCHR19KIR_FH06_A_HAP_CTG3_1	54868910	54869016	-1	known_pseudogene	88.3	0	0	0	0	0	0	human-specific	0	LINE/L1,SINE/Alu	SINE/Alu,Simple_repeat,SINE/Alu	0	Intergenic		aaaaaaaaaatctactttcctggtaaatttc	0.451613	0.322581	10
ENSG00000273752	CHR_HSCHR19KIR_FH06_BA1_HAP_CTG3_1	54855316	54855422	-1	known_pseudogene	88.3	0	0	0	0	0	0	human-specific	0	LINE/L1,SINE/Alu	SINE/Alu	0	Intergenic		aaaaaaaaaatctactttcctggtaaatttc	0.451613	0.322581	10
ENSG00000278140	CHR_HSCHR19KIR_FH08_A_HAP_CTG3_1	54868982	54869088	-1	known_pseudogene	88.3	0	0	0	0	0	0	human-specific	0	LINE/L1,SINE/Alu	SINE/Alu,Simple_repeat,SINE/Alu	0	Intergenic		aaaaaaaaaatctactttcctggtaaatttc	0.451613	0.322581	10
ENSG00000276552	CHR_HSCHR19KIR_FH08_BAX_HAP_CTG3_1	54899032	54899138	-1	known_pseudogene	88.3	0	0	0	0	0	0	human-specific	0	LINE/L1,SINE/Alu	SINE/Alu,Simple_repeat,SINE/Alu	0	Intergenic		aaaaaaaaaatctactttcctggtaaatttc	0.451613	0.322581	10
ENSG00000278190	CHR_HSCHR19KIR_FH13_A_HAP_CTG3_1	54868050	54868156	-1	known_pseudogene	88.3	0	0	0	0	0	0	human-specific	0	LINE/L1	SINE/Alu	0	Intergenic		aaaaaaaaaatctactttcctggtaaatttc	0.451613	0.322581	10
ENSG00000277551	CHR_HSCHR19KIR_FH13_BA2_HAP_CTG3_1	54913656	54913762	-1	known_pseudogene	88.3	0	0	0	0	0	0	human-specific	0	LINE/L1	SINE/Alu	0	Intergenic		aaaaaaaaaatctactttcctggtaaatttc	0.451613	0.322581	10
ENSG00000275021	CHR_HSCHR19KIR_FH15_A_HAP_CTG3_1	54868796	54868902	-1	known_pseudogene	88.3	0	0	0	0	0	0	human-specific	0	LINE/L1,SINE/Alu	SINE/Alu,Simple_repeat,SINE/Alu	0	Intergenic		aaaaaaaaaatctactttcctggtaaatttc	0.451613	0.322581	10
ENSG00000274623	CHR_HSCHR19KIR_FH15_B_HAP_CTG3_1	54940611	54940717	-1	known_pseudogene	88.3	0	0	0	0	0	0	human-specific	0	LINE/L1	SINE/Alu	0	Intergenic		aaaaaaaaaatctactttcctggtaaatttc	0.451613	0.322581	10
ENSG00000274771	CHR_HSCHR19KIR_G085_BA1_HAP_CTG3_1	54855129	54855235	-1	known_pseudogene	88.3	0	0	0	0	0	0	human-specific	0	LINE/L1	SINE/Alu	0	Intergenic		aaaaaaaaaatctactttcctggtaaatttc	0.451613	0.322581	10
ENSG00000277642	CHR_HSCHR19KIR_G248_A_HAP_CTG3_1	54868977	54869083	-1	known_pseudogene	90.5	0	0	0	0	0	0	human-specific	0	LINE/L1	SINE/Alu	0	Intergenic		aaaaaaaaaatctactttcctggtaaatttc	0.451613	0.322581	10
ENSG00000278230	CHR_HSCHR19KIR_GRC212_AB_HAP_CTG3_1	54895641	54895747	-1	known_pseudogene	88.3	0	0	0	0	0	0	human-specific	0	LINE/L1	SINE/Alu	0	Intergenic		aaaaaaaaaatctactttcctggtaaatttc	0.451613	0.322581	10
ENSG00000278411	CHR_HSCHR19KIR_LUCE_A_HAP_CTG3_1	54868957	54869063	-1	known_pseudogene	88.3	0	0	0	0	0	0	human-specific	0	LINE/L1,SINE/Alu	SINE/Alu,Simple_repeat,SINE/Alu	0	Intergenic		aaaaaaaaaatctactttcctggtaaatttc	0.451613	0.322581	10
ENSG00000275782	CHR_HSCHR19KIR_LUCE_BDEL_HAP_CTG3_1	54882769	54882875	-1	known_pseudogene	88.3	0	0	0	0	0	0	human-specific	0	LINE/L1,SINE/Alu	SINE/Alu,Simple_repeat,SINE/Alu	0	Intergenic		aaaaaaaaaatctactttcctggtaaatttc	0.451613	0.322581	10
ENSG00000277153	CHR_HSCHR19KIR_RSH_A_HAP_CTG3_1	54868939	54869045	-1	unknown	88.3	0	0	0	0	0	0	human-specific	0	LINE/L1,SINE/Alu	SINE/Alu,Simple_repeat,SINE/Alu	0	Intergenic		aaaaaaaaaatctactttcctggtaaatttc	0.451613	0.322581	10
ENSG00000275168	CHR_HSCHR19KIR_T7526_A_HAP_CTG3_1	54868924	54869030	-1	known_pseudogene	88.3	0	0	0	0	0	0	human-specific	0	LINE/L1,SINE/Alu	SINE/Alu,Simple_repeat,SINE/Alu	0	Intergenic		aaaaaaaaaatctactttcctggtaaatttc	0.451613	0.322581	10
ENSG00000274708	CHR_HSCHR19KIR_T7526_BDEL_HAP_CTG3_1	54882533	54882639	-1	known_pseudogene	88.3	0	0	0	0	0	0	human-specific	0	LINE/L1	SINE/Alu	0	Intergenic		aaaaaaaaaatctactttcctggtaaatttc	0.451613	0.322581	10
ENSG00000274323	CHR_HSCHR19LRC_COX1_CTG3_1	54264323	54264425	-1	known_pseudogene	65.7	0	0	0	0	0	0	human-specific	0			0	Intergenic		tatatttttttttaatgtgtccagcaaagac	0.290323	0.451613	3
ENSG00000275304	CHR_HSCHR19LRC_COX2_CTG3_1	54539846	54539952	-1	known_pseudogene	88.3	0	0	0	0	0	0	human-specific	0	LINE/L1	SINE/Alu	0	Intergenic		aaaaaaaaaatctactttcctggtaaatttc	0.451613	0.322581	10
ENSG00000278296	CHR_HSCHR19LRC_LRC_S_CTG3_1	54876512	54876618	-1	known_pseudogene	88.3	0	0	0	0	0	0	human-specific	0	LINE/L1	SINE/Alu	0	Intergenic		aaaaaaaaaatctactttcctggtaaatttc	0.451613	0.322581	10
ENSG00000273519	CHR_HSCHR19LRC_LRC_T_CTG3_1	54813162	54813268	-1	known_pseudogene	88.3	0	0	0	0	0	0	human-specific	0	LINE/L1	SINE/Alu	0	Intergenic		aaaaaaaaaatctactttcctggtaaatttc	0.451613	0.322581	10
ENSG00000275889	CHR_HSCHR19LRC_PGF1_CTG3_1	54264566	54264668	-1	known_pseudogene	65.7	0	0	0	0	0	0	human-specific	0			0	Intergenic		tatatttttttttaatgtgtccagcaaagac	0.290323	0.451613	3
ENSG00000276339	CHR_HSCHR19LRC_PGF1_CTG3_1	54798947	54799053	-1	known_pseudogene	88.3	0	0	0	0	0	0	human-specific	0	LINE/L1,SINE/Alu	SINE/Alu,Simple_repeat,SINE/Alu	0	Intergenic		aaaaaaaaaatctactttcctggtaaatttc	0.451613	0.322581	10
ENSG00000275752	CHR_HSCHR19LRC_PGF2_CTG3_1	54264578	54264680	-1	known_pseudogene	65.7	0	0	0	0	0	0	human-specific	0			0	Intergenic		tatatttttttttaatgtgtccagcaaagac	0.290323	0.451613	3
ENSG00000274706	CHR_HSCHR3_9_CTG3	198071311	198071417	-1	unknown	62.8	0	0	0	0	0	0	human-specific	0			1	ENSG00000281617 (ANKRD18DP) [transcribed_unprocessed_pseudogene]	1	gcacagtccccagaaggtcatttgactattt	0.258065	0.290323	2
ENSG00000278747	CHR_HSCHR3_9_CTG3	198193139	198193242	1	known_pseudogene	60.9	0	0	0	0	0	0	human-specific	0			0	Intergenic		tttaaaaaaagagaaaaaaattactcccaga	0.580645	0.193548	7
ENSG00000262922	CHR_HSCHR5_1_CTG5	162477891	162477993	1	unknown	87.9	0	0	0	0	0	0	human-specific	0	LINE/L1	LINE/L1	0	Intergenic		taacaggctctgaaattgaggcaataattaa	0.419355	0.258065	3
ENSG00000277139	CHR_HSCHR5_2_CTG1_1	69530371	69530475	-1	known_pseudogene	63.1	0	0	0	0	0	0	human-specific	0			1	ENSG00000273814 (OCLN) [protein_coding]	-1	tttttaaatcctgagccagctgatgccagac	0.258065	0.290323	3
ENSG00000277091	CHR_HSCHR5_6_CTG1	33890040	33890146	-1	known_pseudogene	76.6	0	0	0	0	0	0	human-specific	0	SINE/Alu		1	ENSG00000281690 (ADAMTS12) [protein_coding]	1	agaaaaaagaataggccggcgtggtggctca	0.354839	0.129032	6
ENSG00000264025	CHR_HSCHR6_MHC_APD_CTG1	28915637	28915736	1	known_pseudogene	62.9	0	0	0	0	0	0	human-specific	0	SINE/Alu	LINE/L1	1	ENSG00000234495 (TRIM27) [protein_coding]	-1	ttgtgttcaatgttcacagcagcactattga	0.258065	0.354839	2
ENSG00000266231	CHR_HSCHR6_MHC_APD_CTG1	31823970	31824072	-1	known_pseudogene	43.7	0	0	0	0	0	0	human-specific	0	SINE/Alu	LINE/L1,Simple_repeat	1	ENSG00000233345 (MSH5) [protein_coding]	-1	ggaaaaaaaaaagggctgggcatggtggctc	0.354839	0.129032	10
ENSG00000266435	CHR_HSCHR6_MHC_APD_CTG1	32419522	32419628	1	known_pseudogene	62.5	0	0	0	0	0	0	human-specific	0		Low_complexity	1	ENSG00000236672 (C6orf10) [protein_coding]	-1	taaaataaaaaaagaagatgagaaagtctgg	0.580645	0.16129	7
ENSG00000263937	CHR_HSCHR6_MHC_COX_CTG1	28916461	28916560	1	unknown	62.9	0	0	0	0	0	0	human-specific	0	SINE/Alu	LINE/L1	1	ENSG00000237071 (TRIM27) [protein_coding]	-1	ttgtgttcaatgttcacagcagcactattga	0.258065	0.354839	2
ENSG00000265921	CHR_HSCHR6_MHC_COX_CTG1	31075504	31075603	1	unknown	66.3	0	0	0	0	0	0	human-specific	0	SINE/Alu	SINE/Alu	0	Intergenic		aaaaaaaaaaagtctgagcgaggtggctcag	0.451613	0.129032	11
ENSG00000264185	CHR_HSCHR6_MHC_COX_CTG1	31360589	31360695	1	unknown	92.5	0	0	0	0	0	0	human-specific	0		LINE/L1	0	Intergenic		taaactctcaataaactaggtattgaaggaa	0.451613	0.258065	3
ENSG00000265409	CHR_HSCHR6_MHC_COX_CTG1	31744327	31744429	-1	unknown	43.7	0	0	0	0	0	0	human-specific	0	SINE/Alu	LINE/L1,Simple_repeat	1	ENSG00000235222 (MSH5) [protein_coding]	-1	ggaaaaaaaaaagggctgggcatggtggctc	0.354839	0.129032	10
ENSG00000263869	CHR_HSCHR6_MHC_COX_CTG1	32301118	32301224	1	unknown	62.5	0	0	0	0	0	0	human-specific	0		Low_complexity	1	ENSG00000234280 (C6orf10) [protein_coding]	-1	taaaataaaaaaagaagatgagaaagtctgg	0.580645	0.16129	7
ENSG00000263467	CHR_HSCHR6_MHC_DBB_CTG1	31076788	31076887	1	known_pseudogene	66.3	0	0	0	0	0	0	human-specific	0	SINE/Alu	SINE/Alu	0	Intergenic		aaaaaaaaaaagtctgagcgaggtggctcag	0.451613	0.129032	11
ENSG00000263896	CHR_HSCHR6_MHC_DBB_CTG1	31739132	31739234	-1	known_pseudogene	43.7	0	0	0	0	0	0	human-specific	0	SINE/Alu	LINE/L1,Simple_repeat	1	ENSG00000230293 (MSH5) [protein_coding]	-1	ggaaaaaaaaaagggctgggcatggtggctc	0.354839	0.129032	10
ENSG00000265351	CHR_HSCHR6_MHC_DBB_CTG1	32328397	32328503	1	known_pseudogene	62.5	0	0	0	0	0	0	human-specific	0		Low_complexity	1	ENSG00000226892 (C6orf10) [protein_coding]	-1	taaaataaaaaaagaagatgagaaagtctgg	0.580645	0.16129	7
ENSG00000264777	CHR_HSCHR6_MHC_MANN_CTG1	28915611	28915710	1	known_pseudogene	62.9	0	0	0	0	0	0	human-specific	0	SINE/Alu	LINE/L1	1	ENSG00000237462 (TRIM27) [protein_coding]	-1	ttgtgttcaatgttcacagcagcactattga	0.258065	0.354839	2
ENSG00000263367	CHR_HSCHR6_MHC_MANN_CTG1	31127920	31128019	1	known_pseudogene	66.3	0	0	0	0	0	0	human-specific	0	SINE/Alu	SINE/Alu	0	Intergenic		aaaaaaaaaaagtctgagcgaggtggctcag	0.451613	0.129032	11
ENSG00000263701	CHR_HSCHR6_MHC_MANN_CTG1	31413150	31413256	1	known_pseudogene	92.5	0	0	0	0	0	0	human-specific	0		LINE/L1	0	Intergenic		taaactctcaataaactaggtattgaaggaa	0.451613	0.258065	3
ENSG00000266660	CHR_HSCHR6_MHC_MANN_CTG1	32392288	32392394	1	known_pseudogene	62.5	0	0	0	0	0	0	human-specific	0		Low_complexity	1	ENSG00000206245 (C6orf10) [protein_coding]	-1	taaaataaaaaaagaagatgagaaagtctgg	0.580645	0.16129	7
ENSG00000263598	CHR_HSCHR6_MHC_MCF_CTG1	28915807	28915906	1	known_pseudogene	62.9	0	0	0	0	0	0	human-specific	0	SINE/Alu	LINE/L1	1	ENSG00000233948 (TRIM27) [protein_coding]	-1	ttgtgttcaatgttcacagcagcactattga	0.258065	0.354839	2
ENSG00000263474	CHR_HSCHR6_MHC_MCF_CTG1	31161534	31161633	1	known_pseudogene	66.3	0	0	0	0	0	0	human-specific	0	SINE/Alu	SINE/Alu	0	Intergenic		aaaaaaaaaaagtctgagcgaggtggctcag	0.451613	0.129032	11
ENSG00000264951	CHR_HSCHR6_MHC_MCF_CTG1	31833247	31833349	-1	known_pseudogene	43.7	0	0	0	0	0	0	human-specific	0	SINE/Alu	LINE/L1,Simple_repeat	1	ENSG00000227314 (MSH5) [protein_coding]	-1	ggaaaaaaaaaagggctgggcatggtggctc	0.354839	0.129032	10
ENSG00000264557	CHR_HSCHR6_MHC_MCF_CTG1	32429038	32429144	1	known_pseudogene	62.5	0	0	0	0	0	0	human-specific	0		Low_complexity	1	ENSG00000237881 (C6orf10) [protein_coding]	-1	taaaataaaaaaagaagatgagaaagtctgg	0.580645	0.16129	7
ENSG00000265795	CHR_HSCHR6_MHC_QBL_CTG1	28915634	28915733	1	known_pseudogene	62.9	0	0	0	0	0	0	human-specific	0	SINE/Alu	LINE/L1	1	ENSG00000215641 (TRIM27) [protein_coding]	-1	ttgtgttcaatgttcacagcagcactattga	0.258065	0.354839	2
ENSG00000266375	CHR_HSCHR6_MHC_QBL_CTG1	31075424	31075523	1	known_pseudogene	66.3	0	0	0	0	0	0	human-specific	0	SINE/Alu	SINE/Alu	0	Intergenic		aaaaaaaaaaagtctgagcgaggtggctcag	0.451613	0.129032	11
ENSG00000266886	CHR_HSCHR6_MHC_QBL_CTG1	31360234	31360340	1	known_pseudogene	92.5	0	0	0	0	0	0	human-specific	0		LINE/L1	0	Intergenic		taaactctcaataaactaggtattgaaggaa	0.451613	0.258065	3
ENSG00000264556	CHR_HSCHR6_MHC_QBL_CTG1	31747180	31747282	-1	known_pseudogene	43.7	0	0	0	0	0	0	human-specific	0	SINE/Alu	LINE/L1,Simple_repeat	1	ENSG00000235569 (MSH5) [protein_coding]	-1	ggaaaaaaaaaagggctgggcatggtggctc	0.354839	0.129032	10
ENSG00000265920	CHR_HSCHR6_MHC_QBL_CTG1	32310327	32310433	1	known_pseudogene	62.5	0	0	0	0	0	0	human-specific	0		Low_complexity	1	ENSG00000206310 (C6orf10) [protein_coding]	-1	taaaataaaaaaagaagatgagaaagtctgg	0.580645	0.16129	7
ENSG00000266870	CHR_HSCHR6_MHC_SSTO_CTG1	28916503	28916602	1	known_pseudogene	62.9	0	0	0	0	0	0	human-specific	0	SINE/Alu	LINE/L1	1	ENSG00000229006 (TRIM27) [protein_coding]	-1	ttgtgttcaatgttcacagcagcactattga	0.258065	0.354839	2
ENSG00000266626	CHR_HSCHR6_MHC_SSTO_CTG1	31077965	31078064	1	known_pseudogene	66.3	0	0	0	0	0	0	human-specific	0	SINE/Alu	SINE/Alu	0	Intergenic		aaaaaaaaaaaagtctgagcgaggtggctca	0.483871	0.129032	12
ENSG00000266784	CHR_HSCHR6_MHC_SSTO_CTG1	31363816	31363922	1	known_pseudogene	92.5	0	0	0	0	0	0	human-specific	0		LINE/L1	0	Intergenic		taaactctcaataaactaggtattgaaggaa	0.451613	0.258065	3
ENSG00000263638	CHR_HSCHR6_MHC_SSTO_CTG1	31747708	31747810	-1	known_pseudogene	43.7	0	0	0	0	0	0	human-specific	0	SINE/Alu	LINE/L1,Simple_repeat	1	ENSG00000237333 (MSH5) [protein_coding]	-1	ggaaaaaaaaaagggctgggcatggtggctc	0.354839	0.129032	10
ENSG00000265048	CHR_HSCHR6_MHC_SSTO_CTG1	32360267	32360373	1	known_pseudogene	62.5	0	0	0	0	0	0	human-specific	0		Low_complexity	1	ENSG00000232106 (C6orf10) [protein_coding]	-1	taaaataaaaaaagaagatgagaaagtctgg	0.580645	0.16129	7
ENSG00000278101	CHR_HSCHR8_1_CTG6	57301316	57301413	1	known_pseudogene	71.6	0	0	0	0	0	0	human-specific	0	SINE/Alu		0	Intergenic		ttgcagtccccaaaaggaccttggactacta	0.290323	0.225806	4
ENSG00000278793	GL000213,1	127840	127946	-1	known_pseudogene	73.2	0	0	0	0	0	0	human-specific	0			1	ENSG00000277630 (BX072566,1) [protein_coding]	1	gtgcagtcactggaagatcatttcactattt	0.258065	0.354839	2
ENSG00000277890	KI270727,1	34890	34996	1	known_pseudogene	87.2	0	0	0	0	0	0	human-specific	0	LINE/L1	LINE/L1	0	Intergenic		tattattacagtagtctgtattatttcatat	0.290323	0.516129	1
ENSG00000277927	KI270727,1	156089	156195	-1	known_pseudogene	70.5	0	0	0	0	0	0	human-specific	0			1	ENSG00000276760 (AC136352,4) [protein_coding]	1	gtgcagtcactggaagatcatttcactattt	0.258065	0.354839	2
ENSG00000278625	KI270744,1	51009	51114	-1	known_pseudogene	58	0	0	0	0	0	0	human-specific	0			0	Intergenic		gcatagacccaggaaggccatttgactattt	0.290323	0.258065	2
ENSG00000207435	X	3572857	3572961	1	unknown	73.2	0	0	0	0	0	0	human-specific	0	LTR/ERVL-MaLR	Simple_repeat	0	Intergenic		aaaacacacacacacacgtaaaataaagtca	0.580645	0.0967742	4
ENSG00000207332	X	3607258	3607365	-1	unknown	71.2	0	0	0	0	0	0	human-specific	0			1	ENSG00000183943 (PRKX) [protein_coding]	1	tttaagaaaaggttacactgtgcaccgacat	0.354839	0.258065	4
ENSG00000207202	X	10582817	10582919	1	unknown	73.2	0	0	0	0	0	0	human-specific	0			1	ENSG00000101871 (MID1) [protein_coding]	-1	tttattattaaaaaatattaataaaataaga	0.580645	0.387097	6
ENSG00000206716	X	21214637	21214743	1	unknown	75.3	0	0	0	0	0	0	human-specific	0	LINE/L1	LINE/L1	0	Intergenic		taaacacctctatggaaataaactagaaaat	0.516129	0.225806	4
ENSG00000201095	X	22527835	22527941	1	unknown	94.1	0	0	0	0	0	0	human-specific	0	LINE/L1	LINE/L1	1	ENSG00000233067 (PTCHD1-AS) [lincRNA]	-1	tcaataaatgtccccatcggcaagttagaaa	0.387097	0.225806	3
ENSG00000252903	X	31348192	31348296	1	unknown	40.3	0	0	0	0	0	0	Primate ancestor	0			1	ENSG00000198947 (DMD) [protein_coding]	-1	taatatggttaacatttgagaatatagtgca	0.387097	0.354839	2
ENSG00000252411	X	35594173	35594273	1	unknown	52.2	0	0	0	0	0	0	human-specific	0	LINE/L1		0	Intergenic		tagctgctcttgccatggtggaaaaaaaatg	0.322581	0.258065	8
ENSG00000206733	X	36021939	36022045	-1	unknown	101.4	0	0	0	0	0	0	Catarrhini ancestor	0	LINE/L1	LINE/L1	1	ENSG00000165164 (CFAP47) [protein_coding]	-1	ttggaaccaacccaaatgcccatcaatgata	0.387097	0.193548	3
ENSG00000206983	X	37870109	37870215	1	unknown	104.8	0	0	0	0	0	0	human-specific	0	SINE/Alu	LINE/L1	1	ENSG00000250349 (RP5-972B16,2) [protein_coding]	1	ttttacactgttggtgggactgtaaactagt	0.225806	0.387097	3
ENSG00000207122	X	39081180	39081285	-1	unknown	75.9	0	0	0	0	0	0	human-specific	0	LINE/L1	LINE/L1,LINE/L1	0	Intergenic		tacactataaagcaaccacataaacaagtct	0.483871	0.193548	3
ENSG00000212207	X	41570923	41571029	-1	unknown	66.5	0	0	0	0	0	0	Primate ancestor	0	LINE/L1,LINE/L1	LINE/L1	1	ENSG00000147044 (CASK) [protein_coding]	1	taaaatatatatatgttatgatcaaatggtg	0.419355	0.387097	4
ENSG00000251807	X	41919254	41919349	-1	unknown	44.4	0	0	0	0	0	0	human-specific	0	LINE/L2		1	ENSG00000147044 (CASK) [protein_coding]	1	cttactcctcgagagcacttttatttaatta	0.258065	0.419355	2
ENSG00000212560	X	42139425	42139530	-1	unknown	59.6	0	0	0	0	0	0	human-specific	0	LINE/L1	LINE/L1	0	Intergenic		tttgagtttaaaaaatggctaatcccaaagg	0.387097	0.290323	6
ENSG00000206896	X	42174279	42174385	-1	unknown	102.5	0	0	0	0	0	0	human-specific	0	LINE/L1		0	Intergenic		tacaaacctgacaaaaataagcaatggggaa	0.516129	0.129032	5
ENSG00000199226	X	46517766	46517868	1	unknown	82.1	0	0	0	0	0	0	Haplorrhini ancestor	0	LINE/L1	LINE/L1	1	ENSG00000251192 (ZNF674) [protein_coding]	-1	ttataacacaaaggataaatgcttgagggga	0.419355	0.225806	3
ENSG00000206685	X	47087506	47087612	1	unknown	93.6	0	0	0	0	0	0	human-specific	0			1	ENSG00000130988 (RGN) [protein_coding]	1	tcttacaaagtttacagttctgaggcactct	0.258065	0.354839	3
ENSG00000201517	X	48153980	48154074	-1	unknown	79.7	0	0	0	0	0	0	human-specific	0			1	ENSG00000233139 (RP11-38O23,4) [processed_pseudogene]	1	aacttctggccaagccaacgcatggtgacat	0.290323	0.193548	2
ENSG00000206723	X	48724455	48724561	-1	unknown	75.7	0	0	0	0	0	0	human-specific	0	SINE/Alu	LINE/L1	1	ENSG00000232828 (AF196970,3) [antisense]	1	ttttttaagattaaattattttaaaaatgtt	0.387097	0.548387	5
ENSG00000207367	X	48776965	48777071	-1	unknown	103.5	0	0	0	0	0	0	Catarrhini ancestor	0		LINE/L2	1	ENSG00000233585 (AC115617,2) [processed_pseudogene]	1	tttggcaaggcatgttggtttgcgtgtggga	0.129032	0.354839	2
ENSG00000223309	X	48959179	48959282	-1	unknown	61.9	0	0	1	1	0	0	human-specific	0			0	Intergenic		agtaaacaacaacaacaaaaattgaggacgg	0.548387	0.0967742	5
ENSG00000201341	X	49945336	49945442	-1	unknown	73.3	0	0	0	0	0	0	Haplorrhini ancestor	0		SINE/Alu	1	ENSG00000171365 (CLCN5) [protein_coding]	-1	aagggacagacagaaacttggaggaaaaagt	0.483871	0.0967742	5
ENSG00000222303	X	50649641	50649740	1	unknown	65.4	0	0	0	0	0	0	Placentalia ancestor	0	LINE/L1,LINE/L1	LINE/L1	1	ENSG00000158352 (SHROOM4) [protein_coding]	-1	tactgcaattagtggtaatggtttcacaacc	0.290323	0.322581	2
ENSG00000252377	X	51870706	51870809	-1	unknown	45.7	0	0	0	0	0	0	human-specific	0			1	ENSG00000179222 (MAGED1) [protein_coding]	-1	agaaaaacagtaaattagtgagttaacagtt	0.483871	0.258065	5
ENSG00000207104	X	54343546	54343652	1	unknown	101.7	0	0	0	0	0	0	Haplorrhini ancestor	0	SINE/Alu	SINE/Alu	1	ENSG00000196632 (WNK3) [protein_coding]	-1	taaatcccaatatccactttttttttttgag	0.258065	0.483871	3
ENSG00000222667	X	66676258	66676364	-1	unknown	59	0	0	0	0	0	0	human-specific	0	LINE/L1	SINE/MIR	0	Intergenic		tctatatttgtacaataaaatgattagcaac	0.419355	0.354839	4
ENSG00000252145	X	68102068	68102132	-1	unknown	63.5	0	0	0	0	0	0	Haplorrhini ancestor	0		LINE/L1	1	ENSG00000079482 (OPHN1) [protein_coding]	1	agtgcctttttttatgatactgttttaccaa	0.225806	0.483871	2
ENSG00000206747	X	68539443	68539549	-1	unknown	76.2	0	0	0	0	0	0	Primate ancestor	0	SINE/Alu		0	Intergenic		tacttaaataaataaaacatttggctgtgtg	0.387097	0.354839	4
ENSG00000201392	X	71965972	71966074	-1	unknown	92.7	0	0	0	0	0	0	human-specific	0	LINE/L1	LINE/L1	1	ENSG00000204131 (NHSL2) [protein_coding]	-1	tggtgtatatttatctcaaactcatcaagtt	0.290323	0.419355	3
ENSG00000207486	X	73397531	73397637	-1	unknown	71.9	0	0	0	0	0	0	human-specific	0	LINE/L1	LINE/L1	0	Intergenic		aaaatcttacgttttcataaaaacagaatca	0.483871	0.290323	5
ENSG00000199885	X	74680053	74680159	1	unknown	81.4	0	0	0	0	0	0	human-specific	0	LTR/ERVL	LINE/L1	0	Intergenic		tgagaaatgataaatgcttaaggtgatggat	0.387097	0.290323	3
ENSG00000199601	X	75202703	75202809	1	unknown	87.2	0	0	0	0	0	0	human-specific	0	LINE/L1	LINE/L1	0	Intergenic		catggaaaggaaaaactggtaccagccactg	0.387097	0.129032	5
ENSG00000201826	X	76244968	76245074	1	unknown	73.5	0	0	0	0	0	0	Haplorrhini ancestor	0	LINE/L1	LINE/L1	0	Intergenic		aaaaaagaacagagcagaaataaattagagg	0.612903	0.0967742	6
ENSG00000200906	X	77837289	77837395	1	unknown	98.8	0	0	0	0	0	0	human-specific	0	rRNA	SINE/Alu	1	ENSG00000102158 (MAGT1) [protein_coding]	-1	tttaaaaaaattttaaaaactgatacattaa	0.548387	0.354839	7
ENSG00000212623	X	80900757	80900864	1	unknown	65.3	0	0	0	0	0	0	Haplorrhini ancestor	0		LINE/L1	0	Intergenic		cattgagattcaggaggatgataaaacccaa	0.419355	0.193548	4
ENSG00000212546	X	80936434	80936540	1	unknown	63.3	0	0	0	0	0	0	Primate ancestor	0	LINE/L1	LINE/L1	0	Intergenic		taatttaaaatctttttaaaaagttattacg	0.419355	0.451613	5
ENSG00000206826	X	82001220	82001327	-1	unknown	73.5	0	0	0	0	0	0	human-specific	0	LINE/L1		0	Intergenic		tccaggaaagaaaggaagacacaaacagcct	0.483871	0.0645161	3
ENSG00000277717	X	86481028	86481130	1	known_pseudogene	35.5	0	0	0	0	0	0	Placentalia ancestor	0			1	ENSG00000126733 (DACH2) [protein_coding]	1	tcctactcatgtttaaaaactagacaaattg	0.387097	0.322581	5
ENSG00000207515	X	90597235	90597340	-1	unknown	70.7	0	0	0	0	0	0	human-specific	0	LINE/L1		0	Intergenic			0.483871	0.225806	4
ENSG00000212495	X	94003815	94003922	-1	unknown	66.8	0	0	0	0	0	0	human-specific	0	LINE/L1		0	Intergenic		agaaacaggtactttcatacattgtactgaa	0.387097	0.290323	3
ENSG00000202024	X	101325404	101325510	1	unknown	77.6	0	0	0	0	0	0	Haplorrhini ancestor	0	LINE/L1	LINE/L1	0	Intergenic		aacaaagaagaagaagaaggtggatcatggc	0.483871	0.0967742	3
ENSG00000207291	X	101634006	101634112	-1	unknown	101.5	0	0	0	0	0	0	human-specific	0	LINE/L1		0	Intergenic		tttgaacaatgagaacacatggacacaggga	0.419355	0.16129	2
ENSG00000212584	X	101691580	101691685	1	unknown	64.3	0	0	0	0	0	0	Catarrhini ancestor	0			0	Intergenic		attttttaaaaaagaatatagagtgtatcat	0.451613	0.387097	6
ENSG00000252810	X	101915589	101915695	1	unknown	86.7	0	0	0	0	0	0	Catarrhini ancestor	0	LINE/L1,LINE/L1	LINE/L1	1	ENSG00000166432 (ZMAT1) [protein_coding]	-1	taatctcatgccagtcataatggtgattact	0.290323	0.354839	2
ENSG00000252294	X	102678707	102678813	-1	unknown	95	0	0	0	0	0	0	human-specific	0	LINE/L1	LINE/L1	1	ENSG00000271147 (ARMCX5-GPRASP2) [processed_transcript]	-1	taattaaaagacacagaatggcaaggtggat	0.451613	0.193548	4
ENSG00000206864	X	105676071	105676177	-1	unknown	102.4	0	0	0	0	0	0	Primate ancestor	0	LINE/L1		1	ENSG00000189108 (IL1RAPL2) [protein_coding]	-1	tagctagactaataaagaagaaaacagagaa	0.580645	0.129032	4
ENSG00000201443	X	108826764	108826869	1	unknown	78.9	0	0	0	0	0	0	Haplorrhini ancestor	0	LINE/L1	LINE/L1	0	Intergenic		aaaaaagaaaataattacctgaaaatggatt	0.580645	0.225806	6
ENSG00000251954	X	111421510	111421608	-1	unknown	57.3	0	0	0	0	0	0	Primate ancestor	0	LINE/L1	LINE/L1	0	Intergenic		ccagaaaatgggtaaaaggggcagagtcatt	0.387097	0.16129	4
ENSG00000252930	X	112919132	112919230	1	unknown	44.5	0	0	0	0	0	0	human-specific	0	SINE/Alu		0	Intergenic		cttttttccttgttgggatagaaaatgtcta	0.225806	0.451613	4
ENSG00000222122	X	115032427	115032533	1	unknown	61.8	0	0	0	0	0	0	Primate ancestor	0			0	Intergenic		aaaaagattttttaaaaaggttggggaactc	0.419355	0.290323	5
ENSG00000207033	X	116400848	116400953	-1	unknown	91.7	0	0	0	0	0	0	human-specific	0	LINE/L1	LINE/L1	0	Intergenic		tcagtgagataccgtctcacgtcagtcagaa	0.290323	0.225806	2
ENSG00000206752	X	116850839	116850945	-1	unknown	98.5	0	0	0	0	0	0	human-specific	0	LINE/L1	LINE/L1,LINE/L1	0	Intergenic		tcaggaaacaacagatgctggagagaatgtg	0.387097	0.16129	3
ENSG00000252627	X	123874459	123874565	1	unknown	56.9	0	0	0	0	0	0	human-specific	0			1	ENSG00000101966 (XIAP) [protein_coding]	1	taatggttacctggtggcccatattaccata	0.258065	0.322581	2
ENSG00000202304	X	130310072	130310178	-1	unknown	93	0	0	0	0	0	0	Haplorrhini ancestor	0		LINE/L1	0	Intergenic		ggggatttttggagcagggacagggaataag	0.290323	0.193548	2
ENSG00000206900	X	132580117	132580223	-1	unknown	101.9	0	0	0	0	0	0	Catarrhini ancestor	0			0	Intergenic		cattcctcaacttcaaaaaacaattaatata	0.483871	0.290323	6
ENSG00000206765	X	133531723	133531826	-1	unknown	71.4	0	0	0	0	0	1	Hominini ancestor	0	LINE/L1	LINE/L1,LINE/CR1	0	Intergenic		tagcaacattgatggaactagaggctattct	0.322581	0.290323	2
ENSG00000207081	X	134918310	134918416	-1	unknown	96.4	0	0	0	0	0	0	human-specific	0	LINE/L1		0	Intergenic		tttaaaaagaagaagagggttgcagagatcc	0.419355	0.193548	5
ENSG00000252320	X	136583240	136583345	1	unknown	51	0	0	0	0	0	0	Primate ancestor	0	DNA/TcMar-Tigger	DNA/TcMar-Tigger	0	Intergenic		aaaactaaaaataagtaaaaataataaaaag	0.741935	0.16129	5
ENSG00000212510	X	136773999	136774105	1	unknown	60.4	0	0	0	0	0	0	human-specific	0	DNA/TcMar-Tigger	DNA/TcMar-Tigger	1	ENSG00000129675 (ARHGEF6) [protein_coding]	-1	aataaaagtaataaacataatttttttaaac	0.548387	0.354839	4
ENSG00000222114	X	137687891	137687994	-1	unknown	67.7	0	0	0	0	0	0	human-specific	0	SINE/Alu,Simple_repeat	LINE/L1	0	Intergenic		tatatatatatatatatataaattttttttt	0.387097	0.612903	3
ENSG00000207041	X	141118030	141118136	-1	unknown	109.4	0	0	0	0	0	0	human-specific	0	LINE/L1	LINE/L1	0	Intergenic		tttgagaaatgcaaatcaaaaccactatgag	0.451613	0.225806	4
ENSG00000202051	X	147827279	147827384	1	unknown	64.9	0	0	0	0	0	0	Haplorrhini ancestor	0	LINE/L1	LINE/L1	0	Intergenic		tcttcataagcgaataagaaagtaagatcct	0.419355	0.258065	3
ENSG00000222796	X	150955494	150955587	-1	unknown	60	0	0	0	0	0	0	human-specific	0		LINE/L1	0	Intergenic		taaaacaaataaaatacaataacaaatctaa	0.677419	0.193548	4
ENSG00000252205	X	152250572	152250676	-1	unknown	43.5	0	0	0	0	0	0	Placentalia ancestor	0			1	ENSG00000011677 (GABRA3) [protein_coding]	1	tcaggtatggatatatagaaaacttcatctc	0.354839	0.322581	4
ENSG00000251841	Y	2784749	2784853	1	unknown	45.4	0	0	0	0	0	0	human-specific	0			0	Intergenic		tgggagtagaattgtggctaccctctagtag	0.225806	0.290323	2
ENSG00000252900	Y	4174985	4175090	-1	unknown	67.5	0	0	0	0	0	0	human-specific	0	LINE/L1		0	Intergenic		tactatctaaggtcaatgctaaagaaaagaa	0.483871	0.225806	4
ENSG00000252155	Y	7378672	7378779	1	unknown	73.9	0	0	0	0	0	0	human-specific	0			1	ENSG00000099725 (PRKY) [transcribed_unprocessed_pseudogene]	1	tttaaaaaaaggttacactgtgcaccgacgt	0.354839	0.258065	7
ENSG00000252472	Y	7423054	7423158	-1	unknown	55.9	0	0	0	0	0	0	human-specific	0	Simple_repeat	LTR/ERVL-MaLR	0	Intergenic		aaaaaaaaaaaaagtaaaataaagtcaaaaa	0.806452	0.0967742	13
ENSG00000252173	Y	16248935	16249041	1	unknown	72.9	0	0	0	0	0	0	human-specific	0		LINE/L1	0	Intergenic		tcagtatttgacagatcaacgagatagaaaa	0.451613	0.225806	4
ENSG00000252323	Y	16336283	16336389	-1	unknown	72.9	0	0	0	0	0	0	human-specific	0	LINE/L1		0	Intergenic		tcagtatttgacagatcaacgagatagaaaa	0.451613	0.225806	4
ENSG00000252766	Y	19018983	19019087	-1	unknown	55.6	0	0	0	0	0	0	human-specific	0	SINE/Alu	LINE/L1	1	ENSG00000176728 (TTTY14) [lincRNA]	1	aaaaaatagtggcttcataaaatggattagg	0.451613	0.258065	6
ENSG00000252948	Y	26360989	26361092	1	unknown	75.2	0	0	0	0	0	0	human-specific	0	LINE/L1	LINE/L1	0	Intergenic		ttataagcaaaaatatatgtatgtaataaag	0.516129	0.322581	5

## Sheet: U1 - Mouse
Annotation							ENCODE pol-II binding									Conservation		Repeat features		Genomic context
Gene	Chromosome	Start	Stop	Strand	MGI status	CM_score	PolII - MEL Enriched Site	PolII - CH12,LX Enriched Site	PolII - heart:a8w Enriched Site	PolII - liver:a8w Enriched Site	PolII - brain:e14,5d Enriched Site	PolII - ES Enriched Site	PolII - kidney:a8w Enriched Site	PolII - spleen:a8w Enriched Site	PolII - thymus:a8w Enriched Site	Amniotes_PECAN	SNPs	5PRIME_RM	3PRIME_RM	is_intronic	host_gene	host_gene_strand	3Prime_flank	A_bias	T_bias	A_stretch
ENSMUSG00000064943	1	48462173	48462293	-1	unknown	56	1	1	1	0	0	1	0	0	0	mouse-specific	4	LINE/L1	LINE/L1	0	Intergenic		cagaagtatatatgttctatctaaggctggg	0.290323	0.322581	2
ENSMUSG00000087949	1	53886828	53886941	-1	unknown	50.5	0	0	0	0	0	0	0	0	0	mouse-specific	6		Low_complexity	1	ENSMUSG00000042807 (Hecw2) [protein_coding]	1	cagggaagagggtgagggtggagggtgcagg	0.225806	0.0967742	2
ENSMUSG00000088353	1	57467870	57468026	1	unknown	33.7	0	0	0	0	0	0	0	0	0	Rodent ancestor	5		SINE/B2	0	Intergenic		cctccttttaataaaaatggggttggagaaa	0.354839	0.290323	5
ENSMUSG00000077471	1	65001307	65001462	-1	unknown	50.5	0	0	0	0	0	0	0	0	0	Rodent ancestor	12			0	Intergenic		gaaatcttcggagttatttaaatatttaatc	0.354839	0.419355	3
ENSMUSG00000065694	1	66436082	66436232	1	unknown	57.1	0	0	0	0	0	0	0	0	0	mouse-specific	4			1	ENSMUSG00000015222 (Map2) [protein_coding]	1	aaaaattacagagatacataagcatcaagaa	0.580645	0.16129	5
ENSMUSG00000065215	1	77898283	77898446	-1	unknown	101.3	0	0	0	0	0	0	0	0	0	Rodent ancestor	4	Simple_repeat		0	Intergenic		agtggggggatctttgaagtgatactgtgat	0.225806	0.322581	2
ENSMUSG00000065865	1	117536301	117536464	1	unknown	59.4	0	0	0	0	0	0	0	0	0	mouse-specific	0			0	Intergenic		ccaaaaataaactgagaaaaaaaaacaaaaa	0.741935	0.0645161	9
ENSMUSG00000088363	1	118681821	118681950	1	unknown	47.1	0	0	0	0	0	0	0	0	0	mouse-specific	4	LTR/ERVL-MaLR,LTR/ERVL	LTR/ERVL-MaLR	1	ENSMUSG00000026380 (Tfcp2l1) [protein_coding]	1	tgagtgaattaaaggaatagaaaagaaactc	0.516129	0.193548	4
ENSMUSG00000089274	1	122510549	122510697	1	unknown	42.9	0	0	0	0	0	0	0	0	0	mouse-specific	2		SINE/B2	0	Intergenic		cactttcccgtgattatggtaatgtttgaaa	0.258065	0.387097	3
ENSMUSG00000065905	1	171027965	171028129	1	unknown	157.3	1	1	1	1	0	1	0	1	0	mouse-specific	9	Satellite	SINE/B2	1	ENSMUSG00000059089 (Fcgr4) [protein_coding]	1	ttaaaaaaaaaaaaattaagcccaggcctgg	0.516129	0.16129	13
ENSMUSG00000064967	1	178636905	178637071	1	unknown	154.9	1	0	0	0	0	0	0	0	0	mouse-specific	12		SINE/B2	1	ENSMUSG00000026494 (Kif26b) [protein_coding]	1	tgggaaaaaaagtatattaagggggttggag	0.387097	0.225806	7
ENSMUSG00000089352	2	55003985	55004125	1	unknown	48.9	0	0	0	0	0	0	0	0	0	mouse-specific	7	LTR/ERVL		1	ENSMUSG00000060988 (Galnt13) [protein_coding]	1	tttctcccttatgtttttttaaaccactgta	0.193548	0.516129	3
ENSMUSG00000093660	2	113288273	113288438	1	unknown	97.1	1	0	0	0	0	0	0	0	0	mouse-specific	13		Simple_repeat	1	ENSMUSG00000041255 (Tmco5b) [protein_coding]	1	ggaaaaaaaagaaaaaaaaaaaacaagaagg	0.774194	0	12
ENSMUSG00000065794	2	116968039	116968173	-1	unknown	59.4	0	0	0	0	0	0	0	0	0	mouse-specific	1	Other,SINE/B2	Simple_repeat,SINE/B2	0	Intergenic		aaaagaaaaagaaaaaaaaaaaaaaagagca	0.83871	0	15
ENSMUSG00000065845	2	117248271	117248434	1	unknown	157.2	1	1	1	1	0	1	0	0	0	mouse-specific	6	LTR/ERVL	LTR/ERVL	0	Intergenic		ttaaacaaacaaacaaacaaaaagacaggga	0.645161	0.0645161	5
ENSMUSG00000077359	2	118077805	118077962	-1	unknown	77.5	0	0	0	0	0	0	0	0	0	mouse-specific	9			1	ENSMUSG00000087203 (Gm13986) [processed_transcript]	1	ctgggagggggacagaataaaattttaatca	0.387097	0.225806	4
ENSMUSG00000088506	2	122385489	122385640	-1	unknown	43.3	0	0	0	0	0	0	0	0	0	Rodent ancestor	5	Simple_repeat	Low_complexity	0	Intergenic		aaataaaaataaataaataccagaaataaga	0.709677	0.16129	5
ENSMUSG00000088200	2	126634539	126634687	-1	unknown	39	0	0	0	0	0	0	0	0	0	Rodent ancestor	5	Simple_repeat	SINE/B2	1	ENSMUSG00000027361 (Gabpb1) [protein_coding]	1	ctgtatttaatttttttttaaaaattacatc	0.322581	0.548387	5
ENSMUSG00000088175	2	128089924	128090060	1	unknown	42.1	0	0	0	0	0	0	0	0	0	mouse-specific	2			1	ENSMUSG00000027380 (Acoxl) [protein_coding]	1	caacacttacacatgtggtagggtagtccaa	0.322581	0.225806	2
ENSMUSG00000065050	2	133008487	133008654	1	unknown	83.5	1	1	1	0	0	0	0	0	0	mouse-specific	10	LINE/L1		0	Intergenic		gggggtgggggtggggggaagaaactcttta	0.193548	0.193548	3
ENSMUSG00000088064	2	162816311	162816468	-1	unknown	31.9	0	0	0	0	0	0	0	0	0	Rodent ancestor	7		Simple_repeat,Simple_repeat	0	Intergenic		tatgtattgttttaatttttgtttatcatat	0.225806	0.645161	2
ENSMUSG00000088378	2	181512550	181512712	1	unknown	41.1	0	0	0	0	0	0	0	0	0	Rodent ancestor	3			1	ENSMUSG00000000827 (Tpd52l2) [protein_coding]	1	actctggaagtgggtcggccaagggtgtctt	0.16129	0.258065	2
ENSMUSG00000096391	3	18177462	18177625	-1	unknown	164.1	1	1	1	0	0	0	0	0	0	mouse-specific	9	LTR/ERV1	LTR/ERV1	1	ENSMUSG00000039519 (Cyp7b1) [protein_coding]	1	gtttaaaaaaaaaaagaggtatacccacgtt	0.483871	0.225806	11
ENSMUSG00000096211	3	19560253	19560416	1	unknown	143.9	1	1	1	0	0	0	0	0	0	mouse-specific	9			1	ENSMUSG00000027606 (Dnajc5b) [protein_coding]	1	gaaagaaagagaagggaatgggcattgaaga	0.483871	0.0967742	3
ENSMUSG00000065945	3	39666288	39666447	1	unknown	75.4	0	0	0	0	0	0	0	0	0	mouse-specific	13		Low_complexity	0	Intergenic		cctataaaaaatgtaaaaggaaggaaggtag	0.516129	0.16129	6
ENSMUSG00000064927	3	40992693	40992850	1	unknown	64.4	0	0	0	0	0	0	0	0	0	mouse-specific	3			1	ENSMUSG00000025762 (Larp1b) [protein_coding]	1	aacttaaggtaaaaaatagattctcagtaat	0.483871	0.290323	6
ENSMUSG00000064579	3	45817736	45817898	1	unknown	62.4	0	0	0	0	0	0	0	0	0	mouse-specific	7	LTR/ERVK		0	Intergenic		ggaaaataaatgaaactatgggcatgcatgt	0.419355	0.225806	4
ENSMUSG00000065018	3	48954722	48954885	1	unknown	154.4	1	0	0	0	0	0	0	0	0	mouse-specific	20			0	Intergenic		gtgggggaaagagagagagagagatcagtgt	0.354839	0.129032	3
ENSMUSG00000064522	3	66088109	66088261	-1	unknown	88.4	0	0	0	0	0	0	0	0	0	mouse-specific	7			1	ENSMUSG00000027831 (Veph1) [protein_coding]	1	ggaaaaaaaagtagaaaagaaaacaatatct	0.645161	0.129032	8
ENSMUSG00000065764	3	86364457	86364625	1	unknown	49.3	0	0	0	0	0	0	0	0	0	Rodent ancestor	8	SINE/B2		1	ENSMUSG00000028080 (Lrba) [protein_coding]	1	gttaaaattaaggaatagaatgaaaacttca	0.516129	0.258065	4
ENSMUSG00000064872	3	86930743	86930902	1	unknown	88.9	0	0	0	0	0	0	0	0	0	Rodent ancestor	11			0	Intergenic		ccctgaaaaattataatgtacagcgctccag	0.354839	0.225806	5
ENSMUSG00000064738	3	88862919	88863080	1	unknown	62.4	0	0	0	0	0	0	0	0	0	Rodent ancestor	4	SINE/B2		1	ENSMUSG00000054199 (Gon4l) [protein_coding]	1	ccttaaatatttaataaaaagaaaaaaattc	0.580645	0.290323	7
ENSMUSG00000065045	3	89967999	89968163	-1	unknown	145	1	1	0	0	0	0	0	0	0	Rodent ancestor	5	SINE/Alu		1	ENSMUSG00000105082 (Aqp10-ps) [unprocessed_pseudogene]	1	aagtaacaactgcctggaactcacagagact	0.387097	0.16129	2
ENSMUSG00000065079	3	90560556	90560702	-1	unknown	54.6	0	0	0	0	0	0	0	0	0	Rodent ancestor	5			1	ENSMUSG00000001021 (S100a3) [protein_coding]	-1	gtaataaaagggagaagatagattgccattt	0.419355	0.258065	4
ENSMUSG00000089493	3	95796699	95796884	-1	unknown	40.1	0	0	0	0	0	0	0	0	0	mouse-specific	8		SINE/Alu	1	ENSMUSG00000028106 (Rprd2) [protein_coding]	1	tgtagtcataactgtagacctcactctgtag	0.258065	0.322581	2
ENSMUSG00000095701	3	96328425	96328590	1	unknown	171.8	1	1	1	0	0	1	1	1	0	mouse-specific	6			0	Intergenic		ggtatttggtagtctaaaagtaaggtactta	0.322581	0.354839	4
ENSMUSG00000095580	3	96359953	96360117	-1	known	172.4	1	1	1	0	0	1	1	0	0	Rodent ancestor	0			0	Intergenic		gatttttgtggtgctaaaagttagattgcat	0.258065	0.419355	4
ENSMUSG00000093834	3	96374021	96374185	1	known	172.4	1	1	1	1	0	1	1	1	1	Rodent ancestor	0			0	Intergenic		gatttttgtggtgctaaaagttagattgcat	0.258065	0.419355	4
ENSMUSG00000095513	3	96422733	96422897	1	unknown	159.4	1	1	1	0	0	1	0	0	0	mouse-specific	6			0	Intergenic		gaatgtgtctgtaaataaagaccaggaattt	0.387097	0.290323	3
ENSMUSG00000096838	3	96450446	96450611	1	unknown	171.8	1	1	1	1	0	1	1	0	0	mouse-specific	0			1	ENSMUSG00000046317 (BC107364) [protein_coding]	-1	gataactggtaaccaaaagcagattactttc	0.387097	0.258065	4
ENSMUSG00000065773	3	96460024	96460189	-1	known	171.8	1	1	1	0	1	1	1	1	0	Rodent ancestor	0			1	ENSMUSG00000106429 (Gm10685) [lincRNA]	-1	gataactggtaaccaaaagcagattactttc	0.387097	0.258065	4
ENSMUSG00000095260	3	96486555	96486719	-1	unknown	172.2	1	1	1	1	0	1	1	1	1	Rodent ancestor	0			0	Intergenic		gacattccttgtatgacaaaagtagacctgc	0.322581	0.258065	4
ENSMUSG00000094812	3	96488729	96488893	1	unknown	172.2	1	1	1	1	1	1	1	1	1	Rodent ancestor	0			0	Intergenic		gacattccttgtatgacaaaagtagacctgc	0.322581	0.258065	4
ENSMUSG00000065708	3	102951949	102952113	-1	unknown	78.1	0	0	0	0	0	0	0	0	0	mouse-specific	10		Low_complexity	1	ENSMUSG00000048938 (Nr1h5) [protein_coding]	1	atataataaaaatgaatttaaaaattaataa	0.645161	0.322581	5
ENSMUSG00000089060	3	116448389	116448564	-1	unknown	43.4	0	0	0	0	0	0	0	0	0	Rodent ancestor	17		SINE/ID	0	Intergenic		ccatgtcgaaattaaattttaataacaaaat	0.483871	0.322581	4
ENSMUSG00000087743	3	122464727	122464882	1	unknown	33.4	0	0	0	0	0	0	0	0	0	mouse-specific	8	SINE/B4		1	ENSMUSG00000028121 (Bcar3) [protein_coding]	1	attcaagcacctgctcttgatgttccctggg	0.16129	0.322581	2
ENSMUSG00000087752	3	138343138	138343296	1	unknown	43.4	0	0	0	0	0	0	0	0	0	Rodent ancestor	9			1	ENSMUSG00000074206 (Adh6b) [transcribed_unprocessed_pseudogene]	1	tatttttgtgttgaaaactaaagaaacaaac	0.451613	0.322581	4
ENSMUSG00000065937	3	146116102	146116254	-1	unknown	57.8	0	0	0	0	0	0	0	0	0	Rodent ancestor	1			0	Intergenic		ctaaaaaccataaatagttttttattgtaaa	0.451613	0.387097	5
ENSMUSG00000064698	4	9695645	9695807	-1	unknown	80	0	0	0	0	0	0	0	0	0	Rodent ancestor	6	LINE/L1		0	Intergenic		tttttagaaaaaaaaatctggaaaagaaaca	0.580645	0.225806	9
ENSMUSG00000089185	4	11279265	11279419	-1	unknown	35.5	0	0	0	0	0	0	0	0	0	mouse-specific	4			1	ENSMUSG00000045205 (Dpy19l4) [protein_coding]	1	acagttttgaaggagaggaaacaacaagcaa	0.483871	0.129032	3
ENSMUSG00000065040	4	25566660	25566822	-1	unknown	71	0	0	0	0	0	0	0	0	0	mouse-specific	0			0	Intergenic		ttattaacagaaaccaaaaattatattgtta	0.483871	0.354839	5
ENSMUSG00000065344	4	39259631	39259794	-1	unknown	136.6	0	0	0	0	0	0	0	0	0	mouse-specific	3	LINE/L1,LINE/L1	LINE/L1	0	Intergenic		gaggggaaaaaataaaaagagattgaaaact	0.580645	0.129032	6
ENSMUSG00000088532	4	44081289	44081400	-1	unknown	28.6	0	0	0	0	0	0	0	0	0	mouse-specific	2			1	ENSMUSG00000028479 (Gne) [protein_coding]	1	caaatccaaagttagagcacccaccatgttc	0.354839	0.193548	3
ENSMUSG00000064923	4	51812483	51812647	-1	unknown	171.6	1	1	1	0	0	1	0	1	0	mouse-specific	0		Simple_repeat	0	Intergenic		gacttaaaaatatatatatatatatatatat	0.516129	0.419355	5
ENSMUSG00000064762	4	68182532	68182702	1	unknown	81.8	0	0	0	0	0	0	0	0	0	mouse-specific	9	LINE/L1	LTR/ERVK	0	Intergenic		actgtgttgctggtgcatagccagctttagc	0.16129	0.322581	1
ENSMUSG00000065745	4	95524044	95524204	1	unknown	75.7	0	0	0	0	0	0	0	0	0	Rodent ancestor	3			0	Intergenic		ccgcatgcaaaacaaaacaaaaaaactcatt	0.548387	0.129032	7
ENSMUSG00000065279	4	101271143	101271306	1	unknown	57.1	0	0	0	0	0	0	0	0	0	Rodent ancestor	10		Simple_repeat	0	Intergenic		aatagaagaaaaaactgatgaacttggtctt	0.451613	0.258065	6
ENSMUSG00000087923	4	114844985	114845117	-1	unknown	43.1	0	0	0	0	0	0	0	0	0	Rodent ancestor	1			1	ENSMUSG00000085323 (9130410C08Rik) [antisense]	1	gtaaaacaaaaggaaaataagtaaccatatg	0.580645	0.16129	4
ENSMUSG00000088168	4	121083986	121084149	-1	unknown	119.7	0	0	0	0	0	0	0	0	0	mouse-specific	8	SINE/Alu	SINE/Alu	1	ENSMUSG00000043207 (Zmpste24) [protein_coding]	1	ggggggaaaaaaaagagttcaaggccagcct	0.387097	0.0967742	8
ENSMUSG00000064613	4	129458351	129458490	1	unknown	83.7	0	0	0	0	0	0	0	0	0	mouse-specific	4		Simple_repeat	0	Intergenic		cacccaagacaagcaaaaatctctgtcttca	0.387097	0.193548	5
ENSMUSG00000065768	4	129895573	129895724	1	unknown	65.4	0	0	0	0	0	0	0	0	0	mouse-specific	5	LTR/ERVL-MaLR		0	Intergenic		agaagttttaaaaaagaaacataatttttaa	0.548387	0.322581	6
ENSMUSG00000087894	4	138827376	138827476	-1	unknown	44.6	0	0	0	0	0	0	0	0	0	Rodent ancestor	4			1	ENSMUSG00000041193 (Pla2g5) [protein_coding]	1	actatagttggcgatagagggggaaaccaca	0.354839	0.16129	3
ENSMUSG00000077327	4	144765627	144765792	-1	unknown	70.9	0	0	0	0	0	0	0	0	0	mouse-specific	5			0	Intergenic		tagtaaaactaaaacaaatgcattggcttaa	0.483871	0.258065	4
ENSMUSG00000064648	4	148443334	148443485	-1	unknown	80.7	1	1	0	0	0	0	0	0	0	Rodent ancestor	4	SINE/B2	SINE/B2	1	ENSMUSG00000047719 (Ubiad1) [protein_coding]	1	ctgcttttatagaggacccatgttctgttcc	0.16129	0.387097	1
ENSMUSG00000064476	4	150964735	150964894	1	unknown	65.3	0	0	0	0	0	0	0	0	0	Rodent ancestor	5		SINE/B2	1	ENSMUSG00000014592 (Camta1) [protein_coding]	-1	taaaggagatctctaaaaaccgcacataata	0.483871	0.193548	5
ENSMUSG00000088692	5	6014863	6015024	-1	unknown	47.4	0	0	0	0	0	0	0	0	0	Rodent ancestor	6			0	Intergenic		tggggaaagcaatcataacgttcatcaggaa	0.387097	0.193548	3
ENSMUSG00000065329	5	23836167	23836321	-1	unknown	49.4	0	0	0	0	0	0	0	0	0	mouse-specific	11			0	Intergenic		tttgaataataatgatatggcccatctaaac	0.387097	0.322581	3
ENSMUSG00000077387	5	25510865	25511035	1	unknown	67.2	0	0	0	0	0	0	0	0	0	mouse-specific	5	Simple_repeat		0	Intergenic		gttacagagaacaataaagagttgtccacag	0.419355	0.193548	3
ENSMUSG00000088332	5	34530649	34530753	1	unknown	41.1	0	0	0	0	0	0	0	0	0	mouse-specific	3			1	ENSMUSG00000054520 (Sh3bp2) [protein_coding]	1	cagagtaaggagtgtgccctagggacacaga	0.322581	0.129032	2
ENSMUSG00000065795	5	55303420	55303581	-1	unknown	71.2	0	0	0	0	0	0	0	0	0	Rodent ancestor	9			0	Intergenic		tttattaacagaaaccaaaaattatattgtt	0.451613	0.387097	5
ENSMUSG00000064555	5	85829627	85829787	1	unknown	88.2	0	0	0	0	0	0	0	0	0	mouse-specific	4			0	Intergenic		gagggaaaaattaaatgaatgaaagagacct	0.516129	0.16129	5
ENSMUSG00000064859	5	86079766	86079935	1	unknown	58.4	0	0	0	0	0	0	0	0	0	Rodent ancestor	2			1	ENSMUSG00000029254 (Stap1) [protein_coding]	1	ctctgaaaacattttttatacatatacatga	0.387097	0.387097	4
ENSMUSG00000087786	5	100517284	100517443	-1	unknown	36.9	1	1	0	0	0	0	0	0	0	mouse-specific	12	LTR/ERV1	SINE/B4	0	Intergenic		tataaacaaataaatagctaggtttcatggt	0.419355	0.322581	3
ENSMUSG00000088121	5	103658237	103658407	1	unknown	42.7	0	0	0	0	0	0	0	0	0	mouse-specific	4	SINE/B4	Low_complexity	0	Intergenic		aaattagaagaggaagaggaggaggaggaag	0.483871	0.0645161	3
ENSMUSG00000077347	5	121356844	121357001	1	unknown	55	0	0	0	0	0	0	0	0	0	Rodent ancestor	4			1	ENSMUSG00000042744 (Gm15800) [protein_coding]	1	gatttgagattccacttacttattgtagaca	0.290323	0.387097	1
ENSMUSG00000065191	5	123360832	123361000	1	unknown	65.7	0	0	0	0	0	0	0	0	0	Rodent ancestor	5			1	ENSMUSG00000029438 (Bcl7a) [protein_coding]	1	taaaaataaaaaaataaaatgactgtacccc	0.580645	0.193548	7
ENSMUSG00000065770	6	6924118	6924279	-1	unknown	131.8	0	0	0	0	0	0	0	0	0	mouse-specific	3	SINE/B4	Low_complexity	0	Intergenic		aaaaactaaagaagaagaggaggaggaggag	0.548387	0.0322581	5
ENSMUSG00000088387	6	26460291	26460430	-1	unknown	46.1	0	0	0	0	0	0	0	0	0	mouse-specific	4	LINE/L1	LINE/L1	0	Intergenic		tgcagtaaaatatgaaatcatgaatgactca	0.451613	0.258065	4
ENSMUSG00000064436	6	29113441	29113606	-1	unknown	83.1	0	0	0	0	0	0	0	0	0	mouse-specific	1			0	Intergenic		taaaaaattaatgttctctgagcttatagtt	0.354839	0.419355	6
ENSMUSG00000087808	6	35243595	35243750	1	unknown	43.5	0	0	0	0	0	0	0	0	0	Rodent ancestor	4			1	ENSMUSG00000038759 (Nup205) [protein_coding]	1	cctttgtaaaacaaatgaaatccatagaaaa	0.516129	0.225806	4
ENSMUSG00000096147	6	53433974	53434137	1	unknown	152	0	0	0	0	0	0	0	0	0	mouse-specific	11		Simple_repeat	1	ENSMUSG00000053007 (Creb5) [protein_coding]	1	ggttaaaaaaaaaaaaaaaaagaaaaagaaa	0.806452	0.0645161	17
ENSMUSG00000064987	6	67027043	67027176	1	unknown	47.3	0	0	0	0	0	0	0	0	0	Rodent ancestor	1	LTR/ERVL-MaLR		0	Intergenic		cactgggagaaggaagaaaattggagggaag	0.419355	0.0967742	4
ENSMUSG00000077369	6	71039579	71039733	-1	unknown	60.5	0	0	0	0	0	0	0	0	0	Rodent ancestor	3		SINE/B4	0	Intergenic		gaggaggtgggagaagggcaaatacaatatg	0.387097	0.129032	3
ENSMUSG00000064490	6	76200118	76200278	-1	unknown	56.9	0	0	0	0	0	0	0	0	0	mouse-specific	7	Low_complexity		0	Intergenic		ctgaaagaagaaaaatggtttttaaatatat	0.483871	0.322581	5
ENSMUSG00000094980	6	78911167	78911330	1	unknown	82.7	0	0	0	0	0	0	0	0	0	mouse-specific	8		Simple_repeat,Simple_repeat,Simple_repeat	0	Intergenic		gaagaaagagagaaagaacgaaaggaaggaa	0.612903	0	3
ENSMUSG00000065212	6	81638311	81638469	1	unknown	121.3	0	0	0	0	0	0	0	0	0	mouse-specific	9	LINE/L1	LINE/L1	0	Intergenic		ggaaaaaaaaagaaaaagaaaagtacagaaa	0.741935	0.0322581	9
ENSMUSG00000065017	6	97572076	97572238	-1	unknown	120.3	0	0	0	0	0	0	0	0	0	mouse-specific	17		SINE/Alu	1	ENSMUSG00000030064 (Frmd4b) [protein_coding]	1	ggaagaaaaaaagaagggtccttttgggttt	0.354839	0.258065	7
ENSMUSG00000075719	7	4101890	4102060	1	unknown	62.7	0	0	0	0	0	0	0	0	0	Rodent ancestor	7			1	ENSMUSG00000086155 (9430041J12Rik) [antisense]	-1	gggaaaaataaaaacatttatattatgaatc	0.516129	0.290323	5
ENSMUSG00000064580	7	19242130	19242289	1	unknown	83	1	0	0	0	0	0	0	0	0	Rodent ancestor	8			1	ENSMUSG00000052214 (Opa3) [protein_coding]	1	ggagggtaggggagaaaagaaaagatgtatt	0.419355	0.16129	4
ENSMUSG00000065388	7	19460797	19460935	-1	unknown	59.1	0	0	0	0	0	0	0	0	0	Rodent ancestor	11	SINE/Alu	SINE/B4	0	Intergenic		gttaaaacaaaagaaaaacaaacaattccca	0.612903	0.129032	5
ENSMUSG00000088722	7	52075424	52075579	-1	unknown	31.7	0	0	0	0	0	0	0	0	0	mouse-specific	5			0	Intergenic		acacattcacctgtaaaaagaaaagggctgt	0.419355	0.193548	5
ENSMUSG00000064940	7	77910140	77910320	-1	unknown	57	0	0	0	0	0	0	0	0	0	mouse-specific	4			0	Intergenic		acattaagtccgataaaacacagacttctac	0.419355	0.225806	4
ENSMUSG00000092743	7	84170565	84170722	1	unknown	52.4	0	0	0	0	0	0	0	0	0	mouse-specific	3		Low_complexity	1	ENSMUSG00000097016 (Gm26708) [lincRNA]	1	ctgtaaagaggaggaaaagcaaaaccaaaca	0.548387	0.0645161	4
ENSMUSG00000064403	7	91667149	91667293	-1	unknown	76.3	0	0	0	0	0	0	0	0	0	mouse-specific	7	Simple_repeat		1	ENSMUSG00000052572 (Dlg2) [protein_coding]	-1	gggggtggggtgtggggggggggaaatcttc	0.0967742	0.193548	3
ENSMUSG00000065803	7	98506954	98507116	1	unknown	88.9	0	0	0	0	0	0	0	0	0	Rodent ancestor	9	LINE/L1	Simple_repeat	0	Intergenic		gctaatgaagatgattgacattggtgatgat	0.322581	0.322581	2
ENSMUSG00000065389	7	110003578	110003718	1	unknown	74.6	0	0	0	0	0	0	0	0	0	mouse-specific	5		Simple_repeat	1	ENSMUSG00000101585 (1600010M07Rik) [lincRNA]	-1	gaataaaaaacaaaaacaaaacaataaaaaa	0.806452	0.0645161	6
ENSMUSG00000064677	7	128061705	128061860	-1	unknown	86.5	0	0	0	0	0	0	0	0	0	Rodent ancestor	9		Simple_repeat	0	Intergenic		tggctgagaaaaaaagtggtttctttactct	0.290323	0.354839	7
ENSMUSG00000088051	8	36406094	36406244	-1	unknown	46.1	0	0	0	0	0	0	0	0	0	Rodent ancestor	4	LINE/L1		0	Intergenic		cgttgaattaaaaataaaaacagagctacag	0.516129	0.193548	5
ENSMUSG00000065337	8	52078604	52078742	1	unknown	52.5	0	0	0	0	0	0	0	0	0	mouse-specific	11			0	Intergenic		tgaatattatttttaaattaaagaggatgat	0.419355	0.419355	3
ENSMUSG00000088258	8	113528510	113528671	-1	unknown	54.5	0	0	0	0	0	0	0	0	0	Rodent ancestor	7			0	Intergenic		ccctaaagcatgcatttataaaaacggccat	0.387097	0.225806	5
ENSMUSG00000088710	8	127046912	127047082	1	unknown	38.2	0	0	0	0	0	0	0	0	0	mouse-specific	8	SINE/Alu	Simple_repeat,Simple_repeat,Simple_repeat	0	Intergenic		ctcctttcctttcctttcctttcctttcctt	0	0.580645	0
ENSMUSG00000077384	9	15211631	15211785	-1	unknown	88.4	0	0	0	0	0	0	0	0	0	Rodent ancestor	9	LINE/L1	Low_complexity	0	Intergenic		ttgaagaaaagtaaaaagcaaaggaaaacaa	0.645161	0.0967742	5
ENSMUSG00000088243	9	20173087	20173239	1	unknown	31.4	0	0	0	0	0	0	0	0	0	mouse-specific	2			0	Intergenic		tgttaaattaaattaaaaaaaaaaagacatc	0.612903	0.258065	11
ENSMUSG00000089516	9	20209207	20209351	-1	unknown	32.3	0	0	0	0	0	0	0	0	0	mouse-specific	3			0	Intergenic		ccttaaattaaaaaattacataaaacatctt	0.516129	0.322581	6
ENSMUSG00000065934	9	35474885	35475046	1	unknown	59.9	0	0	0	0	0	0	0	0	0	Rodent ancestor	10	Simple_repeat	Low_complexity	1	ENSMUSG00000038119 (Cdon) [protein_coding]	1	tcaaaaaaaaaaccaaaaaaaaccaaaaaaa	0.806452	0.0322581	10
ENSMUSG00000064855	9	63027560	63027717	1	unknown	78.2	0	0	0	0	0	0	0	0	0	Rodent ancestor	3			0	Intergenic		ttataaaattctctatgaaaatatttattaa	0.451613	0.451613	4
ENSMUSG00000088021	9	67104208	67104355	1	unknown	44.7	0	0	0	0	0	0	0	0	0	Rodent ancestor	3	LINE/L1		0	Intergenic		ataaaaactaaataaaaataatatagtgcaa	0.645161	0.225806	5
ENSMUSG00000077666	9	84188355	84188539	1	unknown	81	0	0	0	0	0	0	0	0	0	mouse-specific	5	LTR/ERVL-MaLR	Low_complexity	0	Intergenic		agccctgtccccaccaaaaaagaaagcaagc	0.419355	0.0645161	6
ENSMUSG00000065122	9	84649496	84649659	1	unknown	48.9	0	0	0	0	0	0	0	0	0	mouse-specific	2			0	Intergenic		tactggggaaggctagagtttgcaggaagga	0.290323	0.193548	2
ENSMUSG00000093074	9	86699043	86699156	-1	unknown	33.3	0	0	0	0	0	0	0	0	0	mouse-specific	2		Simple_repeat	1	ENSMUSG00000087466 (A330041J22Rik) [antisense]	-1	cttcatatacatacatacatacatacataca	0.451613	0.290323	1
ENSMUSG00000065881	9	90351995	90352171	1	unknown	127.3	0	0	0	0	0	0	0	0	0	mouse-specific	9			0	Intergenic		attatctatgaattttgctcttcatttatga	0.258065	0.516129	2
ENSMUSG00000064889	9	94284496	94284652	1	unknown	79.8	0	0	0	0	0	0	0	0	0	mouse-specific	6			0	Intergenic		tcccctgttaaaaaataatccatcacaaaat	0.451613	0.258065	6
ENSMUSG00000089085	9	95934613	95934790	1	unknown	50.3	0	0	0	0	0	0	0	0	0	mouse-specific	3			1	ENSMUSG00000032409 (Atr) [protein_coding]	1	gggaatggatggagatgtatatgcaccatac	0.322581	0.225806	2
ENSMUSG00000065792	10	4104313	4104469	1	unknown	74.1	0	0	0	0	0	0	0	0	0	Rodent ancestor	5	SINE/Alu		1	ENSMUSG00000040675 (Mthfd1l) [protein_coding]	1	cccctggagaaaagaatttttttcttgaagt	0.290323	0.354839	4
ENSMUSG00000065371	10	4484234	4484393	1	unknown	88.3	1	0	0	0	0	0	0	0	0	mouse-specific	6	LTR/ERVL-MaLR	Simple_repeat,LTR/ERVL-MaLR	1	ENSMUSG00000019767 (Ccdc170) [protein_coding]	1	ggggggaaaaaaaaagaaaaaaaaagaaaaa	0.741935	0	9
ENSMUSG00000065876	10	10100953	10101116	1	unknown	123.3	1	1	0	0	0	0	0	0	0	mouse-specific	8	SINE/Alu	Low_complexity	1	ENSMUSG00000101621 (Gm28905) [lincRNA]	1	ttaaaaaaaggaaagaaagaaagaaagaagg	0.677419	0.0645161	7
ENSMUSG00000065096	10	12363410	12363573	1	unknown	108.9	0	0	0	0	0	0	0	0	0	mouse-specific	7		Simple_repeat	0	Intergenic		tctcccctgaaagaaaaagaaaaaagaaaaa	0.612903	0.0967742	6
ENSMUSG00000065718	10	46838346	46838507	-1	unknown	108.7	0	0	0	0	0	0	0	0	0	mouse-specific	11	SINE/B4		0	Intergenic		tgaggtggtttgggggttgggggctcacaga	0.129032	0.258065	1
ENSMUSG00000089182	10	104471051	104471207	-1	unknown	46.2	0	0	0	0	0	0	0	0	0	mouse-specific	2			0	Intergenic		ttgatattcatgttctgggcatatcaacaca	0.290323	0.354839	2
ENSMUSG00000064432	10	105040273	105040438	1	unknown	139.5	0	0	0	0	0	0	0	0	0	mouse-specific	11			0	Intergenic		gattaaaataaaagtaataatttcgtcaaaa	0.548387	0.290323	4
ENSMUSG00000064707	10	112931424	112931583	1	unknown	72.5	0	0	0	0	0	0	0	0	0	Rodent ancestor	9			0	Intergenic		aaattaaacaagaaaacacatatattttggg	0.516129	0.258065	4
ENSMUSG00000064802	11	12054148	12054303	-1	unknown	102.3	0	0	0	0	0	0	0	0	0	Rodent ancestor	4			0	Intergenic		caccaaaaagaggcgtggatgctgccagtct	0.290323	0.16129	5
ENSMUSG00000089390	11	18802254	18802422	-1	unknown	44.8	0	0	0	0	0	0	0	0	0	mouse-specific	5			0	Intergenic		tttaaaaaaaaaagtttgcggaaggcatcct	0.419355	0.258065	10
ENSMUSG00000087741	11	23776903	23777047	-1	unknown	34.7	0	0	0	0	0	0	0	0	0	mouse-specific	4			0	Intergenic		tgttaaataaaattaaaagaaaaggaaaagg	0.612903	0.193548	4
ENSMUSG00000065889	11	26337540	26337703	-1	unknown	101	0	0	0	0	0	0	0	0	0	mouse-specific	8			0	Intergenic		gaattgaaaaagaaatcacaaagaagtatgg	0.548387	0.16129	5
ENSMUSG00000088603	11	39830656	39830800	1	unknown	41.2	0	0	0	0	0	0	0	0	0	mouse-specific	2		Simple_repeat	0	Intergenic		tttaatacataaaattaatcacaatattttt	0.451613	0.451613	4
ENSMUSG00000065916	11	41034968	41035123	-1	unknown	46.6	0	0	0	0	0	0	0	0	0	mouse-specific	5			0	Intergenic		ctccaaggtttacaaaacaaaaggtagtgaa	0.451613	0.193548	4
ENSMUSG00000065804	11	47912385	47912545	-1	unknown	52.5	0	0	0	0	0	0	0	0	0	Rodent ancestor	5			1	ENSMUSG00000020354 (Sgcd) [protein_coding]	1	catattgaaaaaaaaactttattgggataca	0.483871	0.290323	9
ENSMUSG00000088231	11	54829711	54829880	1	unknown	39.9	0	0	0	0	0	0	0	0	0	Rodent ancestor	5		Simple_repeat	1	ENSMUSG00000020268 (Lyrm7) [protein_coding]	-1	tttaaaaaaaaaaaaaaaaaaaaaaaaagtt	0.806452	0.16129	25
ENSMUSG00000065298	11	72881792	72881953	1	unknown	103.4	0	0	0	0	0	0	0	0	0	Rodent ancestor	1			1	ENSMUSG00000055670 (Zzef1) [protein_coding]	1	ttacattaaaagaaaatggtatgcaagatct	0.451613	0.290323	4
ENSMUSG00000088913	11	76974086	76974235	1	unknown	37.3	0	0	0	0	0	0	0	0	0	mouse-specific	5			1	ENSMUSG00000020840 (Blmh) [protein_coding]	1	ttttgatgtttttttttaaagaggatactta	0.258065	0.548387	3
ENSMUSG00000087779	11	85493759	85493905	1	unknown	34.7	0	0	0	0	0	0	0	0	0	mouse-specific	4			1	ENSMUSG00000059439 (Bcas3) [protein_coding]	1	cagcccacttaaaataattctaaagcgccag	0.387097	0.193548	4
ENSMUSG00000095969	11	87422867	87423030	1	known	169.9	1	1	1	1	1	1	1	1	1	Rodent ancestor	1			1	ENSMUSG00000010342 (Tex14) [protein_coding]	1	ggtttacttggttttaaaaatagcttgcact	0.258065	0.419355	5
ENSMUSG00000096205	11	87426716	87426879	1	unknown	169.9	1	1	1	1	1	1	1	1	1	Rodent ancestor	0			1	ENSMUSG00000010342 (Tex14) [protein_coding]	1	gacacttgttgttaaacgagaggtttatagt	0.290323	0.354839	3
ENSMUSG00000064512	11	94919709	94919833	1	unknown	71.3	0	0	0	0	0	0	0	0	0	mouse-specific	4	SINE/Alu	Simple_repeat	0	Intergenic		tggggaaagagagagagagagagagagaggg	0.419355	0.0322581	3
ENSMUSG00000088854	11	95921102	95921226	1	unknown	41.8	0	0	0	0	0	0	0	0	0	mouse-specific	7	SINE/Alu	Simple_repeat	0	Intergenic		ggggaactaactacacacacacacacacaca	0.451613	0.0645161	2
ENSMUSG00000088702	11	106186444	106186587	-1	unknown	38	0	0	0	0	0	0	0	0	0	mouse-specific	1	SINE/B4		1	ENSMUSG00000069631 (Strada) [protein_coding]	1	cctgtaaaaattttaagaaaaaatatttgat	0.483871	0.354839	6
ENSMUSG00000064605	12	54239238	54239386	1	unknown	76.7	1	1	1	0	0	1	0	1	0	Rodent ancestor	6	LTR/ERVK	DNA/hAT-Blackjack	0	Intergenic		tagtgtttggatatttctatggtgtaaatac	0.258065	0.451613	3
ENSMUSG00000088386	12	54240755	54240900	-1	unknown	31.6	0	0	0	0	0	0	0	0	0	mouse-specific	9			0	Intergenic		ggttaaaagaagagaggtgaaaatcaaatga	0.516129	0.16129	4
ENSMUSG00000096349	12	54696782	54696945	1	unknown	171	1	1	1	1	1	1	1	1	1	mouse-specific	2		Simple_repeat	0	Intergenic		ggcatttttgttgaaaaaatagaaaacattt	0.419355	0.354839	6
ENSMUSG00000096214	12	54710308	54710471	1	unknown	169.9	1	1	1	1	1	1	1	1	1	mouse-specific	0			0	Intergenic		ggtatgctgtggtacttaagattagagcgaa	0.290323	0.290323	2
ENSMUSG00000094826	12	54714218	54714381	1	unknown	169.9	1	1	1	1	1	1	1	1	1	mouse-specific	0			0	Intergenic		gtctttgttggtgcaaaagcagagcatacca	0.290323	0.258065	4
ENSMUSG00000096659	12	54719163	54719326	-1	unknown	169.9	1	1	1	1	1	1	1	1	1	mouse-specific	0			0	Intergenic		ggatttctgtggttgcaaagtcagatgtttt	0.193548	0.419355	3
ENSMUSG00000093815	12	54729602	54729765	1	unknown	169.9	1	1	1	1	1	1	1	1	1	mouse-specific	0			0	Intergenic		ggatttctgtggttgcaaagtcagatgtttt	0.193548	0.419355	3
ENSMUSG00000095590	12	54734555	54734718	-1	unknown	168.2	1	1	1	1	1	1	1	1	1	mouse-specific	0			0	Intergenic		gtctttgttggtgcaaaagcagagcatacca	0.290323	0.258065	4
ENSMUSG00000096206	12	54738459	54738622	-1	unknown	169.9	1	1	1	1	1	1	1	1	1	mouse-specific	0			0	Intergenic		ggtatgctgtggtacttaagattagagcgaa	0.290323	0.290323	2
ENSMUSG00000064833	12	77418417	77418576	1	unknown	72.9	0	0	0	0	0	0	0	0	0	mouse-specific	2			1	ENSMUSG00000021065 (Fut8) [protein_coding]	1	gcaggagaaaagagtgaaagtgatgataatc	0.451613	0.16129	4
ENSMUSG00000065303	12	93746502	93746662	1	unknown	51.4	0	0	0	0	0	0	0	0	0	Rodent ancestor	9			0	Intergenic		gaagttaaaacaacagttataaactttaaca	0.516129	0.258065	4
ENSMUSG00000088989	13	20844754	20844877	1	unknown	31.3	0	0	0	0	0	0	0	0	0	mouse-specific	3	SINE/Alu		1	ENSMUSG00000021322 (Aoah) [protein_coding]	1	ctcatccctattaaaaagaaaatcaaaggtt	0.451613	0.258065	5
ENSMUSG00000065178	13	35662135	35662276	1	unknown	99.4	0	0	0	0	0	0	0	0	0	mouse-specific	10	LINE/L1	LINE/L1	1	ENSMUSG00000059288 (Cdyl) [protein_coding]	1	gaaggaaaaaactatgcagcctgctgagtcc	0.354839	0.16129	6
ENSMUSG00000065256	13	39858863	39859027	-1	unknown	66.6	0	0	0	0	0	0	0	0	0	Rodent ancestor	7		Simple_repeat	0	Intergenic		cttccaatcgataaatgcaagccacatacat	0.387097	0.225806	3
ENSMUSG00000092835	13	41577909	41578074	-1	unknown	34	0	0	0	0	0	0	0	0	0	mouse-specific	4			0	Intergenic		agattataaaagaaagaatggaaaaagaaaa	0.677419	0.129032	5
ENSMUSG00000065866	13	95896962	95897120	-1	unknown	91.9	0	0	0	0	0	0	0	0	0	mouse-specific	0		SINE/B4	0	Intergenic		ggttggggggagaagcttaagatcatccttg	0.225806	0.258065	2
ENSMUSG00000065858	14	18445875	18446030	1	unknown	58.3	0	0	0	0	0	0	0	0	0	mouse-specific	2	SINE/Alu		0	Intergenic		aaggaaatgcaatttaatacaaacttcaaat	0.516129	0.258065	3
ENSMUSG00000089021	14	40009902	40010065	1	unknown	38	0	0	0	0	0	0	0	0	0	mouse-specific	5	LINE/L1		0	Intergenic		ctgaaaaaataaataaataaaaacaaaaggc	0.677419	0.129032	6
ENSMUSG00000087754	14	49001717	49001836	-1	unknown	54.1	0	0	0	0	0	0	0	0	0	mouse-specific	3	LINE/L1	LINE/L1	0	Intergenic		tagaataagatgaaataaaaccacgggaatg	0.516129	0.16129	4
ENSMUSG00000065374	14	57831063	57831209	-1	unknown	60.1	0	1	0	0	0	0	0	0	0	Rodent ancestor	2			0	Intergenic		ctcccctaaaaggaaaaaagaaacctctaca	0.483871	0.129032	6
ENSMUSG00000064485	14	72131088	72131221	1	unknown	56.8	0	0	0	0	0	0	0	0	0	Rodent ancestor	2		Low_complexity	0	Intergenic		attcttttgttaaaaaagaaaataaaagaaa	0.580645	0.290323	6
ENSMUSG00000089266	14	82384366	82384529	-1	unknown	30.4	0	0	0	0	0	0	0	0	0	mouse-specific	3			0	Intergenic		attatacaaaaaaattaaatgttgctatttt	0.451613	0.419355	7
ENSMUSG00000087812	14	86408522	86408661	1	unknown	50.6	0	0	0	0	0	0	0	0	0	Rodent ancestor	7	SINE/B2	Low_complexity	0	Intergenic		tgaaagaaaaagaaagaaaaaaagaaaggca	0.709677	0.0322581	7
ENSMUSG00000065014	14	93138030	93138189	-1	unknown	57.6	0	0	0	0	0	0	0	0	0	Rodent ancestor	8			1	ENSMUSG00000055421 (Pcdh9) [protein_coding]	1	ctaagaaatgaaggggaaaatagacttactt	0.451613	0.225806	4
ENSMUSG00000089549	14	97967829	97967991	-1	unknown	41.9	0	0	0	0	0	0	0	0	0	mouse-specific	7			1	ENSMUSG00000055639 (Dach1) [protein_coding]	1	taagaagaactagtctactcatcaatgaaca	0.451613	0.225806	2
ENSMUSG00000064584	14	99360672	99360827	-1	unknown	48.2	0	0	0	0	0	0	0	0	0	mouse-specific	7	Simple_repeat		0	Intergenic		accttgggggctgggggcaggaaaaaaaagt	0.322581	0.129032	8
ENSMUSG00000087760	15	23646420	23646577	-1	unknown	45.3	0	0	0	0	0	0	0	0	0	Rodent ancestor	5			0	Intergenic		gaaaataatttctcttttataaccaagaaaa	0.483871	0.322581	4
ENSMUSG00000064675	15	24820545	24820702	-1	unknown	47.3	0	0	0	0	0	0	0	0	0	Rodent ancestor	10			0	Intergenic		ggaagaaaaaaaatgatgaaatgaaggaaag	0.612903	0.0967742	8
ENSMUSG00000064543	15	36169796	36169954	1	unknown	63.1	0	0	0	0	0	0	0	0	0	Rodent ancestor	13			0	Intergenic		ttgaaatataaagaatgtaatttacttattt	0.419355	0.451613	3
ENSMUSG00000065049	15	58819323	58819478	-1	unknown	70.3	0	0	0	0	0	0	0	0	0	Rodent ancestor	4			1	ENSMUSG00000062373 (Tmem65) [protein_coding]	1	aaaagattatttccaggtgaatcgtgtgtgc	0.290323	0.322581	4
ENSMUSG00000089396	15	76036459	76036616	1	unknown	34.1	0	0	0	0	0	0	0	0	0	mouse-specific	5		Simple_repeat,Low_complexity	1	ENSMUSG00000102018 (K230010J24Rik) [protein_coding]	1	ggaaagggggagggagggagggagggaggga	0.290323	0	3
ENSMUSG00000089242	15	77242406	77242551	-1	unknown	42.5	0	0	0	0	0	0	0	0	0	Rodent ancestor	3			1	ENSMUSG00000033565 (Rbfox2) [protein_coding]	1	ccacttgcccaaatcaaattcttaggtggtt	0.258065	0.322581	3
ENSMUSG00000064481	15	89019221	89019379	1	unknown	120.9	0	0	0	0	0	0	0	0	0	mouse-specific	2	LINE/L1		1	ENSMUSG00000015365 (Mov10l1) [protein_coding]	1	tttacaaaaaagaaaaagaaaggaaaatgaa	0.677419	0.129032	6
ENSMUSG00000088543	16	10994386	10994569	1	unknown	38.6	0	0	0	0	0	0	0	0	0	mouse-specific	10	SINE/B4	SINE/B4	1	ENSMUSG00000022500 (Litaf) [protein_coding]	-1	aaattttttttaattaaaaaaataaacacag	0.548387	0.354839	7
ENSMUSG00000064565	16	11167105	11167267	-1	unknown	95.3	0	0	0	0	0	0	0	0	0	Rodent ancestor	3	SINE/Alu,LTR/ERVL-MaLR	LTR/ERVL-MaLR,SINE/Alu	1	ENSMUSG00000037965 (Zc3h7a) [protein_coding]	1	gtcaagaaaaaaaatactcacagctgcacat	0.483871	0.16129	8
ENSMUSG00000089044	16	18355616	18355763	1	unknown	34.5	0	0	0	0	0	0	0	0	0	Rodent ancestor	3	Simple_repeat		1	ENSMUSG00000000325 (Arvcf) [protein_coding]	1	taaaagggtggggtgtgtgcgtgtgtgagtg	0.16129	0.290323	4
ENSMUSG00000065372	16	20745308	20745472	1	unknown	52.5	0	0	0	0	0	0	0	0	0	Rodent ancestor	3			0	Intergenic		tataaatcattgtgaataactataatactat	0.451613	0.387097	3
ENSMUSG00000064769	16	35387933	35388085	-1	unknown	51.9	0	0	0	0	0	0	0	0	0	Rodent ancestor	7		LTR/ERVK	0	Intergenic		ccctgtttcttgttatggtgtggctcagtcc	0.0645161	0.419355	1
ENSMUSG00000065188	16	37980087	37980226	1	unknown	68.8	0	0	0	0	0	0	0	0	0	mouse-specific	1	SINE/Alu		1	ENSMUSG00000046961 (Gpr156) [protein_coding]	1	cctgaagaaaaacaaaacaaaacaaaacaaa	0.709677	0.0322581	5
ENSMUSG00000064830	16	73422793	73422959	-1	unknown	80.4	0	0	0	0	0	0	0	0	0	Rodent ancestor	1			0	Intergenic		gaaagttttaaaatttgaaaaaaatgttgat	0.483871	0.354839	7
ENSMUSG00000075829	16	94429073	94429232	1	unknown	61.9	0	0	0	0	0	0	0	0	0	Rodent ancestor	4			1	ENSMUSG00000040785 (Ttc3) [protein_coding]	1	gtagactataagtataatataaaaacagaaa	0.580645	0.225806	5
ENSMUSG00000094369	17	7374193	7374357	-1	unknown	52.6	0	0	0	0	0	0	0	0	0	Rodent ancestor	2			1	ENSMUSG00000056133 (Gm9992) [protein_coding]	1	taataaataaagccctaccagttataggact	0.419355	0.258065	3
ENSMUSG00000095980	17	13120531	13120695	-1	unknown	53	0	0	0	0	0	0	0	0	0	mouse-specific	3			1	ENSMUSG00000067049 (Unc93a) [protein_coding]	1	taataaataaagccctaccagttataggact	0.419355	0.258065	3
ENSMUSG00000095446	17	13399042	13399206	-1	unknown	47.7	0	0	0	0	0	0	0	0	0	mouse-specific	1			1	ENSMUSG00000101639 (Gm8597) [unprocessed_pseudogene]	1	taataaataaagccctaccagttataggact	0.419355	0.258065	3
ENSMUSG00000077338	17	32800567	32800730	-1	unknown	60.7	0	0	0	0	0	0	0	0	0	Rodent ancestor	7			1	ENSMUSG00000055202 (Zfp811) [protein_coding]	1	agtagggggaaatgggtaattatatgaggtg	0.322581	0.258065	3
ENSMUSG00000088473	17	40917540	40917687	-1	unknown	38.5	0	0	0	0	0	0	0	0	0	Rodent ancestor	6			0	Intergenic		catgaaaattatagcgaagaaaacaaaatgc	0.548387	0.16129	4
ENSMUSG00000065027	17	47840816	47840985	-1	unknown	70.6	0	0	0	0	0	0	0	0	0	mouse-specific	6			0	Intergenic		gaattgggatggggggaatacaccattattt	0.290323	0.290323	2
ENSMUSG00000064541	17	49292742	49292901	1	unknown	97	0	0	0	0	0	0	0	0	0	Rodent ancestor	6	LINE/L1	LINE/L1	0	Intergenic		cccactccaaacgaaagcctctatgagccag	0.322581	0.129032	3
ENSMUSG00000064732	17	60486007	60486169	1	unknown	53.7	0	0	0	0	0	0	0	0	0	mouse-specific	4	Simple_repeat		0	Intergenic		taaaaaattaaataaaatgaatttataaata	0.645161	0.322581	6
ENSMUSG00000089487	17	72499289	72499418	-1	unknown	36.8	0	0	0	0	0	0	0	0	0	mouse-specific	3			1	ENSMUSG00000055471 (Alk) [protein_coding]	1	catgatttctactgcaaaatagaagcaattt	0.387097	0.322581	4
ENSMUSG00000095616	18	10150977	10151140	-1	unknown	165.5	1	1	1	1	1	1	1	1	1	mouse-specific	3		Simple_repeat	1	ENSMUSG00000024290 (Rock1) [protein_coding]	1	ggaaaaaaaaaaaaaaaaaaaaaagaaaaaa	0.903226	0	22
ENSMUSG00000094306	18	14647767	14647930	-1	unknown	166.7	1	1	1	1	1	1	1	1	1	mouse-specific	9		Low_complexity	1	ENSMUSG00000037013 (Ss18) [protein_coding]	1	gttaaaaaaaaaaaaaaagaaagaaagaaaa	0.806452	0.0645161	15
ENSMUSG00000088549	18	20844447	20844592	-1	unknown	36.5	0	0	0	0	0	0	0	0	0	Rodent ancestor	1	Simple_repeat	Simple_repeat,Simple_repeat	1	ENSMUSG00000033382 (Trappc8) [protein_coding]	1	aaaaaaaaaaggaaggaaggaaggaaggaag	0.645161	0	10
ENSMUSG00000088904	18	49581696	49581849	-1	unknown	34.2	0	0	0	0	0	0	0	0	0	Rodent ancestor	2			0	Intergenic		caaataccattattatgaatcacagtattgg	0.387097	0.322581	3
ENSMUSG00000088733	18	78648128	78648287	1	unknown	40.3	0	0	0	0	0	0	0	0	0	Rodent ancestor	4			0	Intergenic		tgtgattccccctaaaaaattgattgctcag	0.290323	0.322581	6
ENSMUSG00000087999	18	82355977	82356106	-1	unknown	30.5	0	0	0	0	0	0	0	0	0	mouse-specific	5		LTR/ERV1	0	Intergenic		agaattaaaaaaagataattaaaaacttcat	0.612903	0.258065	7
ENSMUSG00000088143	18	83355199	83355364	-1	unknown	33.2	0	0	0	0	0	0	0	0	0	Rodent ancestor	8			0	Intergenic		ctcttacaaatattttcaaaagaaagaaaat	0.516129	0.290323	4
ENSMUSG00000065746	18	84742162	84742317	-1	unknown	61.9	0	0	0	0	0	0	0	0	0	Rodent ancestor	3			0	Intergenic		attaaaaagaaaagaaaaggaaaaaagccag	0.677419	0.0645161	6
ENSMUSG00000064941	19	18732741	18732904	1	unknown	150.4	1	1	1	1	0	1	1	1	1	mouse-specific	8		Low_complexity	0	Intergenic		gaagaagaaaaagtaaaaaaaaaaaaaaaaa	0.83871	0.0322581	17
ENSMUSG00000087937	19	29986099	29986264	1	unknown	41.3	0	0	0	0	0	0	0	0	0	Rodent ancestor	4			0	Intergenic		tgtgtattttgttgtctaccttagaaatttt	0.193548	0.548387	3
ENSMUSG00000088212	19	34796178	34796338	1	unknown	45.3	0	0	0	0	0	0	0	0	0	mouse-specific	4			0	Intergenic		ccctgataaacaataaaaagaagttacggaa	0.516129	0.16129	5
ENSMUSG00000099333	CHR_MG3833_PATCH	18355616	18355763	1	unknown	34.5	0	0	0	0	0	0	0	0	0	mouse-specific	0	Simple_repeat		1	ENSMUSG00000098615 (Arvcf) [protein_coding]	1	taaaagggtggggtgtgtgcgtgtgtgagtg	0.16129	0.290323	4
ENSMUSG00000065155	X	9317819	9317976	1	unknown	64.7	0	0	0	0	0	0	0	0	0	mouse-specific	4			0	Intergenic		tccaactaaaagtgttttaaaagaaaaacag	0.516129	0.225806	5
ENSMUSG00000077713	X	9532511	9532669	-1	unknown	59	0	0	0	0	0	0	0	0	0	mouse-specific	5			0	Intergenic		actaaaagtattttaaaagaaaaacagtaag	0.580645	0.225806	5
ENSMUSG00000064806	X	48230286	48230444	1	unknown	59.7	0	0	0	0	0	0	0	0	0	mouse-specific	4			0	Intergenic		ataaaaacagtacatgttatgagtgtgtgtg	0.354839	0.322581	5
ENSMUSG00000088394	X	56725073	56725237	1	unknown	42.6	0	0	0	0	0	0	0	0	0	mouse-specific	3	SINE/B4,Simple_repeat		0	Intergenic		cctactaaaaaaaagtctgtgctagatgatc	0.387097	0.258065	8
ENSMUSG00000087708	X	66728415	66728553	1	unknown	41	0	0	0	0	0	0	0	0	0	mouse-specific	0			0	Intergenic		gtttaaagaaaagagaaaaaaaaatgatgga	0.612903	0.16129	9
ENSMUSG00000077406	X	75578808	75578971	-1	unknown	63.7	0	0	0	0	0	0	0	0	0	mouse-specific	3	LINE/L1	Simple_repeat	0	Intergenic		taatcagcagaggggaacaagattaaagata	0.483871	0.16129	3
ENSMUSG00000088278	X	77579487	77579659	1	unknown	39	0	0	0	0	0	0	0	0	0	Rodent ancestor	2			1	ENSMUSG00000025246 (Tbl1x) [protein_coding]	1	gtggttctgcatgtatcctgggagtaagcca	0.193548	0.290323	2
ENSMUSG00000064553	X	106587481	106587642	-1	unknown	78	0	0	0	0	0	0	0	0	0	Rodent ancestor	4		Simple_repeat	1	ENSMUSG00000073010 (Gm5127) [protein_coding]	-1	gtttaaaaaaaagagcagtctttcttcataa	0.419355	0.322581	8
ENSMUSG00000077652	X	109009681	109009847	-1	unknown	106.9	0	0	0	0	0	0	0	0	0	Rodent ancestor	4			1	ENSMUSG00000031245 (Hmgn5) [protein_coding]	1	gtgggggaaataatttttgacatcatctaat	0.322581	0.354839	3
ENSMUSG00000064551	X	116345732	116345895	1	unknown	92.1	0	0	0	0	0	0	0	0	0	mouse-specific	3	LINE/L1		0	Intergenic		gattttttattaagaaaaaaaaaagcaatag	0.548387	0.290323	10
ENSMUSG00000064416	X	151384494	151384643	1	unknown	51	0	0	0	0	0	0	0	0	0	mouse-specific	10	LINE/L1		1	ENSMUSG00000025262 (Fam120c) [protein_coding]	1	aaaataaattaaaactatattttacatgcag	0.516129	0.322581	4
ENSMUSG00000089342	X	157053955	157054118	1	unknown	39.3	0	0	0	0	0	0	0	0	0	mouse-specific	2		LTR/ERVK	0	Intergenic		ctatcaacctagactaagatttcaggcagtc	0.322581	0.258065	2

## Sheet: U2 - Mouse
Annotation							ENCODE pol-II binding									Conservation		Repeat features		Genomic context
Gene	Chromosome	Start	Stop	Strand	MGI status	CM_score	PolII - MEL Enriched Site	PolII - CH12,LX Enriched Site	PolII - heart:a8w Enriched Site	PolII - liver:a8w Enriched Site	PolII - ES Enriched Site	PolII - spleen:a8w Enriched Site	PolII - kidney:a8w Enriched Site	PolII - brain:e14,5d Enriched Site	PolII - thymus:a8w Enriched Site	Amniotes_PECAN	SNPs	5PRIME_RM	3PRIME_RM	is_intronic	host_gene	host_gene_strand	3Prime_flank	A_bias	T_bias	A_stretch
ENSMUSG00000094655	1	72226240	72226430	1	unknown	191.2	1	1	1	1	1	1	1	0	0	mouse-specific	4			0	Intergenic		tcaggggaataatatttgtttaaaattagag	0.387097	0.354839	4
ENSMUSG00000094050	1	72236946	72237136	1	unknown	194.4	1	1	1	1	1	1	1	0	0	mouse-specific	3			1	ENSMUSG00000097131 (D230017M19Rik) [lincRNA]	1	tctggggaataatattggttaaatataagac	0.387097	0.322581	3
ENSMUSG00000093956	1	72244213	72244403	1	unknown	193.9	1	1	1	1	1	1	1	1	0	mouse-specific	4			1	ENSMUSG00000097131 (D230017M19Rik) [lincRNA]	1	tctggggaacaatgttggttaaatgtaagac	0.322581	0.290323	3
ENSMUSG00000093843	1	72255008	72255198	1	unknown	190.6	1	1	1	1	1	1	1	0	0	mouse-specific	6			1	ENSMUSG00000097131 (D230017M19Rik) [lincRNA]	1	tctggggaataacactggttaaacaatagac	0.387097	0.225806	3
ENSMUSG00000088498	1	151260824	151260914	-1	unknown	45.6	0	0	0	0	0	0	0	0	0	mouse-specific	4		LINE/L2	0	Intergenic		tattaattggtttgggaaagacgcttgggag	0.258065	0.322581	3
ENSMUSG00000077419	1	155954574	155954722	1	unknown	94.1	1	1	1	0	1	0	0	0	0	mouse-specific	0		LINE/L1	1	ENSMUSG00000033671 (Cep350) [protein_coding]	-1	tgcccctccttagatttgggaacaaaacacc	0.290323	0.225806	4
ENSMUSG00000077794	1	175800514	175800689	1	unknown	56	0	0	0	0	0	0	0	0	0	Rodent ancestor	6			1	ENSMUSG00000026523 (Wdr64) [protein_coding]	1	ttcatgggacttaagaaaaagcacaatttgg	0.387097	0.258065	5
ENSMUSG00000084606	2	5259929	5260115	-1	unknown	62.6	0	0	0	0	0	0	0	0	0	mouse-specific	6	Simple_repeat	Simple_repeat	0	Intergenic		cagagtacagaacaaaagaaaaaagatcata	0.612903	0.0967742	6
ENSMUSG00000064805	2	85885155	85885334	-1	unknown	68	0	0	0	0	0	0	0	0	0	mouse-specific	2		Simple_repeat	0	Intergenic		gaaaaagaattaaattaaataattttgatat	0.548387	0.354839	5
ENSMUSG00000088152	3	58978855	58979026	-1	unknown	54.6	0	0	0	0	0	0	0	0	0	mouse-specific	9	Simple_repeat	SINE/Alu	0	Intergenic		aaataaaaataaacaagctgccggggagtgg	0.451613	0.129032	5
ENSMUSG00000084617	3	68547520	68547708	-1	unknown	52.3	0	0	0	0	0	0	0	0	0	Euarchontoglires ancestor	7		Simple_repeat	1	ENSMUSG00000102422 (Schip1) [protein_coding]	-1	ttaatagaattaaaacaaacaaacaaacaaa	0.677419	0.16129	4
ENSMUSG00000084752	3	72737831	72737981	-1	unknown	61.4	1	0	0	0	0	0	0	0	0	mouse-specific	7			0	Intergenic		gaaattaactaaatatgtaaagctccttaga	0.451613	0.290323	3
ENSMUSG00000088339	4	39865687	39865768	1	unknown	49.9	0	0	0	0	0	0	0	0	0	mouse-specific	1	LINE/L1	LINE/L1	0	Intergenic		tattattgagagttttttctttttaattctt	0.193548	0.645161	2
ENSMUSG00000089562	5	9169063	9169229	1	unknown	54.7	0	0	0	0	0	0	0	0	0	mouse-specific	4	LINE/L1		0	Intergenic		aactaaagaattagaaaaaaactaaacattt	0.612903	0.225806	7
ENSMUSG00000089393	5	40405750	40405929	-1	unknown	53.5	0	0	0	0	0	0	0	0	0	mouse-specific	9	LTR/ERVL		0	Intergenic		aataccagacaatagatgtagataaatgaaa	0.548387	0.193548	3
ENSMUSG00000084579	5	69919095	69919181	1	unknown	64.6	0	0	0	0	0	0	0	0	0	mouse-specific	5			0	Intergenic		tgctttgttttccttataataaacataatat	0.322581	0.483871	3
ENSMUSG00000064550	5	96907632	96907825	1	unknown	65.4	0	0	0	0	0	0	0	0	0	mouse-specific	3	Low_complexity	SINE/ID	0	Intergenic		cctcagagggatatatactatgtaaatagac	0.387097	0.258065	3
ENSMUSG00000084552	5	123628201	123628347	1	unknown	78.5	1	1	0	0	0	0	0	0	0	mouse-specific	6			1	ENSMUSG00000049550 (Clip1) [protein_coding]	-1	taaagatccagtggacagccgtcagaactca	0.354839	0.16129	3
ENSMUSG00000089183	6	123195632	123195713	-1	unknown	46.5	0	0	0	0	0	0	0	0	0	mouse-specific	2	LINE/L1	LINE/L1,LINE/L1	1	ENSMUSG00000067767 (Clec4b2) [protein_coding]	-1	tgaataagccataaaccaaagagcatactca	0.483871	0.16129	3
ENSMUSG00000087878	6	136281227	136281416	1	unknown	51.9	0	0	0	0	0	0	0	0	0	Rodent ancestor	5	SINE/B4		0	Intergenic		cgaggggtgtgggaggagactaactgcttca	0.225806	0.193548	2
ENSMUSG00000064982	7	30356732	30356924	-1	unknown	96.8	0	0	0	0	0	0	0	0	0	Rodent ancestor	8	SINE/Alu		1	ENSMUSG00000036957 (Lrfn3) [protein_coding]	1	ctcaagggcagaaagcaaatataaaaagcaa	0.548387	0.0967742	5
ENSMUSG00000065751	7	111947181	111947330	-1	unknown	73.7	0	0	0	0	0	0	0	0	0	mouse-specific	5	Other	LINE/L1	0	Intergenic		gttccttttcacatacctgttggacttgtgt	0.129032	0.451613	1
ENSMUSG00000084484	7	123942104	123942209	-1	unknown	65	0	0	0	0	0	0	0	0	0	mouse-specific	4			0	Intergenic		tgaagggaagagagactaagctcttacaagg	0.387097	0.16129	2
ENSMUSG00000064682	8	52336915	52337105	-1	unknown	188.2	1	1	1	0	1	0	0	0	0	mouse-specific	0		SINE/B2	0	Intergenic		tctggggaataagaatagtcagaaaagggct	0.387097	0.193548	4
ENSMUSG00000084610	8	72037642	72037799	1	unknown	64.8	0	0	0	0	0	0	0	0	0	mouse-specific	6	LINE/L1	LINE/L1	0	Intergenic		tgtatccttgatctctcccagacttttagca	0.193548	0.387097	1
ENSMUSG00000088942	8	77194695	77194866	1	unknown	46.9	0	0	0	0	0	0	0	0	0	mouse-specific	4			1	ENSMUSG00000031618 (Nr3c2) [protein_coding]	1	tggggtgaccagcatgtgtgtggttagtttg	0.129032	0.354839	1
ENSMUSG00000065620	9	37822586	37822784	-1	unknown	65.7	0	0	0	0	0	0	0	0	0	Rodent ancestor	9			0	Intergenic		ctgggttggggacatctgaaaacctggcatt	0.225806	0.258065	4
ENSMUSG00000084461	10	123432566	123432749	1	unknown	61.8	0	0	0	0	0	0	0	0	0	mouse-specific	10			1	ENSMUSG00000044071 (Fam19a2) [protein_coding]	1	tctccagatacacagaaatgaatgtgtgtcc	0.322581	0.258065	3
ENSMUSG00000064856	11	83271498	83271688	1	unknown	194.4	1	1	1	1	1	1	1	0	0	mouse-specific	4			0	Intergenic		tcgggggtttctattactggttaaaaaataa	0.322581	0.354839	6
ENSMUSG00000064795	11	96083673	96083856	-1	unknown	125.3	0	0	0	0	0	0	0	0	0	mouse-specific	3	SINE/B2	Low_complexity	0	Intergenic		cccccttcagggacttacaaaataaaaaata	0.451613	0.193548	6
ENSMUSG00000084621	11	98473675	98473808	-1	unknown	90.2	1	1	0	0	0	0	0	0	0	Rodent ancestor	6	SINE/Alu,SINE/B4	Simple_repeat	1	ENSMUSG00000018168 (Ikzf3) [protein_coding]	1	agggagagacagagagagagagagagagaga	0.483871	0	1
ENSMUSG00000064759	11	101397589	101397768	-1	unknown	93.8	0	0	0	0	0	0	0	0	0	mouse-specific	6	SINE/B2	SINE/B2	0	Intergenic		tcattaaggatagttgtaagccaccatgtgg	0.290323	0.290323	2
ENSMUSG00000065820	11	101604850	101605040	1	unknown	193.7	1	1	1	1	1	1	0	0	0	Rodent ancestor	7		Simple_repeat	0	Intergenic		tttggggttcctaatgttggtttaaaaaata	0.290323	0.419355	6
ENSMUSG00000065767	11	101627366	101627556	1	unknown	193.8	1	1	1	1	1	1	1	1	0	Rodent ancestor	4			1	ENSMUSG00000010362 (Rdm1) [protein_coding]	1	tctggggagtaaagttggttttaaagtcaga	0.290323	0.322581	3
ENSMUSG00000064702	11	101641748	101641938	1	unknown	193.8	1	1	1	1	1	1	1	1	1	Rodent ancestor	1			0	Intergenic		tctggggaataagaatggtcagaaaaataga	0.451613	0.193548	5
ENSMUSG00000065251	11	101645740	101645930	-1	unknown	193.8	1	1	1	1	1	1	1	1	0	Rodent ancestor	0			0	Intergenic		tctggggaataagaatggtcagaaaaataga	0.451613	0.193548	5
ENSMUSG00000065944	11	101658238	101658428	1	known	193.8	1	1	1	1	1	1	1	1	0	Rodent ancestor	0			0	Intergenic		tctggggaataagagtggtttaaagaaagaa	0.419355	0.225806	3
ENSMUSG00000065232	12	59040335	59040525	1	unknown	192	1	1	1	1	1	0	1	0	0	Rodent ancestor	7			0	Intergenic		tcgggggaaaagtacttgtcaaataaaagac	0.419355	0.193548	4
ENSMUSG00000084448	12	67612296	67612481	1	unknown	73.5	0	0	0	0	0	0	0	0	0	Rodent ancestor	3		Simple_repeat	0	Intergenic		aagttccccataataaattacagaaaaaaat	0.548387	0.225806	7
ENSMUSG00000084669	13	30148198	30148381	-1	unknown	67.7	0	0	0	0	0	0	0	0	0	mouse-specific	12			1	ENSMUSG00000038732 (Mboat1) [protein_coding]	-1	tcatataataattgcaaaagtatgatttctc	0.387097	0.387097	4
ENSMUSG00000088991	13	112291121	112291273	1	unknown	40.1	0	0	0	0	0	0	0	0	0	mouse-specific	3		Simple_repeat	1	ENSMUSG00000049985 (Ankrd55) [protein_coding]	1	ggggatcgagagggggagagagagacagaga	0.354839	0.0322581	1
ENSMUSG00000088402	14	55683834	55683917	-1	unknown	49.3	0	0	0	0	0	0	0	0	0	mouse-specific	2	LINE/L1	LTR/ERVK	0	Intergenic		tcttcatcctctagtctcactgtgtgtaaca	0.193548	0.387097	2
ENSMUSG00000084700	14	99352048	99352169	-1	unknown	107.9	0	0	0	0	0	0	0	0	0	mouse-specific	1	SINE/Alu	Simple_repeat	0	Intergenic		aaataaaataaaataaaataaaacaaaacaa	0.806452	0.129032	4
ENSMUSG00000065238	14	99773623	99773808	-1	unknown	62.3	0	0	0	0	0	0	0	0	0	mouse-specific	7			1	ENSMUSG00000103188 (Gm37093) [TEC]	1	tgagttcagtaatgtgaagtgcatccccgca	0.258065	0.258065	2
ENSMUSG00000065742	15	48551308	48551440	1	unknown	72.8	1	1	0	0	0	0	0	0	0	mouse-specific	14	LINE/L1		1	ENSMUSG00000022311 (Csmd3) [protein_coding]	-1	ctaactactaaatggtatttttaagttaaaa	0.419355	0.387097	4
ENSMUSG00000077783	15	65694549	65694737	1	unknown	52.8	0	0	0	0	0	0	0	0	0	mouse-specific	7			0	Intergenic		ttcatatgtattaattactaaggaagaggac	0.387097	0.322581	2
ENSMUSG00000064764	15	85351063	85351254	-1	unknown	65.2	0	0	0	0	0	0	0	0	0	Rodent ancestor	6		SINE/B2	1	ENSMUSG00000016541 (Atxn10) [protein_coding]	-1	ttcaggaggcattcaaattcttgaactaggg	0.290323	0.290323	3
ENSMUSG00000084632	17	28989977	28990148	-1	unknown	83.2	0	0	0	0	0	0	0	0	0	mouse-specific	1			1	ENSMUSG00000024006 (Stk38) [protein_coding]	1	caaaacttaggtatcttgggggaaaggagag	0.354839	0.193548	4
ENSMUSG00000084474	17	43698363	43698552	1	unknown	52.1	0	0	0	0	0	0	0	0	0	Rodent ancestor	6	SINE/Alu		1	ENSMUSG00000023963 (Cyp39a1) [protein_coding]	1	cttagtgtgtgtgggggacttctgaaagaaa	0.258065	0.290323	3
ENSMUSG00000084520	GL456216,1	50830	50978	-1	unknown	80.8	1	0	0	0	0	0	0	0	0	mouse-specific	0	LINE/L1	LTR/ERVL-MaLR,LTR/ERVK	0	Intergenic		aatggcatactttctccaacaagaccatacc	0.354839	0.225806	2
ENSMUSG00000064772	X	14315401	14315591	-1	unknown	166.9	1	0	0	0	0	0	0	0	0	mouse-specific	6			0	Intergenic		tccggggaataagagtggtttgaaaagtaga	0.354839	0.225806	4
ENSMUSG00000064398	X	20614523	20614695	-1	unknown	69.3	0	0	0	0	0	0	0	0	0	Rodent ancestor	4			0	Intergenic		tgtaggtggggggtggggagcattaaaaaat	0.290323	0.225806	6
[truncated: 3 more rows]

## Sheet: U3 - Mouse
Annotation							ENCODE pol-II binding									Conservation		Repeat features		Genomic context
[truncated: 14 more rows]

## Sheet: U4 - Mouse
Annotation							ENCODE pol-II binding									Conservation		Repeat features		Genomic context
[truncated: 47 more rows]

[truncated: 2 more sheets: U5 - Mouse, U6 - mouse]
