# Supplementary material for: An Evaluation of Function of Multicopy Noncoding RNAs in Mammals Using ENCODE/FANTOM Data and Comparative Genomics
Source: Mol Biol Evol. 2018 Apr 3;35(6):1451–62. doi: 10.1093/molbev/msy046 (PMC5967550; doi:10.1093/molbev/msy046)
Supplement: Supplementary Data [file msy046_supp.zip › Hoeppner_et_al_supplementary_file_S1.1.xlsx]

## Sheet: Hs RF00003 CAGE
	acantholytic_squamous_carcinoma_cell_line:HCC1806.CNhs11844.10717-109I6	achilles_tendon_donor2.CNhs13435.10292-104G4	acute_lymphoblastic_leukemia_(B-ALL)_cell_line:BALL-1.CNhs11251.10455-106G5	acute_lymphoblastic_leukemia_(B-ALL)_cell_line:NALM-6.CNhs11282.10534-107G3	acute_lymphoblastic_leukemia_(T-ALL)_cell_line:HPB-ALL.CNhs10746.10429-106D6	acute_lymphoblastic_leukemia_(T-ALL)_cell_line:Jurkat.CNhs11253.10464-106H5	acute_myeloid_leukemia_(FAB_M0)_cell_line:KG-1.CNhs13053.10827-111C8	acute_myeloid_leukemia_(FAB_M1)_cell_line:HYT-1.CNhs13054.10828-111C9	acute_myeloid_leukemia_(FAB_M2)_cell_line:Kasumi-1.CNhs13502.10788-110H5	acute_myeloid_leukemia_(FAB_M2)_cell_line:Kasumi-6.CNhs13052.10792-110H9	acute_myeloid_leukemia_(FAB_M2)_cell_line:NKM-1.CNhs11864.10765-110E9	acute_myeloid_leukemia_(FAB_M3)_cell_line:HL60.CNhs13055.10829-111D1	acute_myeloid_leukemia_(FAB_M4)_cell_line:FKH-1.CNhs13503.10830-111D2	acute_myeloid_leukemia_(FAB_M4)_cell_line:HNT-34.CNhs13504.10831-111D3	acute_myeloid_leukemia_(FAB_M4eo)_cell_line:EoL-1.CNhs13056.10832-111D4	acute_myeloid_leukemia_(FAB_M4eo)_cell_line:EoL-3.CNhs13057.10833-111D5	acute_myeloid_leukemia_(FAB_M5)_cell_line:NOMO-1.CNhs13050.10764-110E8	acute_myeloid_leukemia_(FAB_M5)_cell_line:P31/FUJ.CNhs13051.10770-110F5	acute_myeloid_leukemia_(FAB_M5)_cell_line:THP-1_(fresh).CNhs10722.10399-106A3	acute_myeloid_leukemia_(FAB_M5)_cell_line:THP-1_(revived).CNhs10723.10400-106A4	acute_myeloid_leukemia_(FAB_M5)_cell_line:THP-1_(thawed).CNhs10724.10405-106A9	acute_myeloid_leukemia_(FAB_M5)_cell_line:U-937_DE-4.CNhs13058.10834-111D6	acute_myeloid_leukemia_(FAB_M6)_cell_line:EEB.CNhs13059.10835-111D7	acute_myeloid_leukemia_(FAB_M6)_cell_line:F-36E.CNhs13060.10836-111D8	acute_myeloid_leukemia_(FAB_M6)_cell_line:F-36P.CNhs13505.10837-111D9	acute_myeloid_leukemia_(FAB_M7)_cell_line:MKPL-1.CNhs11888.10802-111A1	acute_myeloid_leukemia_(FAB_M7)_cell_line:M-MOK.CNhs13049.10699-109G6	adenocarcinoma_cell_line:IM95m.CNhs11882.10796-110I4	Adipocyte_-_breast_donor1.CNhs11051.11376-118A8	Adipocyte_-_breast_donor2.CNhs11969.11327-117E4	Adipocyte_-_omental_donor1.CNhs11054.11473-119C6	Adipocyte_-_omental_donor2.CNhs12067.11474-119C7	Adipocyte_-_omental_donor3.CNhs12068.11475-119C8	Adipocyte_-_perirenal_donor1.CNhs12069.11476-119C9	Adipocyte_-_subcutaneous_donor1.CNhs12494.11259-116F8	Adipocyte_-_subcutaneous_donor2.CNhs11371.11336-117F4	Adipocyte_-_subcutaneous_donor3.CNhs12017.11408-118E4	adipose_tissue_adult_pool1.CNhs10615.10010-101C1	adrenal_cortex_adenocarcinoma_cell_line:SW-13.CNhs11893.10810-111A9	adrenal_gland_adult_pool1.CNhs11793.10081-102A9	adult_T-cell_leukemia_cell_line:ATN-1.CNhs10738.10421-106C7	alveolar_cell_carcinoma_cell_line:SW_1573.CNhs11838.10708-109H6	Alveolar_Epithelial_Cells_donor1.CNhs11325.11510-119G7	Alveolar_Epithelial_Cells_donor2.CNhs12084.11590-120G6	Alveolar_Epithelial_Cells_donor3.CNhs12119.11671-122G6	Amniotic_Epithelial_Cells_donor1.CNhs11341.11533-120A3	Amniotic_Epithelial_Cells_donor2.CNhs12098.11613-122A2	Amniotic_Epithelial_Cells_donor3.CNhs12125.11694-123A2	amniotic_membrane_cells_donor1.CNhs12502.12235-129G3
ENSG00000207056	0	0	0	0	0	0	0	0	0	0	0.114256908873468	0	0	0	0	0	0	0	0	0	0	0	0	0	0	0	0	0	0	0	0	0	0	0	0.13001683630124	0	0	0	0	0	0	0.112859403227416	0	0.224516334783423	0	0	0	0	0
ENSG00000200975	0	0.14579659290386099	0	0	0	0	0.121370261170803	0	0	737948974242109	0	958112652713629	0	0	0	878435414439081	0	698353555086854	0	0	0	0	0	0	0.17485103566188701	0	0	0	0	0	0	0	0	0	0.13001683630124	0	0.34600668304045101	0	0.25787192731711001	0	0	0.112859403227416	0	0	0	0	0	0.48563207185677998	0
ENSG00000206652	0.36308065656043498	0	0.58194114175670297	0.32405215909572299	0.29538790270210702	0	0.121370261170803	0.21985563116475201	0.13176786949948299	0.22138469227263299	0.45702763549387099	0.19162253054272599	0.12858617084680499	0.55248824659309903	0.31954803468994197	0.43921770721954101	0.25944428319422103	0.27934142203474199	0	0	0	0	0.22912442282767001	0	0.17485103566188701	0	0	0	0	0	0	0	0	0	0.52006734520496101	0	0.34600668304045101	0	0.128935963658555	0	0	0.338578209682248	0.59448599349706599	0.224516334783423	0	0	0	0.24281603592838999	0.411639542614333
ENSG00000277344	0	0	0	0	0	0	0	0	0	737948974242109	0.22851381774693499	0.19162253054272599	0	0	0	0	0	698353555086854	0	0	0	0	0	0	0.17485103566188701	0	0	0.167533220470135	0	0.68135023194398703	0	0.90372482449997704	0.44998284684434597	126941707902594	0	0	0.34600668304045101	0	0.128935963658555	0	0	0.112859403227416	0	0.224516334783423	0	0	0.48121519384717398	0.24281603592838999	0
ENSG00000207005	0	0	0	0.32405215909572299	0.59077580540421504	0.279483938129924	0	0	0	0	0	0.19162253054272599	0	0.22099529863723899	0	0	0	0	0	0	0	0.21298070264559901	0	0	0	0	0	0	0	0	0	0	0	0	0	0	0	0	0	0	0.36655851505145698	0	0	0	0	0	0	0	0
ENSG00000194297	0	0	0	0	0	0	0	0	0	0	0	0	0	0	0	0	0	0	0	0	0	0	0	0	0	0	0	0	0	0	0	0	0	0	0	0	0	0	0	0	0	0	0	0	0	0	0	0	0
ENSG00000275538	0	0	0.87291171263505496	0	8.56625e+16	0.55896787625984901	2.06329e+16	0	0	0.51656428196947701	0	958112652713629	0.12858617084680499	8.39782e+16	0.31954803468994197	878435414439081	0.25944428319422103	698353555086854	105295264202609	145595335397813	2.92297e+16	0	0	0	0.34970207132377401	0	478432843048029	142403237399615	0	0	0	0	0	0	0	0	0	0	0.25787192731711001	0	0.36655851505145698	1.46717e+16	0	0.44903266956684601	0	4.1578e+16	0	0	0.411639542614333
ENSG00000207349	0.18154032828021799	0	0	0	0	0	0.121370261170803	0	0.13176786949948299	0	0.114256908873468	0	0.12858617084680499	0	0	0	0	0	0	0	0	0	0	0	0.17485103566188701	0	0	0	0	0	0	0	0.22499142342217299	0	0	0	0	0	0	0	0	0	0	0	0	0	0	0.24281603592838999	0
ENSG00000252826	0.36308065656043498	0	0	0	0	0	0	0	0	0	0.34277072662040298	0.57486759162817802	0	0	0.95864410406982703	0.79059187299517397	0	698353555086854	1.10837e+16	0	608952991791576	0.42596140529119703	0	0	0	0	0	0	0	0	0	0	0	0	0	0	0	0	0	0	5.86494e+16	0	0.59448599349706599	0.224516334783423	0	207890125872603	0	121408017964195	1234918627843
ENSG00000206737	0	0	203679399614846	0	1.47694e+16	0.55896787625984901	0.121370261170803	732852103882507	0	737948974242109	0.79979836211427402	958112652713629	0	0.33149294795585899	0.426064046253257	0.17568708288781601	0.25944428319422103	0	0	0	0	0.21298070264559901	0	0	0.17485103566188701	1.66703e+16	0.19137313721921201	0	3.93965e+16	0.454233487962658	5.58798e+16	0	0	0	0	2.33908e+16	103802004912135	3.97189e+16	0.64467981829277499	0.86896233038523496	4.03214e+16	0.112859403227416	0	0	0.46702585742286001	0.69296708624200998	0	0.24281603592838999	0
ENSG00000207205	0	0	0.87291171263505496	0	0	0	0	0	0	0	0	0	0	0	0	0	0	0	0.55418560106636605	0	0	0	0	0	0	0	0	0	0	0	0	0	0	0	0	0	0	0	0.25787192731711001	0	0	0	0	0	0	0	0	0	0
ENSG00000207501	0	0	0	0	0	0	0	0	0	0	0	0	0	0	0	0	0	0	0	0	0	0	0	0	0	0	0	0	0	0	0	0	0	0	0	0	0	0	0	0	0	0	0	0	0	0	0	0	0
ENSG00000201558	1.68833e+16	0.14579659290386099	6.25587e+16	2.81925e+16	2.92434e+16	7.12684e+16	0.121370261170803	4.32383e+16	1.18591e+16	1.4759e+16	0.79979836211427402	958112652713629	0.77151702508082798	6.51936e+16	126754053760344	5.97336e+16	4.79972e+16	7.33271e+16	133004544255928	2.91191e+16	3.77551e+16	0.21298070264559901	4.12424e+16	8.0017e+16	7.8683e+16	7.50163e+16	139702390170025	9.04679e+16	3.93965e+16	2.27117e+16	1.1176e+16	2.25931e+16	0.44998284684434597	158677134878243	104013469040992	4.67815e+16	3.80607e+16	0	103148770926844	0.86896233038523496	117298724816466	4.06294e+16	1.72401e+16	105522677348209	0	9.70154e+16	1.44365e+16	267097639521229	1.39957e+16
ENSG00000199879	114370406816537	0.728982964519306	136756168312825	0	0	0	0	0	0	110692346136316	0.114256908873468	0.86230138744226703	0	0.11049764931861999	0	5.09493e+16	1.05075e+16	0	0	0	0	0	0	4.5724e+16	0	1.66703e+16	0	3.35066e+16	1.96982e+16	0.227116743981329	372531897190989	0	0	0.31735426975648501	0.260033672602481	9.3563e+16	103802004912135	238313216325384	1.36672e+16	0	0	4.40152e+16	136731778504325	2.62684e+16	2.33513e+16	2.56398e+16	1.44365e+16	1.01983e+16	329311634091466
ENSG00000202408	3.08619e+16	0.14579659290386099	311338510839836	3.69419e+16	1.47694e+16	1.92844e+16	3.51974e+16	0	1.05414e+16	118071835878738	0	277852669286953	0.64293085423402296	4.30941e+16	3.302e+16	2.10824e+16	8.30222e+16	0	7.7586e+16	6.79445e+16	225312606962883	1.70385e+16	0.91649769131067904	2.2862e+16	0	0.83351475450577905	0.19137313721921201	3.35066e+16	0	0.227116743981329	1.86266e+16	0	0.44998284684434597	0	0	4.67815e+16	103802004912135	3.17751e+16	2.57872e+16	0	5.86494e+16	0.902875225819328	1.78346e+16	3.59226e+16	0	4.85077e+16	0	0.24281603592838999	1234918627843
ENSG00000201699	0.18154032828021799	0	0.87291171263505496	0	0.29538790270210702	0	0	0	0	737948974242109	0	0	0	0	0	0	0	0	0	0	0	0	0	0	0	0	0	0	0	0.227116743981329	0	0	0	0	0	0	0	238313216325384	0.128935963658555	0	0.36655851505145698	0	0	0	0	0.69296708624200998	0	0	0
ENSG00000206828	0	0	0.29097057087835199	0	0	0.279483938129924	0	0	0.26353573899896598	0	0	0	0.25717234169360897	3.09393e+16	0	0	0	0	0	0	0	0	0	0	3.84672e+16	0	0	0	0	0	0	0	0	0	0	0	0	0	0	0	0	0	0	0	0	0	0	0	0.823279085228665
ENSG00000206835	5.62775e+16	0.728982964519306	0.87291171263505496	0.97215647728716803	2.3631e+16	0.55896787625984901	3.51974e+16	7.84152e+16	1.71298e+16	8.11744e+16	121112323405876	5.74868e+16	0.51434468338721895	2.09946e+16	5.3258e+16	3.86512e+16	1.94583e+16	5.93601e+16	2.21674e+16	0.48531778465937803	0.60895299179157603	383365264762078	1.94756e+16	0	0.69940414264754802	1.66703e+16	2.48785e+16	5.36106e+16	1.96982e+16	8.63044e+16	0	122002851307497	1.79993e+16	114247537112335	1.04013e+16	2.33908e+16	4.84409e+16	0	8.2519e+16	8.68962e+16	109967554515437	4.62724e+16	1.78346e+16	9.6542e+16	3.73621e+16	4.1578e+16	1.01055e+16	1.33549e+16	1234918627843
ENSG00000200789	0	0	0.29097057087835199	0	0	0.279483938129924	0	0	0.13176786949948299	0	0.22851381774693499	0	0	0	0	0	0.25944428319422103	0	0	0	0	0	0	0	0	0	0	0	0	0	0	0	0	0.31735426975648501	0	0	0	0	0	0	0	0	0	0	0	0	0	0	0
ENSG00000200176	0.18154032828021799	0.14579659290386099	0	0	0	0	0.121370261170803	0	0	737948974242109	0	0	0.12858617084680499	0.33149294795585899	0	878435414439081	0.12972214159711001	698353555086854	0	0	0	0	0	0	0	0	0	0	0	0	0	0.90372482449997704	0.22499142342217299	0	0.13001683630124	0	0	0	0.25787192731711001	0	0	0.112859403227416	0	0.224516334783423	0	0	0	0	0
ENSG00000201616	0.36308065656043498	0.43738977871158402	0	0.32405215909572299	0.29538790270210702	0.279483938129924	0.121370261170803	0.29314084155300302	0	0.147589794848422	0.571284544367338	0.479056326356815	0.25717234169360897	0.11049764931861999	0	0.26353062433172503	0	698353555086854	0	0	0	0	0.22912442282767001	0	0	0	0	0.50259966141040402	0	0	0	0	0.67497427026651902	0.63470853951297002	0.13001683630124	0	0	0	0.128935963658555	0	0.36655851505145698	0	0	0.224516334783423	0	0	0.96243038769434897	0.48563207185677998	0.411639542614333
ENSG00000202317	0.18154032828021799	0.14579659290386099	0.29097057087835199	0	0.29538790270210702	0.279483938129924	0.121370261170803	0.14657042077650201	0.26353573899896598	737948974242109	0.22851381774693499	958112652713629	0.51434468338721895	0.11049764931861999	0.106516011563314	0.17568708288781601	0.12972214159711001	698353555086854	0	0	0	0	0.11456221141383501	1.1431e+16	0.34970207132377401	0	0	0.167533220470135	0	0.68135023194398703	0	0.90372482449997704	0.44998284684434597	126941707902594	0.260033672602481	0	0	0	0.38680789097566498	0	0	0.677156419364496	0	0.44903266956684601	0.46702585742286001	0	0.96243038769434897	0.48563207185677998	0
ENSG00000200197	0	0	0	0	0	0.279483938129924	0	0.29314084155300302	0.13176786949948299	737948974242109	0.22851381774693499	0	0.38575851254041399	0.44199059727447898	0.213032023126628	878435414439081	0	0.20950606652605699	0	0	0	0.21298070264559901	0	0	0.17485103566188701	0	0.19137313721921201	0.167533220470135	0	0.227116743981329	0	0	0	0	0.390050508903721	2.33908e+16	0	0	0.38680789097566498	0	0	0.225718806454832	0	0	0	0	0	0.48563207185677998	0
ENSG00000200885	0.18154032828021799	0.43738977871158402	0.29097057087835199	0	0.29538790270210702	0.279483938129924	0.121370261170803	0.43971126232950503	0.13176786949948299	0.66415407681789895	159959672422855	958112652713629	0.38575851254041399	0.88398119454895796	0.213032023126628	878435414439081	0.25944428319422103	0.27934142203474199	0	0	0	0	0	0	0.69940414264754802	0	0.38274627443842302	0.67013288188053899	0	1.3627e+16	0	0	0.44998284684434597	0	0.390050508903721	0	0	0	0.90255174560988405	0.86896233038523496	0	0.112859403227416	0	0.224516334783423	0.93405171484572003	0	0.96243038769434897	145689621557034	0
ENSG00000212172	0	0	0	0	0	0	0	0	0	0	0	0	0	0	0	0	0	0	0	0	0	0	0	0	0	0	0	0	0	0	0	0	0	0	0	0	0	0	0	0	0	0	0	0	0	0	0	0	0
ENSG00000207339	0	0	0	0	0	0.279483938129924	0	732852103882507	0	737948974242109	0.114256908873468	0	0	0.11049764931861999	0.106516011563314	0	0.12972214159711001	0	0	0	0	0	0	0	0	0	0	0	0	0.68135023194398703	0	0	0	0.31735426975648501	0	0	0	0	0	0	0	0	0	0	0	0	0	0.48563207185677998	0
ENSG00000200296	0.18154032828021799	0.29159318580772298	0	0	0	0	0	0	0.13176786949948299	0	0.114256908873468	0	0	0.44199059727447898	0	878435414439081	0	698353555086854	0	0	0.60895299179157603	0	0	0	0.52455310698566104	0	0	0	0	0	0	0.45186241224998902	0.22499142342217299	0.31735426975648501	0	0	0	0	0.128935963658555	0	0	0.112859403227416	0	0	0	0	0.48121519384717398	0	0
ENSG00000253089	0	0	0	0.32405215909572299	0	11179357525197	0	732852103882507	0.13176786949948299	737948974242109	0	0	0.25717234169360897	0	0	878435414439081	0	698353555086854	0	0	0	0	0	0	0	0	0.19137313721921201	0	0	0.227116743981329	0	0	0	0.31735426975648501	0	0	0	0	0	0	0	0	0	0	0	0	0	0	0
ENSG00000202347	0.18154032828021799	0	0	0	0.29538790270210702	0	0.121370261170803	0	0	0	0	958112652713629	0	0	0	0	0	0	0	0	0	0.21298070264559901	0	0	0	0	0	0	0	0	0	0	0	0.31735426975648501	0.260033672602481	0	0.69201336608090303	0	0	0	0	0	0	0	0	0	0	0	0
ENSG00000206596	0	0	0	0	0	0	0	0	0	0	0	0	0	0.11049764931861999	0	0	0	0	0	0	0	0	0	0	0	0	0	0	0	0	0	0	0	0	0	0	0	0	0	0	0	0	0	0	0	0	0	0	0
ENSG00000199836	0.18154032828021799	0	0	0	0	0.279483938129924	0.84959182819561996	0	0	0	0	958112652713629	0	0.11049764931861999	0	0	0	698353555086854	0	0	0	0	0	0	0.17485103566188701	0	0	0	0	0.227116743981329	0	0	0	0	0.13001683630124	0	0	0.79437738775127897	0	0	0	0.112859403227416	0	0	0	0	0	0	0
ENSG00000212424	0	0.14579659290386099	0	0	0	0	0	0	0	0	0	0	0.25717234169360897	0.22099529863723899	0	0	0	698353555086854	0	0	0	0	0	0	0.17485103566188701	0	0	0	0	0	0	0	0	0	0	0	0	0	0	0	0	0	0	0	0	0	0	0	0.411639542614333
ENSG00000212170	108924196968131	0	0	0	0	0	0.24274052234160601	732852103882507	0	0	0.114256908873468	0.67067885689954099	0	0.22099529863723899	0	0	0	0	0	0	0	0.42596140529119703	0	0	0	0	0	0	0	0	0	0	0	0	0.13001683630124	0	0	0	0.128935963658555	0	0	0.112859403227416	0	0	0	0	0	0	0
ENSG00000252561	0	0	0	0	0	0.279483938129924	0.364110783512408	0	0	0	0	0	0	0.44199059727447898	0	0	0	0	0	0	0	0	0	0	0	0	0	0	0	0	0	0	0	0.31735426975648501	0	0	0	1.58875e+16	0	0	109967554515437	0	0	0.224516334783423	0	0	0	0.48563207185677998	0
ENSG00000239194	0	0	0	0	0	0	0	0	0	0	0	0	0	0	0	0	0	0	0	0	0	0	0	0	0	0	0	0	0	0	0	0	0	0	0	0	0	0.79437738775127897	0	0	0	0	0.59448599349706599	0	0	0	0	0	288147679830033
ENSG00000200903	0.54462098484065302	0.14579659290386099	0	0	0.29538790270210702	0	0	0.36642605194125399	0.52707147799793097	0.147589794848422	1.94237e+16	0.57486759162817802	0.51434468338721895	0.88398119454895796	0.213032023126628	0.35137416577563302	0.12972214159711001	0.48884748856079902	0	0	0	0	0	0	0	0	0	0.50259966141040402	0	0.68135023194398703	0	0	0.22499142342217299	0.63470853951297002	0.65008418150620095	0	0.34600668304045101	0	0.77361578195132996	0.86896233038523496	0.73311703010291396	0.79001582259191205	0	0	0.46702585742286001	0	0.48121519384717398	0.48563207185677998	0
ENSG00000199426	2.7231e+16	0	0	0	0	0	0	0	0	0	0	0.28743379581408901	0	0	3.51503e+16	1.05412e+16	24647206903451	0	0	0.48531778465937803	0	0	0.11456221141383501	0	0	0	0.76549254887684703	0.83766610235067396	0	0	0	0	0	0	0	0	0	1.58875e+16	0	0	0	0	0.59448599349706599	0	0	0	0	0	0.411639542614333
ENSG00000200997	2.70495e+16	0	3.78262e+16	9.39751e+16	1.47694e+16	5.58968e+16	1.2137e+16	732852103882507	0	0	0.34277072662040298	143716897907045	0.77151702508082798	0.44199059727447898	1.49122e+16	5.70983e+16	168638784076244	0.48884748856079902	0	0	0	0	0.91649769131067904	2.2862e+16	0.17485103566188701	250054426351734	3.06197e+16	787406136209633	0	0	1.86266e+16	0	0	0	0	0	0.34600668304045101	0.79437738775127897	1.65038e+16	0	0	135431283872899	118897198699413	3.59226e+16	0	2.0096e+16	0	5.58477e+16	2.0582e+16
ENSG00000238898	0	0.29159318580772298	0	0	0.59077580540421504	0	0	0.14657042077650201	0.65883934749741402	737948974242109	0	0	0.12858617084680499	0.55248824659309903	0	878435414439081	0.12972214159711001	698353555086854	0	0	0	0	0	0	0	0	0	0	0	0	0	0	0	0	0.260033672602481	0	0	0	0	0	0	0	0	0	0	0	0	0	0.411639542614333
ENSG00000206687	0.18154032828021799	0	0	0.32405215909572299	0	0	0	0.14657042077650201	0.13176786949948299	737948974242109	0.22851381774693499	958112652713629	0.12858617084680499	0.11049764931861999	0	878435414439081	0	698353555086854	0	0	0	0	0	0	0	0.83351475450577905	0	0	0	0	0	0	0.22499142342217299	0.31735426975648501	0	0	0.34600668304045101	0	0.25787192731711001	0	0	0	0	0.224516334783423	0	0	0	0.24281603592838999	0
ENSG00000200807	0.907701641401088	4.51969e+16	0	0	0	0	0.728221567024817	0.87942252465900905	7.90607e+16	0.66415407681789895	2.05662e+16	0.86230138744226703	5.14345e+16	1.12708e+16	0.95864410406982703	0.43921770721954101	0.25944428319422103	0.62851819957817001	0	0	0	0.21298070264559901	0.22912442282767001	0	699404142647548	0.83351475450577905	0	234546508658189	0	2.7254e+16	0	2.71117e+16	157493996395521	0.95206280926945597	260033672602481	0	103802004912135	0	167616752756121	0.86896233038523496	0.73311703010291396	1.58003e+16	0	0.67354900435026899	0.93405171484572003	0	818065829540196	1.94253e+16	164655817045733
ENSG00000199687	6.71699e+16	145796592903861	0.58194114175670297	4.21268e+16	1.77233e+16	167690362877955	1.57781e+16	3.07798e+16	184475017299276	391112956348318	1.22255e+16	6.61098e+16	115727553762124	4.19891e+16	2.23684e+16	2.19609e+16	2.59444e+16	0.907859621612912	1.10837e+16	0.48531778465937803	0.60895299179157603	191682632381039	114562211413835	0	157365932095698	0	2.67922e+16	6.19873e+16	3.93965e+16	1.06745e+16	1.86266e+16	1.12966e+16	3.82485e+16	4.12561e+16	258733504239468	2.33908e+16	110722138572944	0.79437738775127897	149565717843924	9.55859e+16	1.46623e+16	6.54585e+16	0	4.49033e+16	140107757226858	0	288729116308305	7.77011e+16	164655817045733
ENSG00000201737	0.36308065656043498	0	0	0	0	0	0	0	0	0.147589794848422	0	958112652713629	0	0.22099529863723899	0	0	0	0	0	0	0.60895299179157603	0.21298070264559901	0	0	0	0	0	0.33506644094026999	0	0.227116743981329	0	0	0	0.31735426975648501	0	0	0.34600668304045101	0	0.38680789097566498	0	0	0	0	0	0	0	0	0	0
ENSG00000200745	0	0	0	0	0	0	0	0	0	0	0	958112652713629	0	0.11049764931861999	0	878435414439081	0	0	0	0	0	0	0	0	0	0	0	0	0	0	0	0	0.22499142342217299	0	0	0	0	0	0	0	0	0	0	0.224516334783423	0	0	0	0	0
ENSG00000202380	0.18154032828021799	0	0	0	0	0	0.121370261170803	0.14657042077650201	0	0.147589794848422	0.114256908873468	0.28743379581408901	0.12858617084680499	0	0	0	0	0	0	0	0	0	0	0	0.17485103566188701	0	0	0.33506644094026999	0	0.227116743981329	0	0.90372482449997704	0.22499142342217299	0	0	0	0	0	0.38680789097566498	0	0	0.112859403227416	0	1.12258e+16	0.46702585742286001	0	0	0.24281603592838999	0.823279085228665
ENSG00000238833	0.36308065656043498	0.14579659290386099	0	0.32405215909572299	0.29538790270210702	0.279483938129924	0.121370261170803	0	0.26353573899896598	0	0.114256908873468	958112652713629	0.25717234169360897	0.11049764931861999	0	0	0	0	0	0	0	0.42596140529119703	0	0	0	0.83351475450577905	0	0	0	0	0	0	0	0	0	0	0	0	0.64467981829277499	0	0	0	0	0	0	0.69296708624200998	0	0	0
ENSG00000199497	0	0.29159318580772298	0	0	0	0	0	0	0	0	0	0	0	0.11049764931861999	0	0	0	0	0	0	0	0	0	0	0	0	0	0	0	0	0	0	0.22499142342217299	0	0	0	0	0	0	0	0	0	0	0	0	0	0	0	0
ENSG00000199805	5.62775e+16	9.91417e+16	3.78262e+16	2.26837e+16	708930966485058	4.75123e+16	2.91289e+16	6.88881e+16	1.15956e+16	7.30569e+16	137108290648161	5.84449e+16	5.14345e+16	166851450471116	4.79322e+16	588551727674185	363221996471909	4.7488e+16	3.32511e+16	1.94127e+16	6.69848e+16	4.25961e+16	2.40581e+16	1.1431e+16	8.218e+16	1.66703e+16	1.33961e+16	6.70133e+16	3.93965e+16	2.95252e+16	1.86266e+16	677793618374983	8.32468e+16	7.6165e+16	7.15093e+16	4.67815e+16	3.11406e+16	0.79437738775127897	6.05999e+16	6.08274e+16	549837772577186	8.12588e+16	118897198699413	5.16388e+16	4.67026e+16	3.46484e+16	336850635693022	128692499042047	4.1164e+16
ENSG00000239023	0.18154032828021799	0	0	0	0	0	0	0.36642605194125399	0.26353573899896598	737948974242109	114256908873468	958112652713629	0	0.22099529863723899	0.106516011563314	878435414439081	0	0.139670711017371	0	0	0	0	0	0	0	0	0	0.33506644094026999	0	0	0	0	0	0.95206280926945597	0.260033672602481	0	0.34600668304045101	0	0.25787192731711001	0	0	0.225718806454832	1.78346e+16	0.224516334783423	0.46702585742286001	0	0.48121519384717398	0	0
ENSG00000201033	0.18154032828021799	0.29159318580772298	0	0	0	0	0	732852103882507	0.13176786949948299	0	0	0	0.51434468338721895	0.11049764931861999	0.106516011563314	0	0	698353555086854	0	0	0	0	0	0	0	0	0	0	0	0	0	0.45186241224998902	0.22499142342217299	0.31735426975648501	0	0	0	0	0	0	0.36655851505145698	0	0	0	0	0	0	0	0
ENSG00000199469	0	0	0	0	0	0	0	0	0.13176786949948299	0	0	0	0	0	0	0	0	0	0	0	0	0	0	0	0.17485103566188701	0	0	0	0	0	0	0	0	0	0.13001683630124	0	0	0	0.128935963658555	0	0	0	0	0	0	0	0	0	0
ENSG00000201922	0.36308065656043498	0.14579659290386099	0	0.32405215909572299	0.29538790270210702	0.279483938129924	0.24274052234160601	0.21985563116475201	0.65883934749741402	0.147589794848422	0.571284544367338	0.479056326356815	0	0.55248824659309903	0.31954803468994197	0	0	0.20950606652605699	0	0	0	0.21298070264559901	0	0	0.52455310698566104	0	0	0.83766610235067396	0	0.68135023194398703	0	0	0	0	117015152671116	0	0.34600668304045101	0.79437738775127897	0.38680789097566498	0.86896233038523496	0	0.338578209682248	0	0	0.93405171484572003	0	0	0.97126414371355896	0.411639542614333
ENSG00000202125	0.18154032828021799	0	0	0	0	0	0	732852103882507	0	737948974242109	0	0	0	0.11049764931861999	0	878435414439081	0	0	0	0	0	0	0	0	0.17485103566188701	0	0	0	0	0	0	0	0	0	0.260033672602481	0	103802004912135	0	0.128935963658555	0	0	0.112859403227416	0	0	0	0	0	0.24281603592838999	0
ENSG00000199488	0	0	0	0	0	0	0	0	0	0	0	0	0	0	0	0	0	0	0	0	0	0	0	0	0	0	0	0	0	0	0	0	0.22499142342217299	0	0	0	0	0	0	0	0	0	0	0	0	0	0	0	0
ENSG00000206629	0.18154032828021799	0	0.29097057087835199	0	0	0	0.121370261170803	732852103882507	0.13176786949948299	0	0	0.28743379581408901	0.12858617084680499	0.11049764931861999	0	0.17568708288781601	0.25944428319422103	0.139670711017371	0	0	0	0	0	0	0.17485103566188701	0	0	0	0	0.454233487962658	0	0	0	0	0.13001683630124	0	0	0	0.128935963658555	0	0	0.225718806454832	0	0.224516334783423	0.46702585742286001	0	0	0	0
ENSG00000202000	0.72616131312087095	0.58318637161544495	0.58194114175670297	0.32405215909572299	0	0	0.364110783512408	1.75885e+16	2.50359e+16	103312856393895	2.62791e+16	0.95811265271363	154303405016166	386741772615169	1.06516e+16	0.43921770721954101	0.77833284958266202	160621317669977	0	0	0	0.42596140529119703	0.34368663424150497	0	1.22396e+16	0	0.95686568609605804	184286542517148	0	15898172078693	0	3.6149e+16	4.04985e+16	5.07767e+16	104013469040992	0	0.34600668304045101	0	2.19191e+16	0	0	1.01573e+16	118897198699413	29187123521845	0.46702585742286001	0	0.48121519384717398	2.42816e+16	0.411639542614333
ENSG00000206820	0.36308065656043498	0.43738977871158402	0	0	0	0	0.24274052234160601	0.43971126232950503	0.922375086496379	0.36897448712105502	0.45702763549387099	0.57486759162817802	0.12858617084680499	1.32597e+16	0.213032023126628	0.26353062433172503	0	0.34917677754342802	0	0	0	0	0.11456221141383501	0	1.22396e+16	0	0.19137313721921201	0	0	0.454233487962658	0	0.45186241224998902	0.67497427026651902	0.31735426975648501	0	2.33908e+16	0	0	0.38680789097566498	0	0.36655851505145698	0.225718806454832	0	0.67354900435026899	0	0	1.44365e+16	0.24281603592838999	0
ENSG00000207182	0.36308065656043498	160376252194247	0.29097057087835199	0.32405215909572299	1.18155e+16	0.279483938129924	0.24274052234160601	0.58628168310600604	3.95304e+16	0.73794897424211003	2.97068e+16	0.76649012217090395	231455107524248	331492947955859	0.53258005781657103	0.70274833155126504	0	0.34917677754342802	0.55418560106636605	0	0.60895299179157603	0.21298070264559901	0.22912442282767001	0	1.22396e+16	0	0	0.83766610235067396	0	0.908466975925316	0	1.35559e+16	157493996395521	126941707902594	1.43019e+16	0	0.34600668304045101	0	0.64467981829277499	26068869911557	0.73311703010291396	0.902875225819328	0	134709800870054	140107757226858	0	0.48121519384717398	2.18534e+16	0.411639542614333
ENSG00000253000	0	0	0	0	0	0	0.60685130585401403	0	0	737948974242109	0	0	0	0.11049764931861999	0.106516011563314	0	0	0	0	0	0	0	0	0	0	0	0	0	0	0	0	0	0.22499142342217299	0	0	0	0	0	0	0	0	0	0	0.224516334783423	0	0	0	0	0
ENSG00000202215	0.54462098484065302	1.74956e+16	0.58194114175670297	0.97215647728716803	0.88616370810632195	0.55896787625984901	145644313404963	271155278436528	4.48011e+16	1.99246e+16	2.51365e+16	2.01204e+16	180020639185527	530388716729375	1.49122e+16	2.19609e+16	168638784076244	3.63144e+16	16625568031991	0	2.43581e+16	106490351322799	0.91649769131067904	0	2.79762e+16	0.83351475450577905	0.57411941165763503	2.17793e+16	0	2.7254e+16	1.86266e+16	5.42235e+16	6.07477e+16	6.66444e+16	1.82024e+16	0	138402673216181	0	3.61021e+16	0.86896233038523496	109967554515437	135431283872899	0.59448599349706599	2.24516e+16	3.73621e+16	138593417248402	0.96243038769434897	4.6135e+16	0.823279085228665
ENSG00000199361	0.36308065656043498	0.14579659290386099	0.29097057087835199	0	0	0	0	0.14657042077650201	0	0.22138469227263299	0.114256908873468	0	0	0	0	0.17568708288781601	0	0	0	0	0	0	0	0	0.17485103566188701	0	0	0	0	0	0	0	0	0	0.13001683630124	0	0	0	0.128935963658555	0	0	0	0	0.224516334783423	0	0	0	0	0
ENSG00000201910	0	0	0	0	0	0	0	0	0	0	0	0	0	0.11049764931861999	0	0	0	0	0	0	0	0	0	0	0	0	0	0	0	0	0	0	0.22499142342217299	0.31735426975648501	0	0	0	0	0	0	0	0	0	0	0	0	0	0.24281603592838999	0
ENSG00000206624	2.36002e+16	145796592903861	0.29097057087835199	0	2.06772e+16	0	0.48548104468321102	124584857660026	1.05414e+16	1.32831e+16	171385363310201	0.95811265271363	0.90010319592763299	243094828500963	138470815032308	131765312165862	0.38916642479133101	14665424656824	0	0	0	0.63894210793679596	0.57281105706917401	0	0.874255178309434	0	0.38274627443842302	2.0104e+16	0	15898172078693	0	4.06676e+16	3.82485e+16	3.4909e+16	0.52006734520496101	0	0.69201336608090303	238313216325384	167616752756121	0	109967554515437	1.69289e+16	0	3.81678e+16	1.8681e+16	0	1.44365e+16	169971225149873	0
ENSG00000199892	0	0	0	0	0	0	0	0	0.13176786949948299	0	0	0	0	0.11049764931861999	0.106516011563314	0	0	0	0	0	0	0	0	0	0	0	0.19137313721921201	0	0	0.227116743981329	0	0	0	0	0	0	0	0	0	0	0	0	0	0	0	0	0	0	0
ENSG00000206702	181540328280218	4.0823e+16	0.58194114175670297	129620863638289	1.47694e+16	0.55896787625984901	2.06329e+16	4.39711e+16	737900069197104	332077038408949	6.28413e+16	3.54502e+16	3.08607e+16	8.28732e+16	2.55638e+16	2.37178e+16	1.42694e+16	4.81864e+16	0.55418560106636605	0	1.21791e+16	1.70385e+16	1.37475e+16	0	2.97247e+16	0.83351475450577905	1.53099e+16	268053152752216	1.96982e+16	363386790370126	1.86266e+16	7.68166e+16	6.97473e+16	6.98179e+16	3.38044e+16	0	3.80607e+16	0	4.77063e+16	1.73792e+16	109967554515437	2.37005e+16	0.59448599349706599	7.63356e+16	2.33513e+16	0	0.96243038769434897	4.6135e+16	2.0582e+16
ENSG00000251916	0	0	0	0	0	0	0	0	0	0	0.114256908873468	0	0	0	0	0	0	0	0	0	0	0	0	0	0	0	0	0	0	0	0	0.45186241224998902	0.22499142342217299	0	0	0	0	0	0.128935963658555	0	0	0	0	0	0	0	0	0	0
ENSG00000238554	1.45232e+16	2.04115e+16	2.32776e+16	0.64810431819144598	1.77233e+16	0.55896787625984901	1.2137e+16	4.61697e+16	4.61188e+16	2.73041e+16	5.59859e+16	3.16177e+16	180020639185527	4.5304e+16	3.40851e+16	1.84471e+16	0.64861070798555198	2.65374e+16	0.55418560106636605	0	304476495895788	3.40769e+16	114562211413835	1.1431e+16	1.92336e+16	0	0.95686568609605804	234546508658189	1.96982e+16	4.99657e+16	372531897190989	1.80745e+16	292488850448825	5.71238e+16	1.02713e+16	0	3.11406e+16	0.79437738775127897	4.89957e+16	1.73792e+16	6.96461e+16	2.37005e+16	0.59448599349706599	3.36775e+16	3.26918e+16	0	5.77458e+16	534195279042458	370475588352899
ENSG00000206908	1.63386e+16	1.16637e+16	0.29097057087835199	0.32405215909572299	0	0.279483938129924	0.60685130585401403	0.95270773504726003	1.97652e+16	110692346136316	102831217986121	1.53298e+16	1.92879e+16	1.76796e+16	0.95864410406982703	0.35137416577563302	0.25944428319422103	0.907859621612912	0	0.48531778465937803	0	0.63894210793679596	0	0	157365932095698	0	0	0.33506644094026999	0	1.3627e+16	0	0.90372482449997704	224991423422173	2.22148e+16	0.91011785410868196	0	0.34600668304045101	0	0.51574385463422001	26068869911557	0	135431283872899	0	0.44903266956684601	0.46702585742286001	0	0	0.24281603592838999	0
ENSG00000199932	0	0.14579659290386099	0	0	0	0	0	0	0.52707147799793097	737948974242109	0	0	0.25717234169360897	0.66298589591171797	0.213032023126628	0	0	0	0	0	0	0	0	0	0.17485103566188701	0	0	0	0	0	0	0	0	0	0.13001683630124	0	0.34600668304045101	0	0.128935963658555	0	0	0	0	0	0	0	0	0.24281603592838999	0
ENSG00000199629	3.26773e+16	1.16637e+16	1.16388e+16	129620863638289	1.18155e+16	0.279483938129924	1.57781e+16	3.22455e+16	329419673748707	2.73041e+16	4.34176e+16	2.87434e+16	231455107524248	4.5304e+16	3.62154e+16	2.72315e+16	0.51888856638844205	4.7488e+16	0.55418560106636605	0	1.21791e+16	2.34279e+16	0.80193547989684399	0	192336139228076	0	0.95686568609605804	234546508658189	3.93965e+16	6.13215e+16	0	8.13352e+16	449982846844346	114247537112335	1.95025e+16	0	1.73003e+16	1.58875e+16	3.48127e+16	0.86896233038523496	2.19935e+16	3.49864e+16	0	5.38839e+16	280215514453716	0	2.40608e+16	3.64224e+16	1234918627843
ENSG00000271739	0.18154032828021799	0	0	0	0	0	0.121370261170803	732852103882507	0.13176786949948299	737948974242109	0.22851381774693499	0.28743379581408901	0.12858617084680499	0.11049764931861999	0.106516011563314	878435414439081	0.12972214159711001	698353555086854	0	0	0	0	0	0	0	0	0	0	0	0	0	0.45186241224998902	0.22499142342217299	0.63470853951297002	0.13001683630124	0	0	0	0.25787192731711001	0	0	0.112859403227416	0.59448599349706599	0.224516334783423	0	0	0	0.24281603592838999	0
ENSG00000199846	0.18154032828021799	1.16637e+16	0.58194114175670297	0.32405215909572299	0.29538790270210702	0.279483938129924	0.48548104468321102	0.29314084155300302	0.79060721699689696	0.22138469227263299	0.571284544367338	0.38324506108545198	1.02869e+16	1.65746e+16	0.213032023126628	0.26353062433172503	0.12972214159711001	0.34917677754342802	0.55418560106636605	0	0.60895299179157603	0.85192281058239505	0.11456221141383501	0	0.874255178309434	0	0	0.33506644094026999	0	0.227116743981329	0	1.80745e+16	0.22499142342217299	0.95206280926945597	0.52006734520496101	0	0	0	0.25787192731711001	0.86896233038523496	0.36655851505145698	1.12859e+16	0	0.67354900435026899	0	0	0.96243038769434897	0.48563207185677998	0.411639542614333
ENSG00000212153	1.99694e+16	1.89536e+16	0.87291171263505496	0.32405215909572299	0.59077580540421504	0.55896787625984901	123797666394219	1.83213e+16	4.21657e+16	1.4759e+16	4.79879e+16	1.7246e+16	2.8289e+16	585637541388685	138470815032308	175687082887816	0.90805499117977295	125703639915634	0.55418560106636605	0	0.60895299179157603	106490351322799	103105990272451	0	349702071323774	0	0.19137313721921201	4.35586e+16	0	2.27117e+16	372531897190989	4.51862e+16	4.27484e+16	5.71238e+16	3.38044e+16	0	2.42205e+16	1.58875e+16	3.35234e+16	3.47585e+16	109967554515437	2.82149e+16	0	2.24516e+16	2.33513e+16	4.1578e+16	2.40608e+16	4.12787e+16	2469837255686
ENSG00000207201	1.63386e+16	2.91593e+16	4.9465e+16	1.62026e+16	3.24927e+16	167690362877955	2.67015e+16	1.61227e+16	3821268215485	2.14005e+16	6.39839e+16	2.01204e+16	450051597963816	530388716729375	170425618501303	175687082887816	0.90805499117977295	2.30457e+16	0.55418560106636605	0.48531778465937803	487162393433261	106490351322799	0.80193547989684399	0	3.84672e+16	0	0.38274627443842302	3.5182e+16	0	340675115971993	0	4.06676e+16	4.04985e+16	6.66444e+16	5.07066e+16	0	2.42205e+16	1.58875e+16	3.48127e+16	5.21377e+16	109967554515437	2.93434e+16	0.59448599349706599	3.36775e+16	5.13728e+16	0	1.92486e+16	3.88506e+16	2.0582e+16
ENSG00000200731	0	0	0.29097057087835199	0	0	0.279483938129924	0.48548104468321102	0	0	0	0	0	0	0	0	0	0	0	0	0.48531778465937803	0	0	0	0	0	0	0	0	0	0	0	0	0	0	0	0	0	0	0	0	0	0	0	0	0	0	0	0	0
ENSG00000212473	0.18154032828021799	0.43738977871158402	0	129620863638289	0	0.55896787625984901	0.24274052234160601	0	0	0.147589794848422	0.45702763549387099	958112652713629	0.25717234169360897	0.33149294795585899	0.106516011563314	878435414439081	0.12972214159711001	0.20950606652605699	0	0	0	0	0	0	0.34970207132377401	0	0.19137313721921201	0.67013288188053899	0	0.454233487962658	0	0.45186241224998902	0.22499142342217299	0.31735426975648501	0.390050508903721	0	0	0.79437738775127897	0.64467981829277499	0.86896233038523496	0.36655851505145698	0.338578209682248	0	0.224516334783423	0	0	0.48121519384717398	0.24281603592838999	0
ENSG00000207110	0.72616131312087095	0	0.29097057087835199	0	1.18155e+16	0	0.84959182819561996	732852103882507	0.13176786949948299	737948974242109	0.45702763549387099	0	0.38575851254041399	0	0.31954803468994197	878435414439081	0.12972214159711001	698353555086854	16625568031991	0.48531778465937803	0	0.21298070264559901	0	0	0.69940414264754802	0	0.19137313721921201	0.167533220470135	0	0	0	0	0.22499142342217299	0	0	0	0	0	0.25787192731711001	0	1.46623e+16	0.225718806454832	0	0	0.46702585742286001	0	0	0.24281603592838999	0
ENSG00000199652	0.54462098484065302	0.43738977871158402	0	0	0.29538790270210702	0	0.48548104468321102	1.02599e+16	0.52707147799793097	0.44276938454526599	182811054197548	0.76649012217090395	0.64293085423402296	0.99447884386757701	0.31954803468994197	0.52706124866344894	0.25944428319422103	0.55868284406948399	0	0	0	0.21298070264559901	0.22912442282767001	1.1431e+16	0.874255178309434	0	0	0.50259966141040402	1.96982e+16	204405069583196	1.86266e+16	2.25931e+16	202492281079956	285618842780837	1.30017e+16	0	1.73003e+16	0	2.44978e+16	0.86896233038523496	0.36655851505145698	1.58003e+16	0	134709800870054	0.46702585742286001	0.69296708624200998	0.96243038769434897	2.42816e+16	0.823279085228665
ENSG00000212605	0.72616131312087095	0	0.29097057087835199	0	0	0	0.24274052234160601	0.58628168310600604	0.79060721699689696	0.66415407681789895	0.45702763549387099	0.38324506108545198	0.12858617084680499	0.88398119454895796	0.63909606937988495	0.26353062433172503	0.38916642479133101	0.34917677754342802	0	0	0	0.21298070264559901	0.34368663424150497	0	0.34970207132377401	0	0.38274627443842302	0.67013288188053899	0	0.68135023194398703	0	1.35559e+16	0.89996569368869195	0.63470853951297002	0	0	0	0	0	0	0.36655851505145698	0.225718806454832	0	0	0.46702585742286001	0	0.48121519384717398	0.48563207185677998	0
ENSG00000201271	0.18154032828021799	0.43738977871158402	0.29097057087835199	0	0	0	0.121370261170803	0.21985563116475201	0.52707147799793097	737948974242109	0.34277072662040298	0.479056326356815	0	0.44199059727447898	0.213032023126628	0.26353062433172503	0	0.27934142203474199	1.10837e+16	0.48531778465937803	182685897537473	0.21298070264559901	0.22912442282767001	0	0	0	0.19137313721921201	0	1.96982e+16	0.454233487962658	0	0	0.89996569368869195	0.95206280926945597	0.390050508903721	0	0	0.79437738775127897	0.51574385463422001	0	0	0.338578209682248	0	0	0	0	0	0.48563207185677998	0
ENSG00000207175	0	0	0	0	0	0	0	0	0.13176786949948299	0	0.114256908873468	958112652713629	0	0.22099529863723899	0	0	0	0	0	0	0	0	0	0	0.34970207132377401	0	0	0	0	0	0	0	0	0	0.13001683630124	0	0	0	0.25787192731711001	0	0	0	0	0	0	0	0	0	0
ENSG00000202199	0.72616131312087095	0.43738977871158402	0.58194114175670297	0.32405215909572299	0.59077580540421504	0	0.24274052234160601	0.80613731427075896	0.65883934749741402	0.147589794848422	0.68554145324080595	0.28743379581408901	0.77151702508082798	1.76796e+16	0.106516011563314	0.43921770721954101	0.25944428319422103	0.97769497712159703	0	0	0	106490351322799	0.22912442282767001	0	0.52455310698566104	0	0	0.33506644094026999	0	0	0	0.45186241224998902	0.67497427026651902	126941707902594	0.260033672602481	0	0.34600668304045101	0	0.64467981829277499	0	0.36655851505145698	0.56429701613708005	0	0.224516334783423	0.46702585742286001	0	0.96243038769434897	0.24281603592838999	0
ENSG00000252426	0	0.728982964519306	0	0	0	0	0	0	2.89889e+16	0	0	0	0.77151702508082798	0	0	0	0	0	0	0	0	0	0	0	314731864191396	0	0	0	0	0	0	0	0	0	0	0	0	0	0	0	0	0	0	0	0	0	0	0	164655817045733
[truncated: 882 more columns]

## Sheet: HS RF00003 RNAseq
Gene	ENCFF689CZI	ENCFF895NVP	ENCFF088PTQ	ENCFF925KAH	ENCFF692VQN	ENCFF515ENF	ENCFF519OSJ	ENCFF079FVD	ENCFF987SHZ	ENCFF504YKU	ENCFF632LTU	ENCFF149UPH	ENCFF799SRR	ENCFF881FED	ENCFF096DFL	ENCFF094PWC	ENCFF777XPZ	ENCFF505MBD	ENCFF087EUE	ENCFF779GVO	ENCFF785RWT	ENCFF586YSA	ENCFF824HJD	ENCFF820BWI	ENCFF151VUG	ENCFF731SJZ	ENCFF486DIS	ENCFF130ZBC	ENCFF802BSL	ENCFF456WPB	ENCFF349IAF	ENCFF988BHN	ENCFF571MWI	ENCFF986EDF	ENCFF707GSP	ENCFF704RNF	ENCFF102CYC	ENCFF327IXJ	ENCFF372LLN	ENCFF073RGX	ENCFF668WDZ	ENCFF628ABP	ENCFF470IXT	ENCFF683ZDJ	ENCFF902FJY
ENSG00000222076	0.0	0.0	0.0	0.0	0.0	0.0	0.0	0.0	0.0	0.0	0.03402226093680314	0.0	0.0	0.0	0.0	0.3390197730095822	0.0	0.0	0.0	0.0	0.0	0.0	0.0	0.3217457730021668	0.0	0.0	0.0	0.0	0.0	0.0	0.0	0.0	0.0	0.0	0.4081577843301615	0.0	0.0	0.0	0.5642140470114427	0.0	0.0	0.0	0.0	0.0	0.0
ENSG00000222094	0.0	0.0	0.0	0.0	0.0	0.0	0.0	0.0	0.0	0.0	0.0	0.0	0.0	0.0	0.0	0.0	0.0	0.0	0.0	0.0	0.0	0.0	0.0	0.0	0.0	0.0	0.0	0.0	0.0	0.0	0.0	0.0	0.0	0.0	0.0	0.0	0.0	0.0	0.0	0.0	0.0	0.0	0.0	0.0	0.0
ENSG00000222126	0.0	0.0	0.0	0.0	0.0	0.0	0.0	0.0	0.2782078579142882	0.0	0.0	0.0	0.0	0.0	0.0	0.0	0.0	0.0	0.0	0.0	0.0	0.0	0.0	0.0	0.0	0.0	0.05044309116445849	0.0	0.0	0.32253382989609675	0.0	0.0	0.0	0.0	0.0	0.0	0.0	0.0	0.0	0.0	0.0	0.0	0.0	0.0	0.0
ENSG00000222222	0.0	0.21328437825530613	0.0	0.3864769922613587	0.0	0.0	0.0	0.2974401559552503	0.23846387821224702	0.0	0.0	0.0	0.0	0.0	0.0	0.3408135284223313	0.0	0.0	0.0	0.0	0.0	0.0	0.0	0.6468962631789597	0.0	0.36351615690672384	0.04323693528382156	0.0	0.0	0.27645756848236863	0.0	0.0	0.0	0.0	0.0	0.0	0.0	0.2584148625958263	0.0	0.3690955953849418	0.0	0.0	0.0	0.34703971295268127	0.6361965143061457
ENSG00000222231	0.0	0.0	0.0	0.7729539845227174	0.3614502269671037	0.0	0.5102473979921184	0.0	0.23846387821224702	0.20665260150623432	0.06840454579886347	0.0	0.0	0.21605095232621804	0.0	0.0	0.0	0.0	0.0	0.35407380822129586	0.0	0.0	0.0	0.0	0.0	0.0	0.0	0.23717749165017235	0.30667420538105117	0.0	0.48265150015026775	0.0	0.0	0.6184300612819386	0.0	0.0	0.0	0.0	0.0	0.0	0.0	0.0	0.0	0.0	0.0
ENSG00000222238	0.0	0.0	0.0	0.0	0.0	0.0	0.0	0.0	0.0	0.0	0.0	0.0	0.0	0.0	0.0	0.0	0.0	0.0	0.0	0.0	0.0	0.0	0.0	0.0	0.0	0.0	0.0	0.0	0.0	0.0	0.0	0.0	0.0	0.0	0.0	0.0	0.0	0.0	0.0	0.0	0.0	0.0	0.0	0.0	0.0
ENSG00000222276	0.0	0.0	0.0	0.0	0.0	0.0	0.0	0.29432559934838903	0.0	0.0	0.0	0.0	0.0	0.0	0.0	0.0	0.0	0.0	0.0	0.0	0.0	0.0	0.0	0.0	0.0	0.0	0.0	0.0	0.0	0.0	0.0	0.0	0.0	0.0	0.0	0.0	0.0	0.0	0.0	0.0	0.0	0.0	0.0	0.0	0.0
ENSG00000222293	0.3441758145328499	2545941946752810	0.34262350690885734	0.38444290282840415	2.51684e+16	0.24207257464570486	0.5075618853711071	1.47937e+16	1.66046e+16	2261214518586630	1122734610914500	0.0	1.43604e+16	0.42982768410163374	0.799546794489573	2.37314e+16	1.54289e+16	0.24711835655103376	1.91392e+16	0.0	0.48084069725901696	1917244370740450	0.0	0.3217457730021668	1.51572e+16	1.08481e+16	0.5591218420649978	0.7077875671876197	1830360783695320	0.5500050572965017	1440333687290530	0.533226781824882	1.35614e+16	1.23035e+16	0.816315568660323	0.9810426410331082	1.65393e+16	1.54233e+16	1.12843e+16	1.83576e+16	1.88081e+16	0.6842934079333584	1.84731e+16	1.38085e+16	1.2657e+16
ENSG00000222300	0.0	0.0	0.0	0.0	0.0	0.0	0.0	0.0	0.0	0.0	0.0	0.0	0.0	0.0	0.0	0.0	0.0	0.0	0.0	0.0	0.0	0.0	0.0	0.0	0.0	0.0	0.0	0.0	0.0	0.0	0.0	0.0	0.0	0.0	0.0	0.0	0.0	0.0	0.0	0.0	0.0	0.0	0.0	0.0	0.0
ENSG00000222328	4474285588927040	2397428666525560	209000339214403	1614660191879290	4494348216893590	6293886940788320	2.23327e+16	3816783390707870	2.39581e+16	2.67234e+16	2.12639e+16	2.31806e+16	1.96259e+16	5802673735372050	1.67905e+16	1.96631e+16	3497207145802210	1.72983e+16	1.02076e+16	6339784713520250	1.95542e+16	1150346622444270	6191326410192140	5.11576e+16	6929010734657280	2.56738e+16	5763255910516130	2359291890625390	3.47769e+16	1.10001e+16	1.68039e+16	2.23955e+16	2142702186354720	1.44566e+16	2775472933445090	3.62986e+16	2.97707e+16	8739862668635680	2.48254e+16	3120800389399520	1575178108268690	1482635717188940	3.26357e+16	8630329703691670	1.07584e+16
ENSG00000222355	0.0	0.42883773925800917	0.3462684378334197	0.38853272094359986	0.0	0.24464781480151024	0.0	0.29902228444437395	0.0	0.0	0.0	0.9010462339761677	0.9675434436342986	0.0	0.0	2.39838e+16	1559299181091410	0.0	0.0	0.3559571795416219	0.0	0.0	0.6764531442993139	0.3251686003745302	0.2188351129629129	0.0	0.26080151389283857	0.23843907405256687	0.0	0.5558561749273156	2426093976819160	0.0	0.5482270608771854	0.310859791442251	0.0	0.0	0.41788006291595536	0.0	0.0	0.0	0.23760228689349908	0.4610487500260216	0.0	0.0	0.6395805383184123
ENSG00000222357	0.0	0.2121618288960677	0.0	0.0	0.0	0.0	0.0	0.0	0.0	0.0	0.0	0.0	0.0	0.0	0.0	0.0	0.0	0.0	0.0	0.0	0.0	0.0	0.0	0.0	0.0	0.0	0.0	0.23592918906253985	0.0	0.0	0.0	0.0	0.0	0.0	0.0	0.4905213205165541	0.0	0.0	0.0	0.0	0.0	0.0	0.0	0.0	0.0
ENSG00000222389	0.0	0.0	0.0	0.0	0.0	0.24464781480151024	0.0	0.0	0.0	0.0	0.0	0.0	0.0	0.0	0.0	0.0	0.0	0.0	0.0	0.0	0.0	0.0	0.0	0.0	0.0	0.0	0.0	0.0	0.0	0.0	0.0	0.0	0.0	0.0	0.0	0.0	0.0	0.0	0.0	0.0	0.0	0.0	0.0	0.0	0.0
ENSG00000222414	0.0	1.06081e+16	1.37049e+16	0.38444290282840415	3.95503e+16	0.7262177239371145	3045371312226640	3.5505e+16	0.23720880516902468	1.43895e+16	1633068524966550	0.4457807683882093	0.47867938790328457	0.42982768410163374	0.799546794489573	0.6780395460191644	2.05718e+16	0.0	0.0	0.0	0.9616813945180339	0.4793110926851145	0.3346662924428185	1.60873e+16	0.0	3.61603e+16	0.8601874493307659	1.88743e+16	3660721567390650	0.0	1920444916387380	2.66613e+16	1.62737e+16	1.23035e+16	0.816315568660323	1471563961549660	1.65393e+16	1.28527e+16	0.5642140470114427	2.93722e+16	0.47020242037871396	1.36859e+16	5541918228959580	0.0	0.6328481115992711
ENSG00000222426	0.0	0.0	0.28677738463736957	0.321780403248444	0.0	0.4052316227549244	0.0	0.24764841178652994	0.0	0.17205877394131405	0.17086069369143428	0.0	0.0	0.0	0.0	0.0	0.0	0.0	0.0	0.0	0.0	0.0	0.14005858053774342	0.0	0.0	0.0	0.0	0.0	0.0	0.23017832794346993	0.0	0.0	0.0	0.0	0.0	0.4105685061592303	0.0	0.0	0.0	0.3073086675231454	0.0	0.0	0.0	0.0	0.0
ENSG00000222440	0.0	0.0	0.0	0.0	0.0	0.0	0.0	0.0	0.0	0.0	0.0	0.0	0.0	0.0	0.0	0.0	0.0	0.0	0.0	0.0	0.0	0.0	0.0	0.0	0.0	0.0	0.0	0.0	0.0	0.0	0.0	0.0	0.0	0.0	0.0	0.0	0.0	0.0	0.0	0.0	0.0	0.0	0.0	0.0	0.0
ENSG00000222465	0.0	0.0	0.0	0.4080678856837809	0.0	0.0	0.5387528392207283	0.0	0.0	0.0	0.0	0.0	0.0	0.0	0.0	0.0	0.0	0.0	0.0	0.0	0.34025971128198595	0.0	0.1776161887266355	0.0	0.0	0.0	0.0	0.0	0.0	0.0	0.0	0.0	0.0	0.0	0.43324010627223847	0.0	0.0	0.0	0.0	0.38971546104890503	0.0	0.0	0.6536092262584241	0.0	0.0
ENSG00000222477	0.0	0.0	0.0	0.0	0.0	0.0	0.0	0.0	0.0	0.20132650352926953	0.033320771020580404	0.0	0.0	0.2104826288126557	0.0	0.0	0.0	0.0	0.0	0.0	0.1569754853594729	0.0	0.0	0.31511183953820454	0.0	0.0	0.0	0.46212933940085127	0.2987702310155602	0.0	0.0	0.5222324151893174	0.26563579238379087	0.0	0.39974215991098294	0.0	0.0	0.0	0.0	0.3595828223080103	0.23025376255658672	0.0	0.0	0.0	0.0
ENSG00000222536	0.0	0.0	0.0	0.0	0.0	0.0	0.0	0.0	0.0	0.1982606176887223	0.03281334811163755	0.0	0.0	0.0	0.0	0.0	0.0	0.0	0.0	0.0	0.3091699914694187	0.0	0.0	0.0	0.0	0.34875407946888737	0.08296224130601294	0.0	0.0	0.0	0.6945771588456899	0.0	0.0	0.0	0.0	0.0	0.0	0.0	0.0	0.0	0.22674736008110574	0.2199928045809443	0.0	0.0	0.0
ENSG00000222581	0.0	0.0	0.0	0.0	0.0	0.0	0.0	0.0	0.2436198539573767	0.0	0.0	0.0	0.0	0.0	0.0	0.0	0.0	0.0	0.0	0.0	0.0	0.0	0.0	0.0	0.0	0.0	0.0	0.0	0.3133049990109118	0.0	0.0	0.0	0.0	0.0	0.0	0.0	0.0	0.0	0.5794630753090494	0.0	0.0	0.0	0.0	0.0	0.0
ENSG00000222582	0.0	0.0	0.0	0.0	0.0	0.0	0.0	0.0	0.0	0.0	0.0	0.0	0.0	0.0	0.0	0.0	0.0	0.0	0.0	0.0	0.0	0.0	0.0	0.0	0.0	0.0	0.0	0.0	0.0	0.0	0.0	0.0	0.0	0.0	0.0	0.0	0.0	0.0	0.0	0.0	0.0	0.0	0.0	0.0	0.0
ENSG00000222598	0.0	0.22027730868990636	0.0	0.0	0.0	0.0	0.0	0.6143845844321563	0.0	0.0	0.0	0.0	0.49698952842417515	0.0	0.0	0.0	0.0	0.0	0.0	0.0	0.0	0.0	0.0	0.0	0.22481421440998703	0.3754347194282558	0.0	0.0	0.0	0.0	0.0	0.0	0.0	0.0	0.0	0.0	0.0	0.0	0.0	0.0	0.0	0.0	0.0	0.0	0.0
ENSG00000222612	0.6919937011771585	1.06642e+16	0.6888726593934699	1932384961306790	1.4458e+16	0.24335338191896255	2.55124e+16	0.5948803119105006	0.23846387821224702	0.8266104060249373	0.752450003787498	0.0	0.962424166154752	0.6481528569786541	0.8037772008096237	1.02244e+16	0.5170163069579998	0.2484258610830498	1.92405e+16	0.35407380822129586	1.93354e+16	0.9636942604250979	0.3364370135668545	0.9703443947684396	0.0	1.45406e+16	0.38913241755439404	0.23717749165017235	0.6133484107621023	0.27645756848236863	0.24132575007513388	1.0721e+16	0.272663194298706	1.54608e+16	1.64127e+16	0.9862333428375162	0.8313381145841229	0.775244587787479	0.5671993065194398	0.3690955953849418	0.9453805277455626	0.0	0.6190267275145921	0.34703971295268127	0.6361965143061457
ENSG00000222624	0.0	0.0	0.0	1.15333e+16	0.0	0.0	0.5075618853711071	0.0	0.0	0.0	0.06804452187360628	0.0	0.0	0.0	0.0	0.0	0.5142951685003261	0.24711835655103376	0.0	0.0	0.0	0.0	0.0	0.0	0.0	0.0	0.0	0.0	0.3050601306158878	0.0	0.0	0.0	0.2712281248550286	0.0	0.0	0.0	0.0	0.0	0.5642140470114427	0.0	0.0	0.0	0.0	0.0	0.0
ENSG00000222626	0.0	0.0	0.0	0.38444290282840415	0.0	0.24207257464570486	0.0	0.0	0.0	0.2055649562351489	0.0	0.0	0.0	0.0	0.0	0.0	0.0	0.0	0.6379742307279613	0.0	0.0	0.0	0.0	0.3217457730021668	0.0	0.0	0.0	0.0	0.0	0.0	0.0	0.0	0.0	0.0	0.4081577843301615	0.4905213205165541	0.0	0.0	0.0	0.0	0.23510121018935698	0.0	0.0	0.0	0.0
ENSG00000222627	0.0	0.0	0.0	0.0	0.0	0.2613283476288859	0.0	0.0	0.0	0.0	0.14691430859074084	0.0	0.0	0.0	0.0	0.0	0.0	0.0	0.0	0.0	0.17302979636214627	0.0	0.0	0.0	0.0	0.0	0.0	0.25469628364706004	0.0	0.0	0.25915094752386536	0.0	0.0	0.0	0.44062488081096984	0.0	0.0	0.0	0.0	0.0	0.25380244281805586	0.0	0.0	0.0	0.0
ENSG00000222629	0.0	0.0	0.0	0.0	0.0	0.0	0.0	0.0	0.0	0.0	0.0	0.0	0.0	0.0	0.0	0.0	0.0	0.0	0.0	0.0	0.0	0.0	0.0	0.0	0.0	0.0	0.0	0.0	0.0	0.0	0.0	0.0	0.0	0.0	0.0	0.0	0.0	0.0	0.0	0.0	0.0	0.0	0.0	0.0	0.0
ENSG00000222640	0.33363982021041577	0.6170012370957072	0.6642700644151317	0.0	1.04562e+16	0.0	0.4920242766352569	0.8604518797276883	0.22994731113323819	0.3985443029048805	0.32980763153023457	0.43213441833550903	0.0	0.0	0.0	0.9859248500788869	0.0	0.23955350890151228	0.6184444073383298	0.0	0.15537369469253948	0.0	0.0	0.9356892378124237	0.41980613507171044	0.350533437017198	0.3752348312131657	1372241201690280	0.5914431103777417	0.5331681677874253	0.6981209198602087	0.516903512993508	1.0517e+16	0.2981716366895061	0.7913263165584763	0.9510107234504619	0.400823733817345	0.4983715207205221	0.0	0.7118272196709592	0.2279042343672338	0.0	0.0	0.3346454374900855	0.0
ENSG00000222644	0.0	0.0	0.0	0.0	0.0	0.0	0.0	0.0	0.0	0.0	0.0	0.0	0.0	0.0	0.0	0.0	0.0	0.0	0.0	0.0	0.2648108187803282	0.0	0.0	0.0	0.0	0.0	0.0	0.0	0.0	0.0	0.0	0.0	0.0	0.0	0.0	0.0	0.0	0.0	0.0	0.0	0.0	0.0	0.0	0.0	0.0
ENSG00000222650	0.7347573568678819	1.13232e+16	1.82861e+16	1.23108e+16	2302722232475810	0.258392074060022	0.0	0.9474638675653196	1012801640047520	0.8776930715658042	0.7263179301115278	1.90333e+16	0.5109499084360902	0.45880483134444056	0.4267244127893789	1.4475e+16	0.5489667528936065	0.0	0.0	0.7519095477957857	0.8554282067342063	0.5116242000571447	1.60753e+16	0.6868729985439516	0.9245168817309578	1.54392e+16	1009995375899600	0.7555035829530771	1.3025e+16	0.8806260748848485	2562391391247200	0.5691746547568964	1.15805e+16	0.0	0.8713480789070863	1.04718e+16	0.8827129418898833	1.92069e+16	1.2045e+16	1.17571e+16	1.25475e+16	0.7304255477940341	3.94369e+16	1473943949394530	2.02654e+16
ENSG00000222659	0.0	0.0	0.34443632969673493	0.0	0.0	0.0	0.0	0.0	0.0	0.0	0.034202272899431736	0.0	0.0	0.0	0.0	0.0	0.0	0.0	0.0	0.0	0.0	0.0	0.0	0.0	0.0	0.0	0.0	0.0	0.0	0.0	0.0	0.0	0.0	0.0	0.0	0.0	0.0	0.0	0.0	0.0	0.23634513193639065	0.0	0.0	0.0	0.0
ENSG00000222724	0.0	1.46205e+16	1.34919e+16	0.0	0.7079180611065554	0.9532391540452627	0.0	5242960676475440	0.46704324333797603	2.0237e+16	0.6363749325484942	4.82737e+16	0.9424775513121665	0.2115732123816332	0.7871186059741911	0.3337500356052882	0.0	0.2432771385735565	0.0	0.0	0.6311553193728029	0.4718606611925998	0.494196338581364	253395634696007	0.6394974285548336	1.06795e+16	0.25404499798887903	0.4645237919366069	3904137422907990	0.0	1181620900626950	0.0	1.33506e+16	0.6056128579393076	3.21451e+16	2.89738e+16	0.0	0.5061182282964888	1.66633e+16	0.7228918914793161	1851574297864360	1.12276e+16	0.6061971580324245	0.0	0.0
ENSG00000222726	0.0	0.0	0.0	0.0	0.0	0.0	0.5448404419237873	0.0	0.0	0.0	0.0	0.0	0.5138366310826219	0.0	0.4291352851780194	0.0	0.0	0.0	0.0	0.0	0.34410445378234733	0.0	0.0	0.0	0.0	0.0	0.04616825293018234	0.0	0.0	0.0	0.0	0.0	0.0	0.0	0.0	0.5265483101590128	0.0	0.0	0.0	0.0	0.0	0.24485074860138997	0.0	0.0	0.0
ENSG00000222765	0.0	0.0	0.0	0.0	0.0	0.0	0.0	0.0	0.0	0.0	0.033149895271756914	0.4343504922756911	0.0	0.0	0.0	0.0	0.0	0.0	0.0	0.0	0.0	0.0	0.0	0.0	0.0	0.0	0.0	0.2298797226763209	0.0	0.0	0.0	0.0	0.0	0.0	0.0	0.0	0.0	0.0	0.0	0.0	0.0	0.0	0.0	0.0	0.0
ENSG00000222788	0.0	0.0	0.0	0.0	0.0	0.0	0.0	0.0	0.0	0.0	0.0	0.0	0.0	0.0	0.0	0.0	0.0	0.0	0.0	0.0	0.0	0.0	0.0	0.0	0.0	0.0	0.0	0.0	0.0	0.0	0.0	0.0	0.0	0.0	0.0	0.0	0.0	0.0	0.0	0.0	0.0	0.0	0.0	0.0	0.0
ENSG00000222800	0.0	0.2121618288960677	0.0	0.0	0.0	0.0	0.0	0.0	0.0	0.0	0.0	0.0	0.0	0.0	0.3997733972447865	0.0	0.5142951685003261	0.0	0.0	0.0	0.16028023241967232	0.0	0.0	0.0	0.0	0.0	0.17203748986615314	0.0	0.0	0.0	0.0	0.0	0.0	0.0	0.4081577843301615	0.0	0.0	0.25705478437163776	0.0	0.0	0.0	0.0	0.0	0.0	0.0
ENSG00000222810	0.0	0.0	0.0	0.0	0.0	0.0	0.0	0.0	0.0	0.0	0.0	0.0	0.0	0.0	0.0	0.0	0.0	0.0	0.0	0.0	0.0	0.0	0.0	0.0	0.0	0.0	0.0	0.0	0.0	0.0	0.0	0.0	0.0	0.0	0.0	0.0	0.0	0.0	0.0	0.0	0.0	0.0	0.0	0.0	0.0
ENSG00000222923	0.0	0.0	0.36778794526939496	0.0	0.0	0.25985191628634985	0.0	0.0	0.0	0.0	0.0	0.0	0.0	0.0	0.0	0.0	0.0	0.0	0.0	0.0	0.0	0.0	0.0	0.0	0.0	0.0	0.0	0.0	0.0	0.0	0.0	0.0	0.0	0.0	0.0	0.0	0.0	0.0	0.0	0.0	0.0	0.0	0.0	0.0	0.0
ENSG00000222973	0.3441758145328499	0.2121618288960677	0.0	0.38444290282840415	0.0	0.0	0.0	0.0	0.0	0.0	0.0	0.0	0.47867938790328457	0.0	0.3997733972447865	0.0	0.0	0.0	0.0	0.0	0.0	0.0	0.0	0.0	0.0	0.0	0.043009372466538284	0.0	0.0	0.0	0.2400556145484226	0.0	0.0	0.0	0.0	0.0	0.4134813254115769	0.0	0.0	0.0	0.0	0.0	0.0	0.0	0.0
ENSG00000222985	2.06505e+16	4.66756e+16	2.05574e+16	2.30666e+16	4674122145569330	0.4841451492914097	3045371312226640	3846370858852890	1.89767e+16	4933558949643570	4627027487405220	2.2289e+16	2393396939516420	1.28948e+16	2.79841e+16	4746276822134150	2.05718e+16	1.23559e+16	3.18987e+16	3.16989e+16	4327566275331150	3834488741480910	1338665169771270	2.57397e+16	1.51572e+16	5062440795658900	1.16125e+16	1.17965e+16	549108235108598	2200020229186000	2400556145484220	3.19936e+16	2.44105e+16	215311308177896	6530524549282580	2.45261e+16	661570120658523	2.57055e+16	3385284282068650	1.83576e+16	3.29142e+16	3.64956e+16	4310380844746340	2.07128e+16	0.6328481115992711
ENSG00000223001	0.0	0.2121618288960677	0.0	0.0	0.0	0.0	0.0	0.0	0.0	0.0	0.06804452187360628	0.0	0.0	0.0	0.0	0.0	0.0	0.0	0.0	0.0	0.0	0.0	0.0	0.3217457730021668	0.0	0.0	0.043009372466538284	0.0	0.0	0.0	0.0	0.0	0.0	0.0	0.0	0.0	0.0	0.5141095687432755	0.0	0.0	0.47020242037871396	0.0	0.0	0.0	0.0
ENSG00000223078	0.0	0.0	0.512586348918763	0.0	0.0	0.0	0.0	0.0	0.3548793148198007	0.0	0.2544972274800235	0.6669161101870847	0.0	0.0	0.0	0.0	0.0	0.0	0.0	0.0	0.4795786481848463	0.7170795874816674	0.25034092741785635	0.0	0.32394489163013873	0.0	0.1286894609235004	0.0	0.0	0.0	0.0	1.59548e+16	0.4057743600193341	0.0	0.0	0.7338507944735848	0.0	3461131348625980	0.8440997553714498	0.0	0.0	0.0	0.0	0.0	0.0
ENSG00000223107	0.0	0.0	0.0	0.0	0.0	0.0	0.0	0.0	0.0	0.0	0.0	0.0	0.0	0.0	0.0	0.0	0.0	0.0	0.0	0.0	0.0	0.0	0.0	0.0	0.0	0.0	0.0	0.0	0.0	0.0	0.0	0.0	0.0	0.0	0.0	0.0	0.0	0.0	0.0	0.0	0.0	0.0	0.0	0.0	0.0
ENSG00000223125	0.3441758145328499	0.636485486688203	1.02787e+16	1.15333e+16	0.35954785735148737	0.24207257464570486	0.5075618853711071	0.8876240443506679	0.47441761033804936	1.02782e+16	0.37424487030483455	0.4457807683882093	0.0	0.21491384205081687	0.799546794489573	0.3390197730095822	1.54289e+16	0.0	1.27595e+16	0.0	0.8014011620983617	0.0	0.3346662924428185	2.25222e+16	0.0	0.3616029139756359	0.9031968217973041	0.4718583781250797	0.6101202612317757	0.0	0.720166843645268	0.533226781824882	1.08491e+16	0.3075875831112799	1.22447e+16	0.0	1.65393e+16	1.28527e+16	1.12843e+16	0.7343059739763579	0.47020242037871396	0.45619560528890557	0.6157686921066206	0.6904263762953343	0.6328481115992711
ENSG00000223156	0.0	0.0	0.0	0.0	0.0	0.0	0.0	0.0	0.0	0.0	0.0	0.0	0.0	0.0	0.0	0.0	0.0	0.0	0.0	0.0	0.0	0.0	0.0	0.0	0.0	0.0	0.0	0.0	0.0	0.0	0.0	0.0	0.0	0.0	0.0	0.0	0.0	0.0	0.0	0.0	0.0	0.0	0.7266835496910429	0.0	0.0
ENSG00000223198	0.0	0.0	0.0	0.0	0.0	0.3621558203360939	0.0	0.4426471612247425	0.0	0.0	0.0	1.33383e+16	0.0	0.0	0.0	0.0	0.0	0.0	0.0	0.0	0.0	0.0	0.0	0.0	0.0	0.0	0.0	0.0	0.0	0.0	0.0	0.0	0.0	0.0	0.0	0.7338507944735848	0.0	0.0	0.0	0.0	0.0	0.0	0.0	0.0	0.0
ENSG00000223247	0.0	0.636485486688203	1.02787e+16	0.38444290282840415	0.35954785735148737	0.0	0.5075618853711071	0.5917493629004453	0.47441761033804936	0.4111299124702978	0.34022260936803145	0.4457807683882093	0.0	0.0	0.3997733972447865	1.35608e+16	0.0	0.24711835655103376	0.0	0.3522102618622365	0.16028023241967232	0.4793110926851145	0.0	0.3217457730021668	0.21653158545804013	0.3616029139756359	0.12902811739961487	0.23592918906253985	0.3050601306158878	1.10001e+16	0.2400556145484226	0.0	0.8136843745650857	0.6151751662225599	0.4081577843301615	0.0	0.0	0.0	0.0	0.0	0.705303630568071	0.45619560528890557	0.0	0.0	0.0
ENSG00000223327	0.0	0.42883773925800917	0.0	0.38853272094359986	0.7267456691147085	0.0	0.0	0.29902228444437395	0.23973230309635474	0.0	0.0687683997658787	0.0	0.0	0.0	0.0	0.0	0.0	0.0	0.0	0.0	0.0	0.0	0.16911328607482848	0.6503372007490604	0.0	0.7308995069720299	0.21733459491069881	0.0	0.9249163534630642	0.2779280874636578	0.7278281930457495	0.0	0.2741135304385927	0.0	0.41249988841878027	0.0	0.41788006291595536	0.5195788194745868	0.0	0.37105886982847874	0.0	0.0	0.0	0.0	0.6395805383184123
ENSG00000223336	0.0	0.0	0.0	0.0	0.0	0.0	0.0	0.2974401559552503	0.23846387821224702	0.0	0.034202272899431736	0.4481393967923797	0.481212083077376	0.0	0.0	0.0	0.0	0.0	0.0	0.0	0.0	0.0	0.0	0.3234481315894798	0.0	0.0	0.0	0.23717749165017235	0.30667420538105117	0.0	0.0	0.0	0.0	0.0	0.0	0.0	0.0	0.0	0.0	0.0	0.0	0.0	0.0	0.0	0.0
ENSG00000239122	0.0	0.0	0.0	0.0	0.0	0.0	0.0	0.0	0.2423100697963155	0.0	0.0	0.4553674515793536	0.48897356828830135	0.0	0.0	0.0	0.0	0.0	0.0	0.0	0.0	0.0	0.0	0.0	0.0	0.0	0.0	0.0	0.0	0.0	0.0	0.0	0.0	0.0	0.0	0.0	0.0	0.0	0.0	0.0	0.0	0.0	0.0	0.0	0.0
ENSG00000251718	0.0	0.0	0.0	0.0	0.0	0.0	0.0	0.0	0.0	0.0	0.0	0.489585814992831	0.0	0.0	0.4390574883035228	0.0	0.0	0.0	0.0	0.0	0.17603031306206787	0.5264110266483917	0.0	1.06009e+16	0.0	0.0	0.0	0.0	0.0	0.0	0.26364489459075313	0.0	0.0	0.0	0.0	0.0	0.0	0.0	0.0	0.0	0.0	0.0	0.0	0.0	0.0
ENSG00000251870	0.0	0.0	0.0	0.43221391442246615	0.0	0.0	0.0	0.0	0.0	0.0	0.0	0.0	0.0	0.0	0.0	0.0	0.0	0.0	0.0	0.0	0.0	0.0	0.0	0.0	0.2434378771421753	0.0	0.0	0.0	0.0	0.3091744404921164	0.0	0.0	0.0	0.34580852539137985	0.0	0.0	0.46486066170532314	0.0	0.6343234848057642	0.0	0.2643149700353718	0.0	0.0	0.0	0.0
ENSG00000251877	0.0	0.0	0.0	0.0	0.0	0.0	0.0	0.0	0.0	0.0	0.0	0.0	0.0	0.0	0.0	0.0	0.0	0.0	0.0	0.0	0.0	0.0	0.0	0.0	0.0	0.0	0.0	0.0	0.0	0.0	0.0	0.0	0.0	0.0	0.0	0.0	0.0	0.0	0.0	0.0	0.0	0.0	0.0	0.0	0.0
ENSG00000251994	0.0	0.0	0.0	0.0	0.0	0.0	0.0	0.0	0.0	0.0	0.0	0.0	0.0	0.0	0.0	0.0	0.0	0.0	0.0	0.0	0.0	0.0	0.22548438143310467	0.43355813383270697	0.0	0.0	0.0	0.0	0.0	0.0	0.0	0.0	0.7309694145029139	0.41447972192300137	0.0	0.0	0.0	0.0	0.0	0.0	0.0	0.0	0.0	0.4651808918301898	0.0
ENSG00000252018	0.0	0.0	0.0	0.0	0.0	0.0	0.0	0.0	0.0	0.0	0.0	0.0	0.0	0.0	0.0	0.0	0.0	0.0	0.0	0.0	0.0	0.0	0.0	0.0	0.0	0.0	0.0	0.0	0.0	0.0	0.3257897626014307	0.0	0.0	0.0	0.0	0.0	0.0	0.0	0.0	0.0	0.0	0.0	0.8356860821446993	0.0	0.0
ENSG00000252066	0.0	0.0	0.0	0.0	0.0	0.0	0.0	0.0	0.0	0.0	0.0	0.0	0.0	0.0	0.0	0.0	0.0	0.0	0.0	0.0	0.0	0.0	0.0	0.0	0.0	0.0	0.0	0.0	0.0	0.0	0.0	0.0	0.0	0.0	0.0	0.0	0.0	0.0	0.0	0.0	0.0	0.0	0.0	0.0	0.0
ENSG00000252184	0.0	0.0	0.0	0.0	0.0	0.0	0.0	0.0	0.0	0.0	0.0	0.0	0.0	0.0	0.0	0.0	0.0	0.0	0.0	0.0	0.0	0.0	0.0	0.0	0.0	0.0	0.0	0.0	0.0	0.0	0.0	0.0	0.0	0.0	0.0	0.0	0.0	0.0	0.0	0.0	0.0	0.0	0.0	0.0	0.0
ENSG00000252212	0.0	0.0	0.0	0.0	0.0	0.0	0.0	0.0	0.0	0.0	0.0	0.0	0.0	0.0	0.0	0.0	0.0	0.0	0.0	0.0	0.0	0.0	0.0	0.0	0.0	0.0	0.0	0.0	0.0	0.0	0.0	0.0	0.0	0.0	0.0	0.0	0.0	0.0	0.0	0.0	0.0	0.0	0.0	0.0	0.0
ENSG00000252255	0.0	0.0	0.0	0.0	0.0	0.0	0.0	0.0	0.0	0.0	0.0	0.0	0.0	0.0	0.0	0.0	0.0	0.0	0.0	0.0	0.215980455033601	0.0	0.0	0.0	0.0	0.0	0.0	0.0	0.0	0.0	0.0	0.0	0.0	0.0	0.0	0.0	0.0	0.0	0.0	0.0	0.0	0.0	0.0	0.0	0.0
ENSG00000252343	0.0	0.0	0.0	0.0	0.0	0.0	0.0	0.0	0.0	0.0	0.0	0.0	0.0	0.0	0.0	0.0	0.0	0.0	0.0	0.0	0.0	0.0	0.0	0.0	0.0	0.0	0.0	0.0	0.0	0.0	0.0	0.0	0.0	0.0	0.0	0.0	0.0	0.0	0.0	0.47780183238187673	0.0	0.0	0.0	0.0	0.0
ENSG00000252468	0.0	0.0	0.0	0.0	0.0	0.0	0.0	0.0	0.0	0.0	0.0	0.0	0.0	0.0	0.0	0.0	0.0	0.0	0.0	0.0	0.0	0.0	0.0	0.0	0.0	0.0	0.0	0.0	0.0	0.0	0.0	0.0	0.0	0.0	0.0	0.0	0.0	0.0	0.0	0.0	0.0	0.0	0.0	0.0	0.0
ENSG00000252604	0.0	0.6265919299003035	0.33729775291545544	0.0	1061877091659830	0.0	0.49967232238606407	0.5825511862750496	0.0	0.0	0.13397367001020927	0.43885153364642365	0.0	0.0	0.0	0.0	0.5063009430832226	0.0	0.0	0.0	0.15778882984320072	0.0	0.0	1266978173480030	0.21316580951827785	0.0	0.084681665996293	0.23226189596830346	0.3003182633006149	0.0	0.23632418012539017	0.0	0.8010364309189963	0.6056128579393076	0.0	1.44869e+16	0.0	0.0	0.0	0.36144594573965805	0.0	0.0	0.0	0.33984718004174486	0.0
ENSG00000252635	0.0	0.21328437825530613	0.6888726593934699	0.0	0.0	0.0	0.5102473979921184	0.5948803119105006	0.0	0.20665260150623432	0.17101136449715865	0.0	0.0	0.0	0.0	0.0	0.5170163069579998	0.0	1.2827e+16	0.0	0.0	0.0	0.3364370135668545	0.6468962631789597	0.0	0.7270323138134477	0.17294774113528624	0.4743549833003447	0.6133484107621023	0.0	0.0	1.0721e+16	0.0	0.0	0.0	0.0	0.0	1.03366e+16	0.5671993065194398	0.3690955953849418	0.4726902638727813	0.6879140079753336	0.0	0.0	0.0
ENSG00000252639	0.0	0.0	0.0	0.0	0.0	0.0	0.0	0.0	0.0	0.0	0.0	0.0	0.0	0.0	0.0	0.0	0.0	0.0	0.0	0.0	0.0	0.0	0.0	0.0	0.0	0.0	0.0	0.0	0.0	0.0	0.0	0.0	0.0	0.0	0.0	0.0	0.0	0.0	0.0	0.0	0.0	0.0	0.0	0.0	0.0
ENSG00000252763	0.0	0.0	0.0	0.0	0.0	0.0	0.0	0.0	0.0	0.0	0.0	0.0	0.0	0.0	0.0	0.0	0.0	0.0	0.0	0.0	0.0	0.0	0.0	0.0	0.0	0.0	0.0	0.0	0.0	0.0	0.0	0.0	0.0	0.0	0.0	0.0	0.0	0.0	0.0	0.0	0.0	0.0	0.0	0.0	0.0
ENSG00000252847	0.0	0.0	0.0	0.0	0.0	0.0	0.0	0.0	0.0	0.0	0.0	0.0	0.0	0.0	0.0	0.0	0.0	0.0	0.0	0.0	0.0	0.0	0.0	0.0	0.0	0.0	0.0	0.0	0.0	0.0	0.0	0.0	0.0	0.0	0.0	0.0	0.0	0.0	0.0	0.0	0.0	0.0	0.0	0.0	0.0
ENSG00000253025	0.0	0.0	0.0	0.0	0.0	0.0	0.0	0.0	0.0	0.0	0.0	0.0	0.0	0.0	0.0	0.0	0.0	0.0	0.0	0.0	0.0	0.0	0.0	0.0	0.0	0.0	0.0	0.0	0.0	0.0	0.0	0.0	0.0	0.0	0.0	0.0	0.0	0.0	0.0	0.0	0.0	0.0	0.0	0.0	0.0
ENSG00000253097	0.0	0.0	0.0	0.0	0.0	0.0	0.0	0.0	0.0	0.0	0.0	0.0	0.0	0.0	0.0	0.0	0.0	0.0	0.0	0.0	0.0	0.0	0.0	0.0	0.0	0.0	0.0	0.0	0.0	0.0	0.0	0.0	0.0	0.0	0.0	0.0	0.0	0.0	0.0	0.0	0.0	0.0	0.0	0.0	0.0
ENSG00000253099	0.0	0.0	0.0	0.0	0.0	0.0	0.0	0.0	0.0	0.0	0.0	0.0	0.0	0.0	0.0	0.0	0.7574890078686974	0.0	0.0	0.0	0.23607166015300574	0.0	0.0	0.0	0.0	0.0	0.0	0.0	0.0	0.0	0.0	0.0	0.39948328467019717	0.0	0.0	0.0	0.0	0.0	0.0	0.0	0.0	0.0	0.0	0.0	0.0
ENSG00000273694	0.0	0.0	0.0	0.0	0.0	0.0	0.0	0.0	0.0	0.0	0.0	0.0	0.0	0.0	0.0	0.0	0.0	0.0	0.0	0.0	0.0	0.0	0.0	0.0	0.0	0.0	0.0	0.0	0.0	0.0	0.0	0.0	0.0	0.0	0.0	0.0	0.0	0.0	0.0	0.0	0.0	0.0	0.0	0.0	0.0
ENSG00000273709	0.0	0.0	0.0	0.0	0.0	0.0	0.0	0.0	0.0	0.0	0.0	0.0	0.0	0.0	0.0	0.0	0.0	0.0	0.0	0.0	0.0	0.0	0.0	0.0	0.0	0.0	0.0	0.0	0.0	0.0	0.0	0.0	0.0	0.0	0.0	0.0	0.0	0.0	0.0	0.0	0.0	0.0	0.0	0.0	0.0
ENSG00000274062	0.0	0.0	0.0	0.0	0.0	0.0	0.0	0.0	0.0	0.0	0.0	0.0	0.0	0.0	0.0	0.0	0.0	0.0	0.0	0.0	0.0	0.0	0.0	0.0	0.0	0.0	0.0	0.0	0.0	0.0	0.0	0.0	0.0	0.0	0.0	0.0	0.0	0.0	0.0	0.0	0.0	0.0	0.0	0.0	0.0
ENSG00000274202	0.0	0.0	0.0	0.0	0.0	0.0	0.0	0.0	0.0	0.0	0.0	0.0	0.0	0.0	0.0	0.0	0.0	0.0	0.0	0.0	0.0	0.0	0.0	0.0	0.0	0.0	0.0	0.0	0.0	0.0	0.0	0.0	0.0	0.0	0.0	0.0	0.0	0.0	0.0	0.0	0.0	0.0	0.0	0.0	0.0
ENSG00000274432	0.0	0.0	0.0	0.0	0.0	0.0	0.0	0.0	0.0	0.0	0.0	0.0	0.0	0.0	0.0	0.0	0.0	0.0	0.0	0.0	0.0	0.0	0.0	0.0	0.0	0.0	0.0	0.0	0.0	0.0	0.0	0.0	0.0	0.0	0.0	0.0	0.0	0.0	0.0	0.0	0.0	0.0	0.0	0.0	0.0
ENSG00000274452	0.3441758145328499	1272970973376400	1.71312e+16	1.92221e+16	5033670002920820	1452435447874220	1.52269e+16	1.77525e+16	1.42325e+16	4.1113e+16	2313513743702610	1.78312e+16	0.47867938790328457	0.0	1599093588979140	0.6780395460191644	3600066179502280	0.0	1.27595e+16	0.0	2564483718714750	0.958622185370229	0.5019994386642276	2.25222e+16	0.8661263418321605	2169617483853810	0.5161124695984595	2.12336e+16	2.13542e+16	1.37501e+16	1440333687290530	1.59968e+16	0.5424562497100572	1.84553e+16	4.08158e+16	0.4905213205165541	2067406627057880	0.5141095687432755	1.69264e+16	6.97591e+16	3.29142e+16	1.36859e+16	2463074768426480	0.6904263762953343	0.6328481115992711
ENSG00000274585	0.0	0.0	0.0	0.0	0.0	0.0	0.0	0.0	0.0	0.0	0.0	0.0	0.0	0.0	0.0	0.0	0.0	0.0	0.0	0.0	0.0	0.0	0.0	0.0	0.0	0.0	0.0	0.0	0.0	0.0	0.0	0.0	0.0	0.0	0.0	0.0	0.0	0.0	0.0	0.0	0.0	0.0	0.0	0.0	0.0
ENSG00000274755	0.0	0.0	0.0	0.0	0.0	0.0	0.0	0.0	0.0	0.0	0.0	0.0	0.0	0.0	0.0	0.0	0.0	0.0	0.0	0.0	0.0	0.0	0.0	0.0	0.0	0.0	0.0	0.0	0.0	0.0	0.0	0.0	0.0	0.0	0.0	0.0	0.0	0.0	0.0	0.0	0.0	0.0	0.0	0.0	0.0
ENSG00000274862	0.0	0.0	0.0	0.0	0.0	0.0	0.0	0.0	0.0	0.0	0.0	0.0	0.0	0.0	0.0	0.0	0.0	0.0	0.0	0.0	0.0	0.0	0.0	0.0	0.0	0.0	0.0	0.0	0.0	0.0	0.0	0.0	0.0	0.0	0.0	0.0	0.0	0.0	0.0	0.0	0.0	0.0	0.0	0.0	0.0
ENSG00000275219	0.0	0.0	0.0	0.0	0.0	0.0	0.0	0.0	0.0	0.0	0.0	0.0	0.0	0.0	0.0	0.0	0.0	0.0	0.0	0.0	0.0	0.0	0.0	0.0	0.0	0.0	0.0	0.0	0.0	0.0	0.0	0.0	0.0	0.0	0.0	0.0	0.0	0.0	0.0	0.0	0.0	0.0	0.0	0.0	0.0
ENSG00000275616	0.0	0.0	0.0	0.0	0.0	0.0	0.0	0.0	0.0	0.0	0.0	0.0	0.0	0.0	0.0	0.0	0.0	0.0	0.0	0.0	0.0	0.0	0.0	0.0	0.0	0.0	0.0	0.0	0.0	0.0	0.0	0.0	0.0	0.0	0.0	0.0	0.0	0.0	0.0	0.0	0.0	0.0	0.0	0.0	0.0
ENSG00000276596	0.0	0.0	0.0	0.0	0.0	0.0	0.0	0.0	0.0	0.0	0.0	0.0	0.0	0.0	0.0	0.0	0.0	0.0	0.0	0.0	0.0	0.0	0.0	0.0	0.0	0.0	0.0	0.0	0.0	0.0	0.0	0.0	0.0	0.0	0.0	0.0	0.0	0.0	0.0	0.0	0.0	0.0	0.0	0.0	0.0
ENSG00000276711	0.0	0.0	0.0	0.0	0.0	0.0	0.0	0.0	0.0	0.0	0.0	0.0	0.0	0.0	0.0	0.0	0.0	0.0	0.0	0.0	0.0	0.0	0.0	0.0	0.0	0.0	0.0	0.0	0.0	0.0	0.0	0.0	0.0	0.0	0.0	0.0	0.0	0.0	0.0	0.0	0.0	0.0	0.0	0.0	0.0
ENSG00000277084	0.0	0.0	0.0	0.0	0.7153308156731162	0.0	0.5049044933011014	0.0	0.0	0.0	0.06768826783238321	0.0	0.0	0.0	0.0	0.33724480037602417	0.0	0.0	0.0	0.0	0.0	0.0	0.1664570564506165	0.0	0.0	0.0	0.0	0.0	0.30346295715716587	0.0	0.0	0.0	0.0	0.30597717691698006	0.0	0.4879531460635878	0.0	0.0	0.0	0.36523072004059687	0.0	0.0	0.0	0.34340578925684173	0.0
ENSG00000277248	0.0	0.0	0.0	0.0	0.0	0.0	0.0	0.0	0.0	0.0	0.0	0.0	0.0	0.0	0.0	0.0	0.0	0.0	0.0	0.0	0.0	0.0	0.0	0.0	0.0	0.0	0.0	0.0	0.0	0.0	0.0	0.0	0.0	0.0	0.0	0.0	0.0	0.0	0.0	0.0	0.0	0.0	0.0	0.0	0.0
ENSG00000277903	0.0	0.0	0.0	0.0	0.0	0.0	0.0	0.0	0.0	0.0	0.0	0.0	0.0	0.0	0.0	0.0	0.0	0.0	0.0	0.0	0.0	0.0	0.0	0.0	0.0	0.0	0.0	0.0	0.0	0.0	0.0	0.0	0.0	0.0	0.0	0.0	0.0	0.0	0.0	0.0	0.0	0.0	0.0	0.0	0.0
ENSG00000278048	0.0	0.0	0.0	0.0	0.0	0.0	0.0	0.0	0.0	0.0	0.0	0.0	0.0	0.0	0.0	0.0	0.0	0.0	0.0	0.0	0.0	0.0	0.0	0.0	0.0	0.0	0.0	0.0	0.0	0.0	0.0	0.0	0.0	0.0	0.0	0.0	0.0	0.0	0.0	0.0	0.0	0.0	0.0	0.0	0.0
ENSG00000278135	0.0	0.0	0.0	0.0	0.0	0.0	0.0	0.0	0.0	0.0	0.0	0.0	0.0	0.0	0.0	0.0	0.0	0.0	0.0	0.0	0.0	0.0	0.0	0.0	0.0	0.0	0.0	0.0	0.0	0.0	0.0	0.0	0.0	0.0	0.0	0.0	0.0	0.0	0.0	0.0	0.0	0.0	0.0	0.0	0.0
ENSG00000278234	0.0	0.0	0.0	0.0	0.0	0.0	0.0	0.0	0.0	0.0	0.0	0.0	0.0	0.0	0.0	0.0	0.0	0.0	0.0	0.0	0.0	0.0	0.0	0.0	0.0	0.0	0.05878978970246241	0.0	0.0	0.0	0.0	0.0	0.0	0.0	0.0	0.0	0.0	0.0	0.0	0.0	0.0	0.0	0.0	0.0	0.0
ENSG00000278591	0.0	0.0	0.0	0.0	0.0	0.0	0.0	0.0	0.0	0.0	0.0	0.0	0.0	0.0	0.0	0.0	0.0	0.0	0.0	0.0	0.0	0.0	0.0	0.0	0.0	0.0	0.0	0.0	0.0	0.0	0.0	0.0	0.0	0.0	0.0	0.0	0.0	0.0	0.0	0.0	0.0	0.0	0.0	0.0	0.0
ENSG00000278774	0.0	0.0	0.0	0.0	0.0	0.0	0.0	0.29432559934838903	0.0	0.0	0.0	0.0	0.0	0.0	0.0	0.0	0.0	0.0	0.6346340515094903	0.0	0.0	0.0	0.0	0.0	0.0	0.0	0.0	0.0	0.6069259143143317	0.0	0.0	0.0	0.0	0.0	0.0	0.0	0.0	0.0	0.0	0.0	0.0	0.0	0.0	0.0	0.0

## Sheet: HS RF00004 CAGE
	acantholytic_squamous_carcinoma_cell_line:HCC1806.CNhs11844.10717-109I6	achilles_tendon_donor2.CNhs13435.10292-104G4	acute_lymphoblastic_leukemia_(B-ALL)_cell_line:BALL-1.CNhs11251.10455-106G5	acute_lymphoblastic_leukemia_(B-ALL)_cell_line:NALM-6.CNhs11282.10534-107G3	acute_lymphoblastic_leukemia_(T-ALL)_cell_line:HPB-ALL.CNhs10746.10429-106D6	acute_lymphoblastic_leukemia_(T-ALL)_cell_line:Jurkat.CNhs11253.10464-106H5	acute_myeloid_leukemia_(FAB_M0)_cell_line:KG-1.CNhs13053.10827-111C8	acute_myeloid_leukemia_(FAB_M1)_cell_line:HYT-1.CNhs13054.10828-111C9	acute_myeloid_leukemia_(FAB_M2)_cell_line:Kasumi-1.CNhs13502.10788-110H5	acute_myeloid_leukemia_(FAB_M2)_cell_line:Kasumi-6.CNhs13052.10792-110H9	acute_myeloid_leukemia_(FAB_M2)_cell_line:NKM-1.CNhs11864.10765-110E9	acute_myeloid_leukemia_(FAB_M3)_cell_line:HL60.CNhs13055.10829-111D1	acute_myeloid_leukemia_(FAB_M4)_cell_line:FKH-1.CNhs13503.10830-111D2	acute_myeloid_leukemia_(FAB_M4)_cell_line:HNT-34.CNhs13504.10831-111D3	acute_myeloid_leukemia_(FAB_M4eo)_cell_line:EoL-1.CNhs13056.10832-111D4	acute_myeloid_leukemia_(FAB_M4eo)_cell_line:EoL-3.CNhs13057.10833-111D5	acute_myeloid_leukemia_(FAB_M5)_cell_line:NOMO-1.CNhs13050.10764-110E8	acute_myeloid_leukemia_(FAB_M5)_cell_line:P31/FUJ.CNhs13051.10770-110F5	acute_myeloid_leukemia_(FAB_M5)_cell_line:THP-1_(fresh).CNhs10722.10399-106A3	acute_myeloid_leukemia_(FAB_M5)_cell_line:THP-1_(revived).CNhs10723.10400-106A4	acute_myeloid_leukemia_(FAB_M5)_cell_line:THP-1_(thawed).CNhs10724.10405-106A9	acute_myeloid_leukemia_(FAB_M5)_cell_line:U-937_DE-4.CNhs13058.10834-111D6	acute_myeloid_leukemia_(FAB_M6)_cell_line:EEB.CNhs13059.10835-111D7	acute_myeloid_leukemia_(FAB_M6)_cell_line:F-36E.CNhs13060.10836-111D8	acute_myeloid_leukemia_(FAB_M6)_cell_line:F-36P.CNhs13505.10837-111D9	acute_myeloid_leukemia_(FAB_M7)_cell_line:MKPL-1.CNhs11888.10802-111A1	acute_myeloid_leukemia_(FAB_M7)_cell_line:M-MOK.CNhs13049.10699-109G6	adenocarcinoma_cell_line:IM95m.CNhs11882.10796-110I4	Adipocyte_-_breast_donor1.CNhs11051.11376-118A8	Adipocyte_-_breast_donor2.CNhs11969.11327-117E4	Adipocyte_-_omental_donor1.CNhs11054.11473-119C6	Adipocyte_-_omental_donor2.CNhs12067.11474-119C7	Adipocyte_-_omental_donor3.CNhs12068.11475-119C8	Adipocyte_-_perirenal_donor1.CNhs12069.11476-119C9	Adipocyte_-_subcutaneous_donor1.CNhs12494.11259-116F8	Adipocyte_-_subcutaneous_donor2.CNhs11371.11336-117F4	Adipocyte_-_subcutaneous_donor3.CNhs12017.11408-118E4	adipose_tissue_adult_pool1.CNhs10615.10010-101C1	adrenal_cortex_adenocarcinoma_cell_line:SW-13.CNhs11893.10810-111A9	adrenal_gland_adult_pool1.CNhs11793.10081-102A9	adult_T-cell_leukemia_cell_line:ATN-1.CNhs10738.10421-106C7	alveolar_cell_carcinoma_cell_line:SW_1573.CNhs11838.10708-109H6	Alveolar_Epithelial_Cells_donor1.CNhs11325.11510-119G7	Alveolar_Epithelial_Cells_donor2.CNhs12084.11590-120G6	Alveolar_Epithelial_Cells_donor3.CNhs12119.11671-122G6	Amniotic_Epithelial_Cells_donor1.CNhs11341.11533-120A3	Amniotic_Epithelial_Cells_donor2.CNhs12098.11613-122A2	Amniotic_Epithelial_Cells_donor3.CNhs12125.11694-123A2	amniotic_membrane_cells_donor1.CNhs12502.12235-129G3
ENSG00000199666	0	0	0	0	0	0	0.121370261170803	732852103882507	0	0	4.45602e+16	0	0.25717234169360897	0.33149294795585899	0	878435414439081	0.12972214159711001	698353555086854	0	0	0	0	0	0	0.17485103566188701	0	0.38274627443842302	0.67013288188053899	0	0	0	0	0	0	0	0	0	0	0.25787192731711001	0	0	0.112859403227416	0	0	0	0	0	0	0.411639542614333
ENSG00000221040	0.907701641401088	0	0	0	1.18155e+16	0	0	0	0.26353573899896598	0.147589794848422	0.34277072662040298	0	0.38575851254041399	0.11049764931861999	0	0.26353062433172503	0.12972214159711001	0	0	0	0	0	0.45824884565534002	0	0.17485103566188701	0	0.19137313721921201	0	0	0	0	0	0	0	0	0	0.34600668304045101	0	0.38680789097566498	0	0	0.112859403227416	0.59448599349706599	0	0	0	0	0	0.411639542614333
ENSG00000212610	0.18154032828021799	0	0	0	0.29538790270210702	0.279483938129924	0	0	0	0	0.114256908873468	0	0	0.22099529863723899	0	878435414439081	0.12972214159711001	0	0	0	0	0	0	0	0.17485103566188701	0	0	0	0	0	0	0	0.44998284684434597	0	0	0	0	0	0	0	0	0.112859403227416	0	0.224516334783423	0	0	0	0	0
ENSG00000277754	0	0	0	0	0.29538790270210702	0	0	0	0	0	0	0	0	0	0	0	0	0	0	0	0	0	0	0	0	0	0	0	0	0	0	0	0	0	0	0	0	0	0	0	0	0	0	0	0	0	0	0	0
ENSG00000200318	0.18154032828021799	0	0	0.32405215909572299	0.88616370810632195	0	0	0	0	0	0	0	0	0.33149294795585899	0.106516011563314	0.26353062433172503	0	698353555086854	0	0	0	0.63894210793679596	0.11456221141383501	0	0	0	0.19137313721921201	0.167533220470135	0	0	0	0	0	0.31735426975648501	0	0	0	0.79437738775127897	0	0	0.73311703010291396	0.112859403227416	0	0	0.46702585742286001	0	0	0.24281603592838999	0
ENSG00000265185	0	0	0	0	0	0	0	0	0	0	0	0	0	0	0	0	0	0	0	0	0	0	0	0	0	0	0	0	0	0	0	0	0	0	0	0	0	0	0	0	0	0	0	0	0	0	0	0	0
ENSG00000262074	0	0	0	0.64810431819144598	0	0.55896787625984901	0	0	0	0	0	0	0	0	0.106516011563314	878435414439081	0	0	0	0	0	0	0	0	0	0	0	0	0	0	0	0	0	0.31735426975648501	0	0	0.34600668304045101	0	0.51574385463422001	0	0	0	0	0	0	0	0	0	0
ENSG00000281000	2.90465e+16	0	145485285439176	2.91647e+16	2.65849e+16	11179357525197	0.24274052234160601	0.29314084155300302	0	0.22138469227263299	3.08494e+16	0.57486759162817802	0.64293085423402296	1.32597e+16	0.426064046253257	1.93256e+16	0.25944428319422103	1.04753e+16	0.55418560106636605	0	0	1.70385e+16	0.80193547989684399	1.1431e+16	0.34970207132377401	1.66703e+16	0.76549254887684703	0.67013288188053899	1.96982e+16	0.454233487962658	1.86266e+16	1.35559e+16	0.89996569368869195	0.95206280926945597	0.260033672602481	0	1.73003e+16	0	1.4183e+16	0	183279257525729	2.14433e+16	1.78346e+16	1.12258e+16	0	0.69296708624200998	0	0.24281603592838999	0.411639542614333
ENSG00000263934	0	0	0	0	0.29538790270210702	0	0	0	0	0	0	0	0	0.33149294795585899	0	0	0	0	0	0	0	0	0	0	0.17485103566188701	0	0	0	0	0	0	0	0	0	0.13001683630124	0	0	0	0	0	0	0	0	0	0	0	0	0	0.411639542614333
ENSG00000264940	0	0	0	0	0	0	0	0	0	0	0.22851381774693499	0	0	0	0	0	0	0	0	0	0	0.21298070264559901	0	0	0	0	0	0	0	0	0	0	0	0	0	0	0.34600668304045101	0	0	0	0	0	0	0	0	0	0	0	0
ENSG00000200538	0.36308065656043498	0	0.58194114175670297	0.32405215909572299	0.29538790270210702	0	0.364110783512408	0.14657042077650201	0	0	0.34277072662040298	958112652713629	0	0.11049764931861999	0.106516011563314	878435414439081	0	0	0	0	0	0	0	0	0	0	0	0.50259966141040402	0	0	0	0.45186241224998902	0.22499142342217299	0	0	0	103802004912135	0	0	0	1.46623e+16	0.225718806454832	0	0.44903266956684601	0.46702585742286001	0	0	0	0.411639542614333
ENSG00000212195	5.50067e+16	7.14403e+16	2.76422e+16	9.08642e+16	7.57965e+16	1.99831e+16	134720989899591	1.08462e+16	7.7743e+16	1.25451e+16	1.73671e+16	1.79167e+16	110584106928252	6.58566e+16	5.62405e+16	3.3117e+16	7.005e+16	113831629479157	4.10097e+16	3.49429e+16	2.11916e+16	2.96043e+16	7.67567e+16	411516177604462	2.95498e+16	6.66812e+16	4.45899e+16	477469678339884	157585807194785	3.17963e+16	2.98026e+16	0.45186241224998902	0.44998284684434597	126941707902594	117015152671116	4.91206e+16	3.11406e+16	1.37427e+16	5.96974e+16	4.34481e+16	109234437485334	5.41725e+16	1.84291e+16	4.04129e+16	0.46702585742286001	110874733798722	0.48121519384717398	4.85632e+16	2.26402e+16
ENSG00000212539	127078229796152	0	0	0	0	0	0	0	0	0	0	0	0	0	0	878435414439081	0	0	0	0	0	0	0	0	0	0	0	0	0	0	0	0	0	0	0	0	0	0	0	0	0	0	0	0	0	0	0	0	0
ENSG00000212182	0.18154032828021799	0	0	0	0.59077580540421504	0	0	0	0	0	0.114256908873468	0	0	0	0	0	0	0	0	0	0	0	0	0	0	0	0	0.33506644094026999	0	0	0	0	0	0	0	0	0	0	0	0	0	0	0	0	0	0.69296708624200998	0	0	0
ENSG00000281710	0.72616131312087095	0	0.87291171263505496	0.97215647728716803	0.59077580540421504	0.279483938129924	0.728221567024817	0.36642605194125399	0	0.29517958969684399	2.51365e+16	114973518325636	0.25717234169360897	0.77348354523033802	0.95864410406982703	0.70274833155126504	0.64861070798555198	0.69835355508685504	0.55418560106636605	0	0	106490351322799	1.26018e+16	0	0.69940414264754802	250054426351734	0.57411941165763503	1.67533e+16	0	204405069583196	0	0.45186241224998902	1.79993e+16	158677134878243	0.52006734520496101	0	2.07604e+16	1.58875e+16	1.16042e+16	0	0.73311703010291396	135431283872899	0.59448599349706599	2.46968e+16	0	0	0.48121519384717398	0	0
ENSG00000202268	0.18154032828021799	0	0.29097057087835199	0	0	0	0	0	0	0	0.114256908873468	0	0	0	0	0	0	0	0	0	0	0.21298070264559901	0	0	0	0	0	0	0	0	0	0	0	0	0	0	0.34600668304045101	0	0	0	0	0	0	0	0.46702585742286001	0	0	0	0
ENSG00000200222	0	0	0	0	0	0	0	0	0	0	0	0	0	0	0	0	0	0	0	0	0	0	0	0	0	0	0	0	0	0	0	0	0	0	0	0	0	0	0	0	0	0	0	0	0	0	0	0	0
ENSG00000212598	0	0	0	0	0.29538790270210702	0	0	0	0	0	0	0	0	0	0	0	0	0	0	0	0	0	0	0	0	0	0	0	0	0	0	0.45186241224998902	0.22499142342217299	0	0	0	0	0	0	0	0	0	0	0	0	0	0	0	0
ENSG00000271817	0	0	0	0.32405215909572299	0.29538790270210702	0	0.48548104468321102	0	0	0	0.45702763549387099	0.38324506108545198	0.38575851254041399	0.11049764931861999	0.106516011563314	0.26353062433172503	0.12972214159711001	698353555086854	0	0	0.60895299179157603	0.42596140529119703	0.34368663424150497	0	0.52455310698566104	0	0.38274627443842302	0.167533220470135	0	0	0	0.45186241224998902	0.89996569368869195	0.31735426975648501	0	0	0	0	0.25787192731711001	0	0	0.677156419364496	196180377854032	0.67354900435026899	0.46702585742286001	0	0	0	0
ENSG00000201368	0.54462098484065302	0	0	0.32405215909572299	1.18155e+16	0	0	0	0.26353573899896598	0	0.68554145324080595	0	0.38575851254041399	0.99447884386757701	0	878435414439081	0	698353555086854	0	0	0	0.21298070264559901	0.11456221141383501	0	0.52455310698566104	0	0.19137313721921201	0.167533220470135	0	0	0	0	0	0.31735426975648501	0	0	0	0	0.128935963658555	0	0	0.225718806454832	0	0	0	0	0	0	0.411639542614333
ENSG00000200492	0	0	0	0	0	0	0	0	0.13176786949948299	0	0	958112652713629	0	0.11049764931861999	0	0	0	0	0	0	0	0	0	0	0.17485103566188701	0	0	0	0	0	0	0	0	0	0	0	0	0	0	0	0	0	0	0	0	0	0	0	0.411639542614333
ENSG00000202233	0.18154032828021799	0	0	0	0	0	0	0	0	0	0.114256908873468	0	0	0	0	0	0	698353555086854	0	0	0	0	0	0	0.17485103566188701	0	0	0	0	0	0	0	0	0	0	0	0	0.79437738775127897	0	0	0	0	0	0	0	0	0	0	0
ENSG00000201329	0.18154032828021799	0	0	0	0	0	0	0	0.13176786949948299	0	0.114256908873468	0	0.12858617084680499	0.44199059727447898	0	0.17568708288781601	0	0	0	0	0	0	0	0	0.17485103566188701	0	0	0	0	0	0	0	0	0	0	0	0	0	0	0	0	0	0	0.224516334783423	0	0	0	0	0
ENSG00000207215	0	0	0	0.32405215909572299	0	0.279483938129924	0	0	0	0	0.22851381774693499	0	0	0.88398119454895796	0	0	0	698353555086854	0	0	0	0	0	0	0.17485103566188701	0	0	0	0	0	0	0	0	0	0	0	0.34600668304045101	0	0	0	0	0.112859403227416	0	0	0	0	0	0	0
ENSG00000212434	0.18154032828021799	0	0	0	0.29538790270210702	0	0.121370261170803	732852103882507	0	0	0.22851381774693499	958112652713629	0	0.11049764931861999	0.213032023126628	0	0	0	0	0	0	0.85192281058239505	0.22912442282767001	0	0	0	0.19137313721921201	0.167533220470135	1.96982e+16	0.227116743981329	0	0	0	0	0	0	0	0	0.128935963658555	0	0	0.225718806454832	0	0.224516334783423	0	0	0	0.24281603592838999	0
ENSG00000280704	0.18154032828021799	0	0	0	0	0	0.24274052234160601	0	0	0.147589794848422	0.22851381774693499	0.19162253054272599	0.12858617084680499	0.22099529863723899	0.31954803468994197	0.17568708288781601	0	0	0	0	0	0.21298070264559901	0.45824884565534002	0	0	0	0.19137313721921201	0.167533220470135	0	0	0	0	0.22499142342217299	0	0	0	0	0	0	0	0.73311703010291396	0.112859403227416	0	0.224516334783423	0	0	0	0.24281603592838999	0
[truncated: 882 more columns]

## Sheet: Hs RF00004 RNAseq
Gene	ENCFF689CZI	ENCFF895NVP	ENCFF088PTQ	ENCFF925KAH	ENCFF692VQN	ENCFF515ENF	ENCFF519OSJ	ENCFF079FVD	ENCFF987SHZ	ENCFF504YKU	ENCFF632LTU	ENCFF149UPH	ENCFF799SRR	ENCFF881FED	ENCFF096DFL	ENCFF094PWC	ENCFF777XPZ	ENCFF505MBD	ENCFF087EUE	ENCFF779GVO	ENCFF785RWT	ENCFF586YSA	ENCFF824HJD	ENCFF820BWI	ENCFF151VUG	ENCFF731SJZ	ENCFF486DIS	ENCFF130ZBC	ENCFF802BSL	ENCFF456WPB	ENCFF349IAF	ENCFF988BHN	ENCFF571MWI	ENCFF986EDF	ENCFF707GSP	ENCFF704RNF	ENCFF102CYC	ENCFF327IXJ	ENCFF372LLN	ENCFF073RGX	ENCFF668WDZ	ENCFF628ABP	ENCFF470IXT	ENCFF683ZDJ	ENCFF902FJY
ENSG00000222076	0.0	0.0	0.0	0.0	0.0	0.0	0.0	0.0	0.0	0.0	0.03402226093680314	0.0	0.0	0.0	0.0	0.3390197730095822	0.0	0.0	0.0	0.0	0.0	0.0	0.0	0.3217457730021668	0.0	0.0	0.0	0.0	0.0	0.0	0.0	0.0	0.0	0.0	0.4081577843301615	0.0	0.0	0.0	0.5642140470114427	0.0	0.0	0.0	0.0	0.0	0.0
ENSG00000222094	0.0	0.0	0.0	0.0	0.0	0.0	0.0	0.0	0.0	0.0	0.0	0.0	0.0	0.0	0.0	0.0	0.0	0.0	0.0	0.0	0.0	0.0	0.0	0.0	0.0	0.0	0.0	0.0	0.0	0.0	0.0	0.0	0.0	0.0	0.0	0.0	0.0	0.0	0.0	0.0	0.0	0.0	0.0	0.0	0.0
ENSG00000222126	0.0	0.0	0.0	0.0	0.0	0.0	0.0	0.0	0.2782078579142882	0.0	0.0	0.0	0.0	0.0	0.0	0.0	0.0	0.0	0.0	0.0	0.0	0.0	0.0	0.0	0.0	0.0	0.05044309116445849	0.0	0.0	0.32253382989609675	0.0	0.0	0.0	0.0	0.0	0.0	0.0	0.0	0.0	0.0	0.0	0.0	0.0	0.0	0.0
ENSG00000222222	0.0	0.21328437825530613	0.0	0.3864769922613587	0.0	0.0	0.0	0.2974401559552503	0.23846387821224702	0.0	0.0	0.0	0.0	0.0	0.0	0.3408135284223313	0.0	0.0	0.0	0.0	0.0	0.0	0.0	0.6468962631789597	0.0	0.36351615690672384	0.04323693528382156	0.0	0.0	0.27645756848236863	0.0	0.0	0.0	0.0	0.0	0.0	0.0	0.2584148625958263	0.0	0.3690955953849418	0.0	0.0	0.0	0.34703971295268127	0.6361965143061457
ENSG00000222231	0.0	0.0	0.0	0.7729539845227174	0.3614502269671037	0.0	0.5102473979921184	0.0	0.23846387821224702	0.20665260150623432	0.06840454579886347	0.0	0.0	0.21605095232621804	0.0	0.0	0.0	0.0	0.0	0.35407380822129586	0.0	0.0	0.0	0.0	0.0	0.0	0.0	0.23717749165017235	0.30667420538105117	0.0	0.48265150015026775	0.0	0.0	0.6184300612819386	0.0	0.0	0.0	0.0	0.0	0.0	0.0	0.0	0.0	0.0	0.0
ENSG00000222238	0.0	0.0	0.0	0.0	0.0	0.0	0.0	0.0	0.0	0.0	0.0	0.0	0.0	0.0	0.0	0.0	0.0	0.0	0.0	0.0	0.0	0.0	0.0	0.0	0.0	0.0	0.0	0.0	0.0	0.0	0.0	0.0	0.0	0.0	0.0	0.0	0.0	0.0	0.0	0.0	0.0	0.0	0.0	0.0	0.0
ENSG00000222276	0.0	0.0	0.0	0.0	0.0	0.0	0.0	0.29432559934838903	0.0	0.0	0.0	0.0	0.0	0.0	0.0	0.0	0.0	0.0	0.0	0.0	0.0	0.0	0.0	0.0	0.0	0.0	0.0	0.0	0.0	0.0	0.0	0.0	0.0	0.0	0.0	0.0	0.0	0.0	0.0	0.0	0.0	0.0	0.0	0.0	0.0
ENSG00000222293	0.3441758145328499	2545941946752810	0.34262350690885734	0.38444290282840415	2.51684e+16	0.24207257464570486	0.5075618853711071	1.47937e+16	1.66046e+16	2261214518586630	1122734610914500	0.0	1.43604e+16	0.42982768410163374	0.799546794489573	2.37314e+16	1.54289e+16	0.24711835655103376	1.91392e+16	0.0	0.48084069725901696	1917244370740450	0.0	0.3217457730021668	1.51572e+16	1.08481e+16	0.5591218420649978	0.7077875671876197	1830360783695320	0.5500050572965017	1440333687290530	0.533226781824882	1.35614e+16	1.23035e+16	0.816315568660323	0.9810426410331082	1.65393e+16	1.54233e+16	1.12843e+16	1.83576e+16	1.88081e+16	0.6842934079333584	1.84731e+16	1.38085e+16	1.2657e+16
ENSG00000222300	0.0	0.0	0.0	0.0	0.0	0.0	0.0	0.0	0.0	0.0	0.0	0.0	0.0	0.0	0.0	0.0	0.0	0.0	0.0	0.0	0.0	0.0	0.0	0.0	0.0	0.0	0.0	0.0	0.0	0.0	0.0	0.0	0.0	0.0	0.0	0.0	0.0	0.0	0.0	0.0	0.0	0.0	0.0	0.0	0.0
ENSG00000222328	4474285588927040	2397428666525560	209000339214403	1614660191879290	4494348216893590	6293886940788320	2.23327e+16	3816783390707870	2.39581e+16	2.67234e+16	2.12639e+16	2.31806e+16	1.96259e+16	5802673735372050	1.67905e+16	1.96631e+16	3497207145802210	1.72983e+16	1.02076e+16	6339784713520250	1.95542e+16	1150346622444270	6191326410192140	5.11576e+16	6929010734657280	2.56738e+16	5763255910516130	2359291890625390	3.47769e+16	1.10001e+16	1.68039e+16	2.23955e+16	2142702186354720	1.44566e+16	2775472933445090	3.62986e+16	2.97707e+16	8739862668635680	2.48254e+16	3120800389399520	1575178108268690	1482635717188940	3.26357e+16	8630329703691670	1.07584e+16
ENSG00000222355	0.0	0.42883773925800917	0.3462684378334197	0.38853272094359986	0.0	0.24464781480151024	0.0	0.29902228444437395	0.0	0.0	0.0	0.9010462339761677	0.9675434436342986	0.0	0.0	2.39838e+16	1559299181091410	0.0	0.0	0.3559571795416219	0.0	0.0	0.6764531442993139	0.3251686003745302	0.2188351129629129	0.0	0.26080151389283857	0.23843907405256687	0.0	0.5558561749273156	2426093976819160	0.0	0.5482270608771854	0.310859791442251	0.0	0.0	0.41788006291595536	0.0	0.0	0.0	0.23760228689349908	0.4610487500260216	0.0	0.0	0.6395805383184123
ENSG00000222357	0.0	0.2121618288960677	0.0	0.0	0.0	0.0	0.0	0.0	0.0	0.0	0.0	0.0	0.0	0.0	0.0	0.0	0.0	0.0	0.0	0.0	0.0	0.0	0.0	0.0	0.0	0.0	0.0	0.23592918906253985	0.0	0.0	0.0	0.0	0.0	0.0	0.0	0.4905213205165541	0.0	0.0	0.0	0.0	0.0	0.0	0.0	0.0	0.0
ENSG00000222389	0.0	0.0	0.0	0.0	0.0	0.24464781480151024	0.0	0.0	0.0	0.0	0.0	0.0	0.0	0.0	0.0	0.0	0.0	0.0	0.0	0.0	0.0	0.0	0.0	0.0	0.0	0.0	0.0	0.0	0.0	0.0	0.0	0.0	0.0	0.0	0.0	0.0	0.0	0.0	0.0	0.0	0.0	0.0	0.0	0.0	0.0
ENSG00000222414	0.0	1.06081e+16	1.37049e+16	0.38444290282840415	3.95503e+16	0.7262177239371145	3045371312226640	3.5505e+16	0.23720880516902468	1.43895e+16	1633068524966550	0.4457807683882093	0.47867938790328457	0.42982768410163374	0.799546794489573	0.6780395460191644	2.05718e+16	0.0	0.0	0.0	0.9616813945180339	0.4793110926851145	0.3346662924428185	1.60873e+16	0.0	3.61603e+16	0.8601874493307659	1.88743e+16	3660721567390650	0.0	1920444916387380	2.66613e+16	1.62737e+16	1.23035e+16	0.816315568660323	1471563961549660	1.65393e+16	1.28527e+16	0.5642140470114427	2.93722e+16	0.47020242037871396	1.36859e+16	5541918228959580	0.0	0.6328481115992711
ENSG00000222426	0.0	0.0	0.28677738463736957	0.321780403248444	0.0	0.4052316227549244	0.0	0.24764841178652994	0.0	0.17205877394131405	0.17086069369143428	0.0	0.0	0.0	0.0	0.0	0.0	0.0	0.0	0.0	0.0	0.0	0.14005858053774342	0.0	0.0	0.0	0.0	0.0	0.0	0.23017832794346993	0.0	0.0	0.0	0.0	0.0	0.4105685061592303	0.0	0.0	0.0	0.3073086675231454	0.0	0.0	0.0	0.0	0.0
ENSG00000222440	0.0	0.0	0.0	0.0	0.0	0.0	0.0	0.0	0.0	0.0	0.0	0.0	0.0	0.0	0.0	0.0	0.0	0.0	0.0	0.0	0.0	0.0	0.0	0.0	0.0	0.0	0.0	0.0	0.0	0.0	0.0	0.0	0.0	0.0	0.0	0.0	0.0	0.0	0.0	0.0	0.0	0.0	0.0	0.0	0.0
ENSG00000222465	0.0	0.0	0.0	0.4080678856837809	0.0	0.0	0.5387528392207283	0.0	0.0	0.0	0.0	0.0	0.0	0.0	0.0	0.0	0.0	0.0	0.0	0.0	0.34025971128198595	0.0	0.1776161887266355	0.0	0.0	0.0	0.0	0.0	0.0	0.0	0.0	0.0	0.0	0.0	0.43324010627223847	0.0	0.0	0.0	0.0	0.38971546104890503	0.0	0.0	0.6536092262584241	0.0	0.0
ENSG00000222477	0.0	0.0	0.0	0.0	0.0	0.0	0.0	0.0	0.0	0.20132650352926953	0.033320771020580404	0.0	0.0	0.2104826288126557	0.0	0.0	0.0	0.0	0.0	0.0	0.1569754853594729	0.0	0.0	0.31511183953820454	0.0	0.0	0.0	0.46212933940085127	0.2987702310155602	0.0	0.0	0.5222324151893174	0.26563579238379087	0.0	0.39974215991098294	0.0	0.0	0.0	0.0	0.3595828223080103	0.23025376255658672	0.0	0.0	0.0	0.0
ENSG00000222536	0.0	0.0	0.0	0.0	0.0	0.0	0.0	0.0	0.0	0.1982606176887223	0.03281334811163755	0.0	0.0	0.0	0.0	0.0	0.0	0.0	0.0	0.0	0.3091699914694187	0.0	0.0	0.0	0.0	0.34875407946888737	0.08296224130601294	0.0	0.0	0.0	0.6945771588456899	0.0	0.0	0.0	0.0	0.0	0.0	0.0	0.0	0.0	0.22674736008110574	0.2199928045809443	0.0	0.0	0.0
ENSG00000222581	0.0	0.0	0.0	0.0	0.0	0.0	0.0	0.0	0.2436198539573767	0.0	0.0	0.0	0.0	0.0	0.0	0.0	0.0	0.0	0.0	0.0	0.0	0.0	0.0	0.0	0.0	0.0	0.0	0.0	0.3133049990109118	0.0	0.0	0.0	0.0	0.0	0.0	0.0	0.0	0.0	0.5794630753090494	0.0	0.0	0.0	0.0	0.0	0.0
ENSG00000222582	0.0	0.0	0.0	0.0	0.0	0.0	0.0	0.0	0.0	0.0	0.0	0.0	0.0	0.0	0.0	0.0	0.0	0.0	0.0	0.0	0.0	0.0	0.0	0.0	0.0	0.0	0.0	0.0	0.0	0.0	0.0	0.0	0.0	0.0	0.0	0.0	0.0	0.0	0.0	0.0	0.0	0.0	0.0	0.0	0.0
ENSG00000222598	0.0	0.22027730868990636	0.0	0.0	0.0	0.0	0.0	0.6143845844321563	0.0	0.0	0.0	0.0	0.49698952842417515	0.0	0.0	0.0	0.0	0.0	0.0	0.0	0.0	0.0	0.0	0.0	0.22481421440998703	0.3754347194282558	0.0	0.0	0.0	0.0	0.0	0.0	0.0	0.0	0.0	0.0	0.0	0.0	0.0	0.0	0.0	0.0	0.0	0.0	0.0
ENSG00000222612	0.6919937011771585	1.06642e+16	0.6888726593934699	1932384961306790	1.4458e+16	0.24335338191896255	2.55124e+16	0.5948803119105006	0.23846387821224702	0.8266104060249373	0.752450003787498	0.0	0.962424166154752	0.6481528569786541	0.8037772008096237	1.02244e+16	0.5170163069579998	0.2484258610830498	1.92405e+16	0.35407380822129586	1.93354e+16	0.9636942604250979	0.3364370135668545	0.9703443947684396	0.0	1.45406e+16	0.38913241755439404	0.23717749165017235	0.6133484107621023	0.27645756848236863	0.24132575007513388	1.0721e+16	0.272663194298706	1.54608e+16	1.64127e+16	0.9862333428375162	0.8313381145841229	0.775244587787479	0.5671993065194398	0.3690955953849418	0.9453805277455626	0.0	0.6190267275145921	0.34703971295268127	0.6361965143061457
ENSG00000222624	0.0	0.0	0.0	1.15333e+16	0.0	0.0	0.5075618853711071	0.0	0.0	0.0	0.06804452187360628	0.0	0.0	0.0	0.0	0.0	0.5142951685003261	0.24711835655103376	0.0	0.0	0.0	0.0	0.0	0.0	0.0	0.0	0.0	0.0	0.3050601306158878	0.0	0.0	0.0	0.2712281248550286	0.0	0.0	0.0	0.0	0.0	0.5642140470114427	0.0	0.0	0.0	0.0	0.0	0.0
ENSG00000222626	0.0	0.0	0.0	0.38444290282840415	0.0	0.24207257464570486	0.0	0.0	0.0	0.2055649562351489	0.0	0.0	0.0	0.0	0.0	0.0	0.0	0.0	0.6379742307279613	0.0	0.0	0.0	0.0	0.3217457730021668	0.0	0.0	0.0	0.0	0.0	0.0	0.0	0.0	0.0	0.0	0.4081577843301615	0.4905213205165541	0.0	0.0	0.0	0.0	0.23510121018935698	0.0	0.0	0.0	0.0
ENSG00000222627	0.0	0.0	0.0	0.0	0.0	0.2613283476288859	0.0	0.0	0.0	0.0	0.14691430859074084	0.0	0.0	0.0	0.0	0.0	0.0	0.0	0.0	0.0	0.17302979636214627	0.0	0.0	0.0	0.0	0.0	0.0	0.25469628364706004	0.0	0.0	0.25915094752386536	0.0	0.0	0.0	0.44062488081096984	0.0	0.0	0.0	0.0	0.0	0.25380244281805586	0.0	0.0	0.0	0.0
ENSG00000222629	0.0	0.0	0.0	0.0	0.0	0.0	0.0	0.0	0.0	0.0	0.0	0.0	0.0	0.0	0.0	0.0	0.0	0.0	0.0	0.0	0.0	0.0	0.0	0.0	0.0	0.0	0.0	0.0	0.0	0.0	0.0	0.0	0.0	0.0	0.0	0.0	0.0	0.0	0.0	0.0	0.0	0.0	0.0	0.0	0.0
ENSG00000222640	0.33363982021041577	0.6170012370957072	0.6642700644151317	0.0	1.04562e+16	0.0	0.4920242766352569	0.8604518797276883	0.22994731113323819	0.3985443029048805	0.32980763153023457	0.43213441833550903	0.0	0.0	0.0	0.9859248500788869	0.0	0.23955350890151228	0.6184444073383298	0.0	0.15537369469253948	0.0	0.0	0.9356892378124237	0.41980613507171044	0.350533437017198	0.3752348312131657	1372241201690280	0.5914431103777417	0.5331681677874253	0.6981209198602087	0.516903512993508	1.0517e+16	0.2981716366895061	0.7913263165584763	0.9510107234504619	0.400823733817345	0.4983715207205221	0.0	0.7118272196709592	0.2279042343672338	0.0	0.0	0.3346454374900855	0.0
ENSG00000222644	0.0	0.0	0.0	0.0	0.0	0.0	0.0	0.0	0.0	0.0	0.0	0.0	0.0	0.0	0.0	0.0	0.0	0.0	0.0	0.0	0.2648108187803282	0.0	0.0	0.0	0.0	0.0	0.0	0.0	0.0	0.0	0.0	0.0	0.0	0.0	0.0	0.0	0.0	0.0	0.0	0.0	0.0	0.0	0.0	0.0	0.0
ENSG00000222650	0.7347573568678819	1.13232e+16	1.82861e+16	1.23108e+16	2302722232475810	0.258392074060022	0.0	0.9474638675653196	1012801640047520	0.8776930715658042	0.7263179301115278	1.90333e+16	0.5109499084360902	0.45880483134444056	0.4267244127893789	1.4475e+16	0.5489667528936065	0.0	0.0	0.7519095477957857	0.8554282067342063	0.5116242000571447	1.60753e+16	0.6868729985439516	0.9245168817309578	1.54392e+16	1009995375899600	0.7555035829530771	1.3025e+16	0.8806260748848485	2562391391247200	0.5691746547568964	1.15805e+16	0.0	0.8713480789070863	1.04718e+16	0.8827129418898833	1.92069e+16	1.2045e+16	1.17571e+16	1.25475e+16	0.7304255477940341	3.94369e+16	1473943949394530	2.02654e+16
ENSG00000222659	0.0	0.0	0.34443632969673493	0.0	0.0	0.0	0.0	0.0	0.0	0.0	0.034202272899431736	0.0	0.0	0.0	0.0	0.0	0.0	0.0	0.0	0.0	0.0	0.0	0.0	0.0	0.0	0.0	0.0	0.0	0.0	0.0	0.0	0.0	0.0	0.0	0.0	0.0	0.0	0.0	0.0	0.0	0.23634513193639065	0.0	0.0	0.0	0.0
ENSG00000222724	0.0	1.46205e+16	1.34919e+16	0.0	0.7079180611065554	0.9532391540452627	0.0	5242960676475440	0.46704324333797603	2.0237e+16	0.6363749325484942	4.82737e+16	0.9424775513121665	0.2115732123816332	0.7871186059741911	0.3337500356052882	0.0	0.2432771385735565	0.0	0.0	0.6311553193728029	0.4718606611925998	0.494196338581364	253395634696007	0.6394974285548336	1.06795e+16	0.25404499798887903	0.4645237919366069	3904137422907990	0.0	1181620900626950	0.0	1.33506e+16	0.6056128579393076	3.21451e+16	2.89738e+16	0.0	0.5061182282964888	1.66633e+16	0.7228918914793161	1851574297864360	1.12276e+16	0.6061971580324245	0.0	0.0
ENSG00000222726	0.0	0.0	0.0	0.0	0.0	0.0	0.5448404419237873	0.0	0.0	0.0	0.0	0.0	0.5138366310826219	0.0	0.4291352851780194	0.0	0.0	0.0	0.0	0.0	0.34410445378234733	0.0	0.0	0.0	0.0	0.0	0.04616825293018234	0.0	0.0	0.0	0.0	0.0	0.0	0.0	0.0	0.5265483101590128	0.0	0.0	0.0	0.0	0.0	0.24485074860138997	0.0	0.0	0.0
ENSG00000222765	0.0	0.0	0.0	0.0	0.0	0.0	0.0	0.0	0.0	0.0	0.033149895271756914	0.4343504922756911	0.0	0.0	0.0	0.0	0.0	0.0	0.0	0.0	0.0	0.0	0.0	0.0	0.0	0.0	0.0	0.2298797226763209	0.0	0.0	0.0	0.0	0.0	0.0	0.0	0.0	0.0	0.0	0.0	0.0	0.0	0.0	0.0	0.0	0.0
ENSG00000222788	0.0	0.0	0.0	0.0	0.0	0.0	0.0	0.0	0.0	0.0	0.0	0.0	0.0	0.0	0.0	0.0	0.0	0.0	0.0	0.0	0.0	0.0	0.0	0.0	0.0	0.0	0.0	0.0	0.0	0.0	0.0	0.0	0.0	0.0	0.0	0.0	0.0	0.0	0.0	0.0	0.0	0.0	0.0	0.0	0.0
ENSG00000222800	0.0	0.2121618288960677	0.0	0.0	0.0	0.0	0.0	0.0	0.0	0.0	0.0	0.0	0.0	0.0	0.3997733972447865	0.0	0.5142951685003261	0.0	0.0	0.0	0.16028023241967232	0.0	0.0	0.0	0.0	0.0	0.17203748986615314	0.0	0.0	0.0	0.0	0.0	0.0	0.0	0.4081577843301615	0.0	0.0	0.25705478437163776	0.0	0.0	0.0	0.0	0.0	0.0	0.0
ENSG00000222810	0.0	0.0	0.0	0.0	0.0	0.0	0.0	0.0	0.0	0.0	0.0	0.0	0.0	0.0	0.0	0.0	0.0	0.0	0.0	0.0	0.0	0.0	0.0	0.0	0.0	0.0	0.0	0.0	0.0	0.0	0.0	0.0	0.0	0.0	0.0	0.0	0.0	0.0	0.0	0.0	0.0	0.0	0.0	0.0	0.0
ENSG00000222923	0.0	0.0	0.36778794526939496	0.0	0.0	0.25985191628634985	0.0	0.0	0.0	0.0	0.0	0.0	0.0	0.0	0.0	0.0	0.0	0.0	0.0	0.0	0.0	0.0	0.0	0.0	0.0	0.0	0.0	0.0	0.0	0.0	0.0	0.0	0.0	0.0	0.0	0.0	0.0	0.0	0.0	0.0	0.0	0.0	0.0	0.0	0.0
ENSG00000222973	0.3441758145328499	0.2121618288960677	0.0	0.38444290282840415	0.0	0.0	0.0	0.0	0.0	0.0	0.0	0.0	0.47867938790328457	0.0	0.3997733972447865	0.0	0.0	0.0	0.0	0.0	0.0	0.0	0.0	0.0	0.0	0.0	0.043009372466538284	0.0	0.0	0.0	0.2400556145484226	0.0	0.0	0.0	0.0	0.0	0.4134813254115769	0.0	0.0	0.0	0.0	0.0	0.0	0.0	0.0
ENSG00000222985	2.06505e+16	4.66756e+16	2.05574e+16	2.30666e+16	4674122145569330	0.4841451492914097	3045371312226640	3846370858852890	1.89767e+16	4933558949643570	4627027487405220	2.2289e+16	2393396939516420	1.28948e+16	2.79841e+16	4746276822134150	2.05718e+16	1.23559e+16	3.18987e+16	3.16989e+16	4327566275331150	3834488741480910	1338665169771270	2.57397e+16	1.51572e+16	5062440795658900	1.16125e+16	1.17965e+16	549108235108598	2200020229186000	2400556145484220	3.19936e+16	2.44105e+16	215311308177896	6530524549282580	2.45261e+16	661570120658523	2.57055e+16	3385284282068650	1.83576e+16	3.29142e+16	3.64956e+16	4310380844746340	2.07128e+16	0.6328481115992711
ENSG00000223001	0.0	0.2121618288960677	0.0	0.0	0.0	0.0	0.0	0.0	0.0	0.0	0.06804452187360628	0.0	0.0	0.0	0.0	0.0	0.0	0.0	0.0	0.0	0.0	0.0	0.0	0.3217457730021668	0.0	0.0	0.043009372466538284	0.0	0.0	0.0	0.0	0.0	0.0	0.0	0.0	0.0	0.0	0.5141095687432755	0.0	0.0	0.47020242037871396	0.0	0.0	0.0	0.0
ENSG00000223078	0.0	0.0	0.512586348918763	0.0	0.0	0.0	0.0	0.0	0.3548793148198007	0.0	0.2544972274800235	0.6669161101870847	0.0	0.0	0.0	0.0	0.0	0.0	0.0	0.0	0.4795786481848463	0.7170795874816674	0.25034092741785635	0.0	0.32394489163013873	0.0	0.1286894609235004	0.0	0.0	0.0	0.0	1.59548e+16	0.4057743600193341	0.0	0.0	0.7338507944735848	0.0	3461131348625980	0.8440997553714498	0.0	0.0	0.0	0.0	0.0	0.0
ENSG00000223107	0.0	0.0	0.0	0.0	0.0	0.0	0.0	0.0	0.0	0.0	0.0	0.0	0.0	0.0	0.0	0.0	0.0	0.0	0.0	0.0	0.0	0.0	0.0	0.0	0.0	0.0	0.0	0.0	0.0	0.0	0.0	0.0	0.0	0.0	0.0	0.0	0.0	0.0	0.0	0.0	0.0	0.0	0.0	0.0	0.0
ENSG00000223125	0.3441758145328499	0.636485486688203	1.02787e+16	1.15333e+16	0.35954785735148737	0.24207257464570486	0.5075618853711071	0.8876240443506679	0.47441761033804936	1.02782e+16	0.37424487030483455	0.4457807683882093	0.0	0.21491384205081687	0.799546794489573	0.3390197730095822	1.54289e+16	0.0	1.27595e+16	0.0	0.8014011620983617	0.0	0.3346662924428185	2.25222e+16	0.0	0.3616029139756359	0.9031968217973041	0.4718583781250797	0.6101202612317757	0.0	0.720166843645268	0.533226781824882	1.08491e+16	0.3075875831112799	1.22447e+16	0.0	1.65393e+16	1.28527e+16	1.12843e+16	0.7343059739763579	0.47020242037871396	0.45619560528890557	0.6157686921066206	0.6904263762953343	0.6328481115992711
ENSG00000223156	0.0	0.0	0.0	0.0	0.0	0.0	0.0	0.0	0.0	0.0	0.0	0.0	0.0	0.0	0.0	0.0	0.0	0.0	0.0	0.0	0.0	0.0	0.0	0.0	0.0	0.0	0.0	0.0	0.0	0.0	0.0	0.0	0.0	0.0	0.0	0.0	0.0	0.0	0.0	0.0	0.0	0.0	0.7266835496910429	0.0	0.0
ENSG00000223198	0.0	0.0	0.0	0.0	0.0	0.3621558203360939	0.0	0.4426471612247425	0.0	0.0	0.0	1.33383e+16	0.0	0.0	0.0	0.0	0.0	0.0	0.0	0.0	0.0	0.0	0.0	0.0	0.0	0.0	0.0	0.0	0.0	0.0	0.0	0.0	0.0	0.0	0.0	0.7338507944735848	0.0	0.0	0.0	0.0	0.0	0.0	0.0	0.0	0.0
ENSG00000223247	0.0	0.636485486688203	1.02787e+16	0.38444290282840415	0.35954785735148737	0.0	0.5075618853711071	0.5917493629004453	0.47441761033804936	0.4111299124702978	0.34022260936803145	0.4457807683882093	0.0	0.0	0.3997733972447865	1.35608e+16	0.0	0.24711835655103376	0.0	0.3522102618622365	0.16028023241967232	0.4793110926851145	0.0	0.3217457730021668	0.21653158545804013	0.3616029139756359	0.12902811739961487	0.23592918906253985	0.3050601306158878	1.10001e+16	0.2400556145484226	0.0	0.8136843745650857	0.6151751662225599	0.4081577843301615	0.0	0.0	0.0	0.0	0.0	0.705303630568071	0.45619560528890557	0.0	0.0	0.0
ENSG00000223327	0.0	0.42883773925800917	0.0	0.38853272094359986	0.7267456691147085	0.0	0.0	0.29902228444437395	0.23973230309635474	0.0	0.0687683997658787	0.0	0.0	0.0	0.0	0.0	0.0	0.0	0.0	0.0	0.0	0.0	0.16911328607482848	0.6503372007490604	0.0	0.7308995069720299	0.21733459491069881	0.0	0.9249163534630642	0.2779280874636578	0.7278281930457495	0.0	0.2741135304385927	0.0	0.41249988841878027	0.0	0.41788006291595536	0.5195788194745868	0.0	0.37105886982847874	0.0	0.0	0.0	0.0	0.6395805383184123
ENSG00000223336	0.0	0.0	0.0	0.0	0.0	0.0	0.0	0.2974401559552503	0.23846387821224702	0.0	0.034202272899431736	0.4481393967923797	0.481212083077376	0.0	0.0	0.0	0.0	0.0	0.0	0.0	0.0	0.0	0.0	0.3234481315894798	0.0	0.0	0.0	0.23717749165017235	0.30667420538105117	0.0	0.0	0.0	0.0	0.0	0.0	0.0	0.0	0.0	0.0	0.0	0.0	0.0	0.0	0.0	0.0
ENSG00000239122	0.0	0.0	0.0	0.0	0.0	0.0	0.0	0.0	0.2423100697963155	0.0	0.0	0.4553674515793536	0.48897356828830135	0.0	0.0	0.0	0.0	0.0	0.0	0.0	0.0	0.0	0.0	0.0	0.0	0.0	0.0	0.0	0.0	0.0	0.0	0.0	0.0	0.0	0.0	0.0	0.0	0.0	0.0	0.0	0.0	0.0	0.0	0.0	0.0
ENSG00000251718	0.0	0.0	0.0	0.0	0.0	0.0	0.0	0.0	0.0	0.0	0.0	0.489585814992831	0.0	0.0	0.4390574883035228	0.0	0.0	0.0	0.0	0.0	0.17603031306206787	0.5264110266483917	0.0	1.06009e+16	0.0	0.0	0.0	0.0	0.0	0.0	0.26364489459075313	0.0	0.0	0.0	0.0	0.0	0.0	0.0	0.0	0.0	0.0	0.0	0.0	0.0	0.0
ENSG00000251870	0.0	0.0	0.0	0.43221391442246615	0.0	0.0	0.0	0.0	0.0	0.0	0.0	0.0	0.0	0.0	0.0	0.0	0.0	0.0	0.0	0.0	0.0	0.0	0.0	0.0	0.2434378771421753	0.0	0.0	0.0	0.0	0.3091744404921164	0.0	0.0	0.0	0.34580852539137985	0.0	0.0	0.46486066170532314	0.0	0.6343234848057642	0.0	0.2643149700353718	0.0	0.0	0.0	0.0
ENSG00000251877	0.0	0.0	0.0	0.0	0.0	0.0	0.0	0.0	0.0	0.0	0.0	0.0	0.0	0.0	0.0	0.0	0.0	0.0	0.0	0.0	0.0	0.0	0.0	0.0	0.0	0.0	0.0	0.0	0.0	0.0	0.0	0.0	0.0	0.0	0.0	0.0	0.0	0.0	0.0	0.0	0.0	0.0	0.0	0.0	0.0
ENSG00000251994	0.0	0.0	0.0	0.0	0.0	0.0	0.0	0.0	0.0	0.0	0.0	0.0	0.0	0.0	0.0	0.0	0.0	0.0	0.0	0.0	0.0	0.0	0.22548438143310467	0.43355813383270697	0.0	0.0	0.0	0.0	0.0	0.0	0.0	0.0	0.7309694145029139	0.41447972192300137	0.0	0.0	0.0	0.0	0.0	0.0	0.0	0.0	0.0	0.4651808918301898	0.0
ENSG00000252018	0.0	0.0	0.0	0.0	0.0	0.0	0.0	0.0	0.0	0.0	0.0	0.0	0.0	0.0	0.0	0.0	0.0	0.0	0.0	0.0	0.0	0.0	0.0	0.0	0.0	0.0	0.0	0.0	0.0	0.0	0.3257897626014307	0.0	0.0	0.0	0.0	0.0	0.0	0.0	0.0	0.0	0.0	0.0	0.8356860821446993	0.0	0.0
ENSG00000252066	0.0	0.0	0.0	0.0	0.0	0.0	0.0	0.0	0.0	0.0	0.0	0.0	0.0	0.0	0.0	0.0	0.0	0.0	0.0	0.0	0.0	0.0	0.0	0.0	0.0	0.0	0.0	0.0	0.0	0.0	0.0	0.0	0.0	0.0	0.0	0.0	0.0	0.0	0.0	0.0	0.0	0.0	0.0	0.0	0.0
ENSG00000252184	0.0	0.0	0.0	0.0	0.0	0.0	0.0	0.0	0.0	0.0	0.0	0.0	0.0	0.0	0.0	0.0	0.0	0.0	0.0	0.0	0.0	0.0	0.0	0.0	0.0	0.0	0.0	0.0	0.0	0.0	0.0	0.0	0.0	0.0	0.0	0.0	0.0	0.0	0.0	0.0	0.0	0.0	0.0	0.0	0.0
ENSG00000252212	0.0	0.0	0.0	0.0	0.0	0.0	0.0	0.0	0.0	0.0	0.0	0.0	0.0	0.0	0.0	0.0	0.0	0.0	0.0	0.0	0.0	0.0	0.0	0.0	0.0	0.0	0.0	0.0	0.0	0.0	0.0	0.0	0.0	0.0	0.0	0.0	0.0	0.0	0.0	0.0	0.0	0.0	0.0	0.0	0.0
ENSG00000252255	0.0	0.0	0.0	0.0	0.0	0.0	0.0	0.0	0.0	0.0	0.0	0.0	0.0	0.0	0.0	0.0	0.0	0.0	0.0	0.0	0.215980455033601	0.0	0.0	0.0	0.0	0.0	0.0	0.0	0.0	0.0	0.0	0.0	0.0	0.0	0.0	0.0	0.0	0.0	0.0	0.0	0.0	0.0	0.0	0.0	0.0
ENSG00000252343	0.0	0.0	0.0	0.0	0.0	0.0	0.0	0.0	0.0	0.0	0.0	0.0	0.0	0.0	0.0	0.0	0.0	0.0	0.0	0.0	0.0	0.0	0.0	0.0	0.0	0.0	0.0	0.0	0.0	0.0	0.0	0.0	0.0	0.0	0.0	0.0	0.0	0.0	0.0	0.47780183238187673	0.0	0.0	0.0	0.0	0.0
ENSG00000252468	0.0	0.0	0.0	0.0	0.0	0.0	0.0	0.0	0.0	0.0	0.0	0.0	0.0	0.0	0.0	0.0	0.0	0.0	0.0	0.0	0.0	0.0	0.0	0.0	0.0	0.0	0.0	0.0	0.0	0.0	0.0	0.0	0.0	0.0	0.0	0.0	0.0	0.0	0.0	0.0	0.0	0.0	0.0	0.0	0.0
ENSG00000252604	0.0	0.6265919299003035	0.33729775291545544	0.0	1061877091659830	0.0	0.49967232238606407	0.5825511862750496	0.0	0.0	0.13397367001020927	0.43885153364642365	0.0	0.0	0.0	0.0	0.5063009430832226	0.0	0.0	0.0	0.15778882984320072	0.0	0.0	1266978173480030	0.21316580951827785	0.0	0.084681665996293	0.23226189596830346	0.3003182633006149	0.0	0.23632418012539017	0.0	0.8010364309189963	0.6056128579393076	0.0	1.44869e+16	0.0	0.0	0.0	0.36144594573965805	0.0	0.0	0.0	0.33984718004174486	0.0
ENSG00000252635	0.0	0.21328437825530613	0.6888726593934699	0.0	0.0	0.0	0.5102473979921184	0.5948803119105006	0.0	0.20665260150623432	0.17101136449715865	0.0	0.0	0.0	0.0	0.0	0.5170163069579998	0.0	1.2827e+16	0.0	0.0	0.0	0.3364370135668545	0.6468962631789597	0.0	0.7270323138134477	0.17294774113528624	0.4743549833003447	0.6133484107621023	0.0	0.0	1.0721e+16	0.0	0.0	0.0	0.0	0.0	1.03366e+16	0.5671993065194398	0.3690955953849418	0.4726902638727813	0.6879140079753336	0.0	0.0	0.0
ENSG00000252639	0.0	0.0	0.0	0.0	0.0	0.0	0.0	0.0	0.0	0.0	0.0	0.0	0.0	0.0	0.0	0.0	0.0	0.0	0.0	0.0	0.0	0.0	0.0	0.0	0.0	0.0	0.0	0.0	0.0	0.0	0.0	0.0	0.0	0.0	0.0	0.0	0.0	0.0	0.0	0.0	0.0	0.0	0.0	0.0	0.0
ENSG00000252763	0.0	0.0	0.0	0.0	0.0	0.0	0.0	0.0	0.0	0.0	0.0	0.0	0.0	0.0	0.0	0.0	0.0	0.0	0.0	0.0	0.0	0.0	0.0	0.0	0.0	0.0	0.0	0.0	0.0	0.0	0.0	0.0	0.0	0.0	0.0	0.0	0.0	0.0	0.0	0.0	0.0	0.0	0.0	0.0	0.0
ENSG00000252847	0.0	0.0	0.0	0.0	0.0	0.0	0.0	0.0	0.0	0.0	0.0	0.0	0.0	0.0	0.0	0.0	0.0	0.0	0.0	0.0	0.0	0.0	0.0	0.0	0.0	0.0	0.0	0.0	0.0	0.0	0.0	0.0	0.0	0.0	0.0	0.0	0.0	0.0	0.0	0.0	0.0	0.0	0.0	0.0	0.0
ENSG00000253025	0.0	0.0	0.0	0.0	0.0	0.0	0.0	0.0	0.0	0.0	0.0	0.0	0.0	0.0	0.0	0.0	0.0	0.0	0.0	0.0	0.0	0.0	0.0	0.0	0.0	0.0	0.0	0.0	0.0	0.0	0.0	0.0	0.0	0.0	0.0	0.0	0.0	0.0	0.0	0.0	0.0	0.0	0.0	0.0	0.0
ENSG00000253097	0.0	0.0	0.0	0.0	0.0	0.0	0.0	0.0	0.0	0.0	0.0	0.0	0.0	0.0	0.0	0.0	0.0	0.0	0.0	0.0	0.0	0.0	0.0	0.0	0.0	0.0	0.0	0.0	0.0	0.0	0.0	0.0	0.0	0.0	0.0	0.0	0.0	0.0	0.0	0.0	0.0	0.0	0.0	0.0	0.0
ENSG00000253099	0.0	0.0	0.0	0.0	0.0	0.0	0.0	0.0	0.0	0.0	0.0	0.0	0.0	0.0	0.0	0.0	0.7574890078686974	0.0	0.0	0.0	0.23607166015300574	0.0	0.0	0.0	0.0	0.0	0.0	0.0	0.0	0.0	0.0	0.0	0.39948328467019717	0.0	0.0	0.0	0.0	0.0	0.0	0.0	0.0	0.0	0.0	0.0	0.0
ENSG00000273694	0.0	0.0	0.0	0.0	0.0	0.0	0.0	0.0	0.0	0.0	0.0	0.0	0.0	0.0	0.0	0.0	0.0	0.0	0.0	0.0	0.0	0.0	0.0	0.0	0.0	0.0	0.0	0.0	0.0	0.0	0.0	0.0	0.0	0.0	0.0	0.0	0.0	0.0	0.0	0.0	0.0	0.0	0.0	0.0	0.0
ENSG00000273709	0.0	0.0	0.0	0.0	0.0	0.0	0.0	0.0	0.0	0.0	0.0	0.0	0.0	0.0	0.0	0.0	0.0	0.0	0.0	0.0	0.0	0.0	0.0	0.0	0.0	0.0	0.0	0.0	0.0	0.0	0.0	0.0	0.0	0.0	0.0	0.0	0.0	0.0	0.0	0.0	0.0	0.0	0.0	0.0	0.0
ENSG00000274062	0.0	0.0	0.0	0.0	0.0	0.0	0.0	0.0	0.0	0.0	0.0	0.0	0.0	0.0	0.0	0.0	0.0	0.0	0.0	0.0	0.0	0.0	0.0	0.0	0.0	0.0	0.0	0.0	0.0	0.0	0.0	0.0	0.0	0.0	0.0	0.0	0.0	0.0	0.0	0.0	0.0	0.0	0.0	0.0	0.0
ENSG00000274202	0.0	0.0	0.0	0.0	0.0	0.0	0.0	0.0	0.0	0.0	0.0	0.0	0.0	0.0	0.0	0.0	0.0	0.0	0.0	0.0	0.0	0.0	0.0	0.0	0.0	0.0	0.0	0.0	0.0	0.0	0.0	0.0	0.0	0.0	0.0	0.0	0.0	0.0	0.0	0.0	0.0	0.0	0.0	0.0	0.0
ENSG00000274432	0.0	0.0	0.0	0.0	0.0	0.0	0.0	0.0	0.0	0.0	0.0	0.0	0.0	0.0	0.0	0.0	0.0	0.0	0.0	0.0	0.0	0.0	0.0	0.0	0.0	0.0	0.0	0.0	0.0	0.0	0.0	0.0	0.0	0.0	0.0	0.0	0.0	0.0	0.0	0.0	0.0	0.0	0.0	0.0	0.0
ENSG00000274452	0.3441758145328499	1272970973376400	1.71312e+16	1.92221e+16	5033670002920820	1452435447874220	1.52269e+16	1.77525e+16	1.42325e+16	4.1113e+16	2313513743702610	1.78312e+16	0.47867938790328457	0.0	1599093588979140	0.6780395460191644	3600066179502280	0.0	1.27595e+16	0.0	2564483718714750	0.958622185370229	0.5019994386642276	2.25222e+16	0.8661263418321605	2169617483853810	0.5161124695984595	2.12336e+16	2.13542e+16	1.37501e+16	1440333687290530	1.59968e+16	0.5424562497100572	1.84553e+16	4.08158e+16	0.4905213205165541	2067406627057880	0.5141095687432755	1.69264e+16	6.97591e+16	3.29142e+16	1.36859e+16	2463074768426480	0.6904263762953343	0.6328481115992711
ENSG00000274585	0.0	0.0	0.0	0.0	0.0	0.0	0.0	0.0	0.0	0.0	0.0	0.0	0.0	0.0	0.0	0.0	0.0	0.0	0.0	0.0	0.0	0.0	0.0	0.0	0.0	0.0	0.0	0.0	0.0	0.0	0.0	0.0	0.0	0.0	0.0	0.0	0.0	0.0	0.0	0.0	0.0	0.0	0.0	0.0	0.0
ENSG00000274755	0.0	0.0	0.0	0.0	0.0	0.0	0.0	0.0	0.0	0.0	0.0	0.0	0.0	0.0	0.0	0.0	0.0	0.0	0.0	0.0	0.0	0.0	0.0	0.0	0.0	0.0	0.0	0.0	0.0	0.0	0.0	0.0	0.0	0.0	0.0	0.0	0.0	0.0	0.0	0.0	0.0	0.0	0.0	0.0	0.0
ENSG00000274862	0.0	0.0	0.0	0.0	0.0	0.0	0.0	0.0	0.0	0.0	0.0	0.0	0.0	0.0	0.0	0.0	0.0	0.0	0.0	0.0	0.0	0.0	0.0	0.0	0.0	0.0	0.0	0.0	0.0	0.0	0.0	0.0	0.0	0.0	0.0	0.0	0.0	0.0	0.0	0.0	0.0	0.0	0.0	0.0	0.0
ENSG00000275219	0.0	0.0	0.0	0.0	0.0	0.0	0.0	0.0	0.0	0.0	0.0	0.0	0.0	0.0	0.0	0.0	0.0	0.0	0.0	0.0	0.0	0.0	0.0	0.0	0.0	0.0	0.0	0.0	0.0	0.0	0.0	0.0	0.0	0.0	0.0	0.0	0.0	0.0	0.0	0.0	0.0	0.0	0.0	0.0	0.0
ENSG00000275616	0.0	0.0	0.0	0.0	0.0	0.0	0.0	0.0	0.0	0.0	0.0	0.0	0.0	0.0	0.0	0.0	0.0	0.0	0.0	0.0	0.0	0.0	0.0	0.0	0.0	0.0	0.0	0.0	0.0	0.0	0.0	0.0	0.0	0.0	0.0	0.0	0.0	0.0	0.0	0.0	0.0	0.0	0.0	0.0	0.0
ENSG00000276596	0.0	0.0	0.0	0.0	0.0	0.0	0.0	0.0	0.0	0.0	0.0	0.0	0.0	0.0	0.0	0.0	0.0	0.0	0.0	0.0	0.0	0.0	0.0	0.0	0.0	0.0	0.0	0.0	0.0	0.0	0.0	0.0	0.0	0.0	0.0	0.0	0.0	0.0	0.0	0.0	0.0	0.0	0.0	0.0	0.0
ENSG00000276711	0.0	0.0	0.0	0.0	0.0	0.0	0.0	0.0	0.0	0.0	0.0	0.0	0.0	0.0	0.0	0.0	0.0	0.0	0.0	0.0	0.0	0.0	0.0	0.0	0.0	0.0	0.0	0.0	0.0	0.0	0.0	0.0	0.0	0.0	0.0	0.0	0.0	0.0	0.0	0.0	0.0	0.0	0.0	0.0	0.0
ENSG00000277084	0.0	0.0	0.0	0.0	0.7153308156731162	0.0	0.5049044933011014	0.0	0.0	0.0	0.06768826783238321	0.0	0.0	0.0	0.0	0.33724480037602417	0.0	0.0	0.0	0.0	0.0	0.0	0.1664570564506165	0.0	0.0	0.0	0.0	0.0	0.30346295715716587	0.0	0.0	0.0	0.0	0.30597717691698006	0.0	0.4879531460635878	0.0	0.0	0.0	0.36523072004059687	0.0	0.0	0.0	0.34340578925684173	0.0
ENSG00000277248	0.0	0.0	0.0	0.0	0.0	0.0	0.0	0.0	0.0	0.0	0.0	0.0	0.0	0.0	0.0	0.0	0.0	0.0	0.0	0.0	0.0	0.0	0.0	0.0	0.0	0.0	0.0	0.0	0.0	0.0	0.0	0.0	0.0	0.0	0.0	0.0	0.0	0.0	0.0	0.0	0.0	0.0	0.0	0.0	0.0
ENSG00000277903	0.0	0.0	0.0	0.0	0.0	0.0	0.0	0.0	0.0	0.0	0.0	0.0	0.0	0.0	0.0	0.0	0.0	0.0	0.0	0.0	0.0	0.0	0.0	0.0	0.0	0.0	0.0	0.0	0.0	0.0	0.0	0.0	0.0	0.0	0.0	0.0	0.0	0.0	0.0	0.0	0.0	0.0	0.0	0.0	0.0
ENSG00000278048	0.0	0.0	0.0	0.0	0.0	0.0	0.0	0.0	0.0	0.0	0.0	0.0	0.0	0.0	0.0	0.0	0.0	0.0	0.0	0.0	0.0	0.0	0.0	0.0	0.0	0.0	0.0	0.0	0.0	0.0	0.0	0.0	0.0	0.0	0.0	0.0	0.0	0.0	0.0	0.0	0.0	0.0	0.0	0.0	0.0
ENSG00000278135	0.0	0.0	0.0	0.0	0.0	0.0	0.0	0.0	0.0	0.0	0.0	0.0	0.0	0.0	0.0	0.0	0.0	0.0	0.0	0.0	0.0	0.0	0.0	0.0	0.0	0.0	0.0	0.0	0.0	0.0	0.0	0.0	0.0	0.0	0.0	0.0	0.0	0.0	0.0	0.0	0.0	0.0	0.0	0.0	0.0
ENSG00000278234	0.0	0.0	0.0	0.0	0.0	0.0	0.0	0.0	0.0	0.0	0.0	0.0	0.0	0.0	0.0	0.0	0.0	0.0	0.0	0.0	0.0	0.0	0.0	0.0	0.0	0.0	0.05878978970246241	0.0	0.0	0.0	0.0	0.0	0.0	0.0	0.0	0.0	0.0	0.0	0.0	0.0	0.0	0.0	0.0	0.0	0.0
ENSG00000278591	0.0	0.0	0.0	0.0	0.0	0.0	0.0	0.0	0.0	0.0	0.0	0.0	0.0	0.0	0.0	0.0	0.0	0.0	0.0	0.0	0.0	0.0	0.0	0.0	0.0	0.0	0.0	0.0	0.0	0.0	0.0	0.0	0.0	0.0	0.0	0.0	0.0	0.0	0.0	0.0	0.0	0.0	0.0	0.0	0.0
ENSG00000278774	0.0	0.0	0.0	0.0	0.0	0.0	0.0	0.29432559934838903	0.0	0.0	0.0	0.0	0.0	0.0	0.0	0.0	0.0	0.0	0.6346340515094903	0.0	0.0	0.0	0.0	0.0	0.0	0.0	0.0	0.0	0.6069259143143317	0.0	0.0	0.0	0.0	0.0	0.0	0.0	0.0	0.0	0.0	0.0	0.0	0.0	0.0	0.0	0.0

## Sheet: Hs RF00012 CAGE
	acantholytic_squamous_carcinoma_cell_line:HCC1806.CNhs11844.10717-109I6	achilles_tendon_donor2.CNhs13435.10292-104G4	acute_lymphoblastic_leukemia_(B-ALL)_cell_line:BALL-1.CNhs11251.10455-106G5	acute_lymphoblastic_leukemia_(B-ALL)_cell_line:NALM-6.CNhs11282.10534-107G3	acute_lymphoblastic_leukemia_(T-ALL)_cell_line:HPB-ALL.CNhs10746.10429-106D6	acute_lymphoblastic_leukemia_(T-ALL)_cell_line:Jurkat.CNhs11253.10464-106H5	acute_myeloid_leukemia_(FAB_M0)_cell_line:KG-1.CNhs13053.10827-111C8	acute_myeloid_leukemia_(FAB_M1)_cell_line:HYT-1.CNhs13054.10828-111C9	acute_myeloid_leukemia_(FAB_M2)_cell_line:Kasumi-1.CNhs13502.10788-110H5	acute_myeloid_leukemia_(FAB_M2)_cell_line:Kasumi-6.CNhs13052.10792-110H9	acute_myeloid_leukemia_(FAB_M2)_cell_line:NKM-1.CNhs11864.10765-110E9	acute_myeloid_leukemia_(FAB_M3)_cell_line:HL60.CNhs13055.10829-111D1	acute_myeloid_leukemia_(FAB_M4)_cell_line:FKH-1.CNhs13503.10830-111D2	acute_myeloid_leukemia_(FAB_M4)_cell_line:HNT-34.CNhs13504.10831-111D3	acute_myeloid_leukemia_(FAB_M4eo)_cell_line:EoL-1.CNhs13056.10832-111D4	acute_myeloid_leukemia_(FAB_M4eo)_cell_line:EoL-3.CNhs13057.10833-111D5	acute_myeloid_leukemia_(FAB_M5)_cell_line:NOMO-1.CNhs13050.10764-110E8	acute_myeloid_leukemia_(FAB_M5)_cell_line:P31/FUJ.CNhs13051.10770-110F5	acute_myeloid_leukemia_(FAB_M5)_cell_line:THP-1_(fresh).CNhs10722.10399-106A3	acute_myeloid_leukemia_(FAB_M5)_cell_line:THP-1_(revived).CNhs10723.10400-106A4	acute_myeloid_leukemia_(FAB_M5)_cell_line:THP-1_(thawed).CNhs10724.10405-106A9	acute_myeloid_leukemia_(FAB_M5)_cell_line:U-937_DE-4.CNhs13058.10834-111D6	acute_myeloid_leukemia_(FAB_M6)_cell_line:EEB.CNhs13059.10835-111D7	acute_myeloid_leukemia_(FAB_M6)_cell_line:F-36E.CNhs13060.10836-111D8	acute_myeloid_leukemia_(FAB_M6)_cell_line:F-36P.CNhs13505.10837-111D9	acute_myeloid_leukemia_(FAB_M7)_cell_line:MKPL-1.CNhs11888.10802-111A1	acute_myeloid_leukemia_(FAB_M7)_cell_line:M-MOK.CNhs13049.10699-109G6	adenocarcinoma_cell_line:IM95m.CNhs11882.10796-110I4	Adipocyte_-_breast_donor1.CNhs11051.11376-118A8	Adipocyte_-_breast_donor2.CNhs11969.11327-117E4	Adipocyte_-_omental_donor1.CNhs11054.11473-119C6	Adipocyte_-_omental_donor2.CNhs12067.11474-119C7	Adipocyte_-_omental_donor3.CNhs12068.11475-119C8	Adipocyte_-_perirenal_donor1.CNhs12069.11476-119C9	Adipocyte_-_subcutaneous_donor1.CNhs12494.11259-116F8	Adipocyte_-_subcutaneous_donor2.CNhs11371.11336-117F4	Adipocyte_-_subcutaneous_donor3.CNhs12017.11408-118E4	adipose_tissue_adult_pool1.CNhs10615.10010-101C1	adrenal_cortex_adenocarcinoma_cell_line:SW-13.CNhs11893.10810-111A9	adrenal_gland_adult_pool1.CNhs11793.10081-102A9	adult_T-cell_leukemia_cell_line:ATN-1.CNhs10738.10421-106C7	alveolar_cell_carcinoma_cell_line:SW_1573.CNhs11838.10708-109H6	Alveolar_Epithelial_Cells_donor1.CNhs11325.11510-119G7	Alveolar_Epithelial_Cells_donor2.CNhs12084.11590-120G6	Alveolar_Epithelial_Cells_donor3.CNhs12119.11671-122G6	Amniotic_Epithelial_Cells_donor1.CNhs11341.11533-120A3	Amniotic_Epithelial_Cells_donor2.CNhs12098.11613-122A2	Amniotic_Epithelial_Cells_donor3.CNhs12125.11694-123A2	amniotic_membrane_cells_donor1.CNhs12502.12235-129G3
ENSG00000199666	0	0	0	0	0	0	0.121370261170803	732852103882507	0	0	4.45602e+16	0	0.25717234169360897	0.33149294795585899	0	878435414439081	0.12972214159711001	698353555086854	0	0	0	0	0	0	0.17485103566188701	0	0.38274627443842302	0.67013288188053899	0	0	0	0	0	0	0	0	0	0	0.25787192731711001	0	0	0.112859403227416	0	0	0	0	0	0	0.411639542614333
ENSG00000221040	0.907701641401088	0	0	0	1.18155e+16	0	0	0	0.26353573899896598	0.147589794848422	0.34277072662040298	0	0.38575851254041399	0.11049764931861999	0	0.26353062433172503	0.12972214159711001	0	0	0	0	0	0.45824884565534002	0	0.17485103566188701	0	0.19137313721921201	0	0	0	0	0	0	0	0	0	0.34600668304045101	0	0.38680789097566498	0	0	0.112859403227416	0.59448599349706599	0	0	0	0	0	0.411639542614333
ENSG00000212610	0.18154032828021799	0	0	0	0.29538790270210702	0.279483938129924	0	0	0	0	0.114256908873468	0	0	0.22099529863723899	0	878435414439081	0.12972214159711001	0	0	0	0	0	0	0	0.17485103566188701	0	0	0	0	0	0	0	0.44998284684434597	0	0	0	0	0	0	0	0	0.112859403227416	0	0.224516334783423	0	0	0	0	0
ENSG00000277754	0	0	0	0	0.29538790270210702	0	0	0	0	0	0	0	0	0	0	0	0	0	0	0	0	0	0	0	0	0	0	0	0	0	0	0	0	0	0	0	0	0	0	0	0	0	0	0	0	0	0	0	0
ENSG00000200318	0.18154032828021799	0	0	0.32405215909572299	0.88616370810632195	0	0	0	0	0	0	0	0	0.33149294795585899	0.106516011563314	0.26353062433172503	0	698353555086854	0	0	0	0.63894210793679596	0.11456221141383501	0	0	0	0.19137313721921201	0.167533220470135	0	0	0	0	0	0.31735426975648501	0	0	0	0.79437738775127897	0	0	0.73311703010291396	0.112859403227416	0	0	0.46702585742286001	0	0	0.24281603592838999	0
ENSG00000265185	0	0	0	0	0	0	0	0	0	0	0	0	0	0	0	0	0	0	0	0	0	0	0	0	0	0	0	0	0	0	0	0	0	0	0	0	0	0	0	0	0	0	0	0	0	0	0	0	0
ENSG00000262074	0	0	0	0.64810431819144598	0	0.55896787625984901	0	0	0	0	0	0	0	0	0.106516011563314	878435414439081	0	0	0	0	0	0	0	0	0	0	0	0	0	0	0	0	0	0.31735426975648501	0	0	0.34600668304045101	0	0.51574385463422001	0	0	0	0	0	0	0	0	0	0
ENSG00000281000	2.90465e+16	0	145485285439176	2.91647e+16	2.65849e+16	11179357525197	0.24274052234160601	0.29314084155300302	0	0.22138469227263299	3.08494e+16	0.57486759162817802	0.64293085423402296	1.32597e+16	0.426064046253257	1.93256e+16	0.25944428319422103	1.04753e+16	0.55418560106636605	0	0	1.70385e+16	0.80193547989684399	1.1431e+16	0.34970207132377401	1.66703e+16	0.76549254887684703	0.67013288188053899	1.96982e+16	0.454233487962658	1.86266e+16	1.35559e+16	0.89996569368869195	0.95206280926945597	0.260033672602481	0	1.73003e+16	0	1.4183e+16	0	183279257525729	2.14433e+16	1.78346e+16	1.12258e+16	0	0.69296708624200998	0	0.24281603592838999	0.411639542614333
ENSG00000263934	0	0	0	0	0.29538790270210702	0	0	0	0	0	0	0	0	0.33149294795585899	0	0	0	0	0	0	0	0	0	0	0.17485103566188701	0	0	0	0	0	0	0	0	0	0.13001683630124	0	0	0	0	0	0	0	0	0	0	0	0	0	0.411639542614333
ENSG00000264940	0	0	0	0	0	0	0	0	0	0	0.22851381774693499	0	0	0	0	0	0	0	0	0	0	0.21298070264559901	0	0	0	0	0	0	0	0	0	0	0	0	0	0	0.34600668304045101	0	0	0	0	0	0	0	0	0	0	0	0
ENSG00000200538	0.36308065656043498	0	0.58194114175670297	0.32405215909572299	0.29538790270210702	0	0.364110783512408	0.14657042077650201	0	0	0.34277072662040298	958112652713629	0	0.11049764931861999	0.106516011563314	878435414439081	0	0	0	0	0	0	0	0	0	0	0	0.50259966141040402	0	0	0	0.45186241224998902	0.22499142342217299	0	0	0	103802004912135	0	0	0	1.46623e+16	0.225718806454832	0	0.44903266956684601	0.46702585742286001	0	0	0	0.411639542614333
ENSG00000212195	5.50067e+16	7.14403e+16	2.76422e+16	9.08642e+16	7.57965e+16	1.99831e+16	134720989899591	1.08462e+16	7.7743e+16	1.25451e+16	1.73671e+16	1.79167e+16	110584106928252	6.58566e+16	5.62405e+16	3.3117e+16	7.005e+16	113831629479157	4.10097e+16	3.49429e+16	2.11916e+16	2.96043e+16	7.67567e+16	411516177604462	2.95498e+16	6.66812e+16	4.45899e+16	477469678339884	157585807194785	3.17963e+16	2.98026e+16	0.45186241224998902	0.44998284684434597	126941707902594	117015152671116	4.91206e+16	3.11406e+16	1.37427e+16	5.96974e+16	4.34481e+16	109234437485334	5.41725e+16	1.84291e+16	4.04129e+16	0.46702585742286001	110874733798722	0.48121519384717398	4.85632e+16	2.26402e+16
ENSG00000212539	127078229796152	0	0	0	0	0	0	0	0	0	0	0	0	0	0	878435414439081	0	0	0	0	0	0	0	0	0	0	0	0	0	0	0	0	0	0	0	0	0	0	0	0	0	0	0	0	0	0	0	0	0
ENSG00000212182	0.18154032828021799	0	0	0	0.59077580540421504	0	0	0	0	0	0.114256908873468	0	0	0	0	0	0	0	0	0	0	0	0	0	0	0	0	0.33506644094026999	0	0	0	0	0	0	0	0	0	0	0	0	0	0	0	0	0	0.69296708624200998	0	0	0
ENSG00000281710	0.72616131312087095	0	0.87291171263505496	0.97215647728716803	0.59077580540421504	0.279483938129924	0.728221567024817	0.36642605194125399	0	0.29517958969684399	2.51365e+16	114973518325636	0.25717234169360897	0.77348354523033802	0.95864410406982703	0.70274833155126504	0.64861070798555198	0.69835355508685504	0.55418560106636605	0	0	106490351322799	1.26018e+16	0	0.69940414264754802	250054426351734	0.57411941165763503	1.67533e+16	0	204405069583196	0	0.45186241224998902	1.79993e+16	158677134878243	0.52006734520496101	0	2.07604e+16	1.58875e+16	1.16042e+16	0	0.73311703010291396	135431283872899	0.59448599349706599	2.46968e+16	0	0	0.48121519384717398	0	0
ENSG00000202268	0.18154032828021799	0	0.29097057087835199	0	0	0	0	0	0	0	0.114256908873468	0	0	0	0	0	0	0	0	0	0	0.21298070264559901	0	0	0	0	0	0	0	0	0	0	0	0	0	0	0.34600668304045101	0	0	0	0	0	0	0	0.46702585742286001	0	0	0	0
ENSG00000200222	0	0	0	0	0	0	0	0	0	0	0	0	0	0	0	0	0	0	0	0	0	0	0	0	0	0	0	0	0	0	0	0	0	0	0	0	0	0	0	0	0	0	0	0	0	0	0	0	0
ENSG00000212598	0	0	0	0	0.29538790270210702	0	0	0	0	0	0	0	0	0	0	0	0	0	0	0	0	0	0	0	0	0	0	0	0	0	0	0.45186241224998902	0.22499142342217299	0	0	0	0	0	0	0	0	0	0	0	0	0	0	0	0
ENSG00000271817	0	0	0	0.32405215909572299	0.29538790270210702	0	0.48548104468321102	0	0	0	0.45702763549387099	0.38324506108545198	0.38575851254041399	0.11049764931861999	0.106516011563314	0.26353062433172503	0.12972214159711001	698353555086854	0	0	0.60895299179157603	0.42596140529119703	0.34368663424150497	0	0.52455310698566104	0	0.38274627443842302	0.167533220470135	0	0	0	0.45186241224998902	0.89996569368869195	0.31735426975648501	0	0	0	0	0.25787192731711001	0	0	0.677156419364496	196180377854032	0.67354900435026899	0.46702585742286001	0	0	0	0
ENSG00000201368	0.54462098484065302	0	0	0.32405215909572299	1.18155e+16	0	0	0	0.26353573899896598	0	0.68554145324080595	0	0.38575851254041399	0.99447884386757701	0	878435414439081	0	698353555086854	0	0	0	0.21298070264559901	0.11456221141383501	0	0.52455310698566104	0	0.19137313721921201	0.167533220470135	0	0	0	0	0	0.31735426975648501	0	0	0	0	0.128935963658555	0	0	0.225718806454832	0	0	0	0	0	0	0.411639542614333
ENSG00000200492	0	0	0	0	0	0	0	0	0.13176786949948299	0	0	958112652713629	0	0.11049764931861999	0	0	0	0	0	0	0	0	0	0	0.17485103566188701	0	0	0	0	0	0	0	0	0	0	0	0	0	0	0	0	0	0	0	0	0	0	0	0.411639542614333
ENSG00000202233	0.18154032828021799	0	0	0	0	0	0	0	0	0	0.114256908873468	0	0	0	0	0	0	698353555086854	0	0	0	0	0	0	0.17485103566188701	0	0	0	0	0	0	0	0	0	0	0	0	0.79437738775127897	0	0	0	0	0	0	0	0	0	0	0
ENSG00000201329	0.18154032828021799	0	0	0	0	0	0	0	0.13176786949948299	0	0.114256908873468	0	0.12858617084680499	0.44199059727447898	0	0.17568708288781601	0	0	0	0	0	0	0	0	0.17485103566188701	0	0	0	0	0	0	0	0	0	0	0	0	0	0	0	0	0	0	0.224516334783423	0	0	0	0	0
ENSG00000207215	0	0	0	0.32405215909572299	0	0.279483938129924	0	0	0	0	0.22851381774693499	0	0	0.88398119454895796	0	0	0	698353555086854	0	0	0	0	0	0	0.17485103566188701	0	0	0	0	0	0	0	0	0	0	0	0.34600668304045101	0	0	0	0	0.112859403227416	0	0	0	0	0	0	0
ENSG00000212434	0.18154032828021799	0	0	0	0.29538790270210702	0	0.121370261170803	732852103882507	0	0	0.22851381774693499	958112652713629	0	0.11049764931861999	0.213032023126628	0	0	0	0	0	0	0.85192281058239505	0.22912442282767001	0	0	0	0.19137313721921201	0.167533220470135	1.96982e+16	0.227116743981329	0	0	0	0	0	0	0	0	0.128935963658555	0	0	0.225718806454832	0	0.224516334783423	0	0	0	0.24281603592838999	0
ENSG00000280704	0.18154032828021799	0	0	0	0	0	0.24274052234160601	0	0	0.147589794848422	0.22851381774693499	0.19162253054272599	0.12858617084680499	0.22099529863723899	0.31954803468994197	0.17568708288781601	0	0	0	0	0	0.21298070264559901	0.45824884565534002	0	0	0	0.19137313721921201	0.167533220470135	0	0	0	0	0.22499142342217299	0	0	0	0	0	0	0	0.73311703010291396	0.112859403227416	0	0.224516334783423	0	0	0	0.24281603592838999	0
[truncated: 882 more columns]

## Sheet: Hs RF00012 RNAseq
Gene	ENCFF689CZI	ENCFF895NVP	ENCFF088PTQ	ENCFF925KAH	ENCFF692VQN	ENCFF515ENF	ENCFF519OSJ	ENCFF079FVD	ENCFF987SHZ	ENCFF504YKU	ENCFF632LTU	ENCFF149UPH	ENCFF799SRR	ENCFF881FED	ENCFF096DFL	ENCFF094PWC	ENCFF777XPZ	ENCFF505MBD	ENCFF087EUE	ENCFF779GVO	ENCFF785RWT	ENCFF586YSA	ENCFF824HJD	ENCFF820BWI	ENCFF151VUG	ENCFF731SJZ	ENCFF486DIS	ENCFF130ZBC	ENCFF802BSL	ENCFF456WPB	ENCFF349IAF	ENCFF988BHN	ENCFF571MWI	ENCFF986EDF	ENCFF707GSP	ENCFF704RNF	ENCFF102CYC	ENCFF327IXJ	ENCFF372LLN	ENCFF073RGX	ENCFF668WDZ	ENCFF628ABP	ENCFF470IXT	ENCFF683ZDJ	ENCFF902FJY
ENSG00000199370	0.0	0.0	0.0	0.0	0.0	0.21492424851721462	0.0	0.0	0.0	0.0	0.0	0.0	0.0	0.0	0.0	0.0	0.0	0.0	0.0	0.0	0.0	0.0	0.0	0.0	0.0	0.0	0.0	0.0	0.0	0.0	0.0	0.0	0.0	0.0	0.0	0.43550958363619285	0.0	0.0	0.0	0.0	0.0	0.0	0.0	0.0	0.0
ENSG00000199666	0.0	0.0	0.0	0.0	0.0	0.0	0.0	0.0	0.0	0.0	0.06041336054198689	0.0	0.0	0.0	0.0	0.0	0.0	0.0	0.0	0.0	0.0	0.0	0.0	0.0	0.0	0.0	0.0	0.20946984075646063	0.0	0.0	0.21313348955233782	0.0	0.0	0.0	0.0	0.0	0.0	0.0	0.0	0.0	0.0	0.0	0.0	0.0	0.0
ENSG00000199727	0.0	0.0	0.0	0.0	0.0	0.0	0.0	0.0	0.0	0.0	0.0	0.0	0.0	0.0	0.0	0.0	0.0	0.0	0.0	0.0	0.0	0.0	0.0	0.0	0.0	0.0	0.0	0.0	0.0	0.0	0.0	0.0	0.0	0.0	0.0	0.0	0.0	0.23037928788024137	0.0	0.0	0.0	0.0	0.0	0.0	0.0
ENSG00000199851	0.0	0.0	0.0	0.0	0.0	0.0	0.0	0.0	0.0	0.0	0.0	0.0	0.0	0.0	0.0	0.0	0.0	0.0	0.0	0.0	0.0	0.0	0.0	0.0	0.0	0.0	0.0	0.0	0.0	0.0	0.0	0.0	0.0	0.0	0.0	0.0	0.0	0.0	0.0	0.0	0.0	0.0	0.0	0.0	0.0
ENSG00000199856	0.0	0.0	0.0	0.0	0.0	0.0	0.0	0.0	0.0	0.0	0.0	0.0	0.0	0.0	0.0	0.0	0.0	0.0	0.0	0.0	0.0	0.0	0.0	0.0	0.0	0.0	0.0	0.0	0.0	0.0	0.0	0.0	0.0	0.0	0.0	0.0	0.0	0.0	0.0	0.0	0.0	0.0	0.0	0.0	0.0
ENSG00000200222	0.0	0.0	0.0	0.0	0.0	0.0	0.0	0.0	0.0	0.0	0.0	0.0	0.0	0.0	0.0	0.0	0.0	0.0	0.0	0.0	0.0	0.0	0.0	0.0	0.0	0.0	0.0	0.0	0.0	0.0	0.0	0.0	0.0	0.0	0.0	0.0	0.0	0.0	0.0	0.0	0.0	0.0	0.0	0.0	0.0
ENSG00000200318	0.30415537098251855	0.18749184879187378	0.0	0.0	0.0	0.0	0.0	0.0	0.0	0.1816620543473409	0.030066184083686498	0.0	0.0	0.0	0.0	0.0	0.0	0.0	0.0	0.622511160500697	0.0	0.0	0.0	0.0	0.0	0.0	0.0	0.0	0.269588022404738	0.0	0.0	0.0	0.2396899708021183	0.27182158507508464	0.0	0.0	0.0	0.0	0.0	0.0	0.20776386016733875	0.0	0.5441676813965484	0.0	0.0
ENSG00000200492	0.0	0.0	0.0	0.0	0.0	0.0	0.0	0.0	0.0	0.0	0.0	0.0	0.0	0.0	0.0	0.0	0.0	0.0	0.0	0.0	0.0	0.0	0.0	0.0	0.0	0.0	0.0	0.0	0.0	0.0	0.0	0.0	0.0	0.0	0.0	0.0	0.0	0.0	0.0	0.0	0.0	0.0	0.0	0.0	0.0
ENSG00000200538	0.0	0.0	0.0	0.0	0.0	0.0	0.0	0.0	0.0	0.0	0.0	0.0	0.0	0.0	0.0	0.0	0.0	0.0	0.0	0.0	0.0	0.0	0.0	0.0	0.0	0.0	0.0	0.0	0.269588022404738	0.0	0.0	0.0	0.0	0.0	0.0	0.0	0.0	0.0	0.0	0.0	0.0	0.0	0.0	0.0	0.0
ENSG00000200545	0.0	0.0	0.0	0.0	0.0	0.0	0.0	0.0	0.0	0.18082102631795505	0.0	0.0	0.0	0.0	0.0	0.0	0.0	0.0	0.0	0.0	0.0	0.0	0.0	0.0	0.0	0.0	0.0	0.0	0.0	0.0	0.0	0.0	0.0	0.0	0.0	0.0	0.0	0.0	0.0	0.0	0.0	0.0	0.0	0.0	0.0
ENSG00000200693	0.0	0.0	0.0	0.0	0.0	0.0	0.0	0.27692704175143995	0.0	0.0	0.0	0.0	0.0	0.0	0.0	0.0	0.0	0.0	0.0	0.0	0.0	0.0	0.15661723045353573	0.30114136389365365	0.0	0.0	0.0	0.0	0.0	0.0	0.0	0.0	0.0	0.0	0.0	0.0	0.0	0.0	0.0	0.0	0.0	0.0	0.0	0.0	0.0
ENSG00000201329	0.0	0.0	0.0	0.0	0.0	0.0	0.0	0.0	0.0	0.0	0.0	0.0	0.0	0.0	0.0	0.0	0.0	0.0	0.0	0.0	0.0	0.0	0.0	0.0	0.0	0.0	0.0	0.0	0.0	0.0	0.0	0.0	0.0	0.0	0.0	0.0	0.0	0.0	0.0	0.0	0.0	0.0	0.0	0.0	0.0
ENSG00000201346	0.0	0.0	0.0	0.0	0.0	0.0	0.0	0.0	0.0	0.0	0.0	0.0	0.0	0.0	0.0	0.0	0.0	0.0	0.0	0.0	0.0	0.0	0.0	0.0	0.0	0.0	0.0	0.0	0.0	0.0	0.0	0.0	0.0	0.0	0.0	0.0	0.0	0.0	0.0	0.0	0.0	0.0	0.0	0.0	0.0
ENSG00000201368	0.0	0.0	0.0	0.0	0.0	0.0	0.0	0.0	0.0	0.0	0.0	0.0	0.0	0.0	0.0	0.0	0.0	0.0	0.0	0.0	0.0	0.0	0.0	0.0	0.0	0.0	0.0	0.0	0.0	0.0	0.0	0.0	0.0	0.0	0.0	0.0	0.0	0.0	0.0	0.0	0.0	0.0	0.0	0.0	0.0
ENSG00000201674	0.0	0.0	0.0	0.0	0.0	0.0	0.0	0.0	0.0	0.0	0.0	0.0	0.0	0.0	0.0	0.0	0.0	0.0	0.0	0.0	0.0	0.0	0.0	0.0	0.0	0.0	0.0	0.0	0.0	0.0	0.0	0.0	0.0	0.0	0.0	0.0	0.0	0.0	0.0	0.0	0.0	0.0	0.0	0.0	0.0
ENSG00000202233	0.0	0.0	0.0	0.0	0.0	0.0	0.0	0.0	0.0	0.0	0.0	0.0	0.0	0.0	0.0	0.0	0.0	0.0	0.0	0.0	0.0	0.0	0.0	0.0	0.0	0.0	0.0	0.0	0.0	0.0	0.0	0.0	0.0	0.0	0.0	0.0	0.0	0.0	0.0	0.0	0.0	0.0	0.0	0.0	0.0
ENSG00000202268	0.0	0.0	0.0	0.0	0.0	0.0	0.0	0.0	0.0	0.0	0.0	0.0	0.0	0.0	0.0	0.0	0.0	0.0	0.0	0.0	0.0	0.0	0.0	0.0	0.0	0.0	0.0	0.0	0.0	0.0	0.0	0.0	0.0	0.0	0.0	0.0	0.0	0.0	0.0	0.0	0.0	0.0	0.0	0.0	0.0
ENSG00000207119	0.0	0.0	0.0	0.0	0.0	0.0	0.0	0.0	0.0	0.0	0.0	0.0	0.0	0.0	0.0	0.0	0.0	0.0	0.0	0.0	0.0	0.0	0.0	0.0	0.0	0.0	0.0	0.0	0.0	0.0	0.0	0.0	0.0	0.0	0.0	0.0	0.0	0.0	0.0	0.0	0.0	0.0	0.0	0.0	0.0
ENSG00000207215	0.0	0.5677570069049699	0.305626602406962	0.0	0.3207234408299653	0.21593328254781186	0.0	0.0	0.0	0.36673560267303557	0.09104548701398026	0.0	0.0	0.0	0.0	0.6048240081861092	0.0	0.22043421476383293	0.5690849945460688	0.0	0.14297297727576405	0.0	0.0	0.0	0.19315024054942545	0.32255658993131836	0.0	0.21045326723888533	0.0	0.0	0.4282682325277023	0.0	0.7258217425697948	0.0	0.0	0.43755422956875717	0.0	0.0	0.0	0.0	0.0	0.0	0.5492772370904128	0.0	0.5645124000181292
ENSG00000212165	0.0	0.0	0.0	0.0	0.0	0.0	0.0	0.0	0.0	0.0	0.0	0.0	0.0	0.0	0.0	0.0	0.0	0.0	0.0	0.0	0.0	0.0	0.0	0.0	0.0	0.0	0.0	0.0	0.0	0.0	0.0	0.0	0.0	0.0	0.0	0.0	0.0	0.0	0.0	0.0	0.0	0.0	0.0	0.0	0.0
ENSG00000212182	0.0	0.0	0.0	0.0	0.0	0.0	0.0	0.0	0.20962638596332414	0.0	0.030066184083686498	0.0	0.0	0.0	0.0	0.2995988691712587	0.0	0.0	0.0	0.0	0.0	0.0	0.0	0.0	0.0	0.0	0.0	0.0	0.0	0.0	0.0	0.0	0.0	0.0	0.0	0.0	0.0	0.0	0.0	0.0	0.0	0.0	0.0	0.0	0.0
ENSG00000212195	0.6707015872947846	1.44705e+16	1001514866348960	1.49834e+16	2101972089131770	0.7075967566566757	0.4945474780538992	0.5765763023132544	0.23112652811340864	0.8011762396857085	0.4640985338045968	2171752461378450	0.9328111148884519	0.4188064614323611	0.7790455946308661	0.0	0.5011081128977537	0.0	1.86485e+16	0.34317922950679447	0.3123409657408999	0.0	0.3260851054571052	0.31349588138672657	0.21097949352321857	0.35233104438651697	0.04190656804431936	0.0	2972380759847110	1.87566e+16	1.1695e+16	0.5195543002396286	2114188460408420	1798204332035170	1.19308e+16	0.47794385075971935	0.8057584802892267	200370908843533	0.5497470201649955	1.07322e+16	0.22907297403065555	0.8889965641527391	0.5999797512833739	0.0	2.46648e+16
ENSG00000212211	0.0	0.0	0.0	0.0	0.0	0.0	0.0	0.0	0.0	0.0	0.0	0.0	0.0	0.0	0.0	0.0	0.0	0.0	0.0	0.0	0.0	0.0	0.0	0.0	0.0	0.0	0.0	0.0	0.0	0.0	0.0	0.0	0.0	0.0	0.0	0.0	0.0	0.0	0.0	0.0	0.0	0.0	0.0	0.0	0.0
ENSG00000212321	0.0	0.0	0.0	0.0	0.0	0.0	0.0	0.0	0.0	0.0	0.0	0.0	0.0	0.0	0.0	0.0	0.0	0.0	0.0	0.0	0.0	0.0	0.0	0.0	0.0	0.0	0.0	0.0	0.0	0.0	0.0	0.0	0.0	0.0	0.0	0.0	0.0	0.0	0.0	0.0	0.0	0.0	0.0	0.0	0.0
ENSG00000212422	0.0	0.0	0.0	0.0	0.0	0.0	0.0	0.0	0.0	0.0	0.0	0.0	0.0	0.0	0.0	0.0	0.0	0.0	0.0	0.0	0.0	0.0	0.0	0.0	0.0	0.0	0.0	0.0	0.0	0.0	0.0	0.0	0.0	0.0	0.0	0.0	0.0	0.0	0.0	0.0	0.0	0.0	0.0	0.0	0.0
ENSG00000212434	0.0	0.0	0.0	0.0	0.0	0.0	0.0	0.0	0.0	0.0	0.0	0.0	0.0	0.0	0.0	0.0	0.0	0.0	0.0	0.0	0.0	0.0	0.0	0.0	0.0	0.0	0.0	0.0	0.0	0.0	0.0	0.0	0.0	0.0	0.0	0.0	0.0	0.0	0.0	0.0	0.0	0.0	0.0	0.0	0.0
ENSG00000212479	0.0	0.0	0.0	0.0	0.0	0.0	0.0	0.0	0.0	0.0	0.0	0.0	0.0	0.0	0.0	0.0	0.0	0.0	0.0	0.0	0.0	0.0	0.0	0.0	0.0	0.0	0.0	0.0	0.0	0.0	0.0	0.0	0.0	0.0	0.0	0.0	0.0	0.0	0.0	0.0	0.0	0.0	0.0	0.0	0.0
ENSG00000212511	0.0	0.0	0.0	0.0	0.0	0.0	0.0	0.0	0.0	0.0	0.0	0.0	0.0	0.0	0.0	0.0	0.0	0.0	0.0	0.0	0.0	0.0	0.1451748757172044	0.0	0.0	0.0	0.0	0.0	0.0	0.0	0.0	0.0	0.0	0.0	0.0	0.0	0.0	0.0	0.0	0.0	0.0	0.0	0.0	0.0	0.0
ENSG00000212538	0.0	0.0	0.0	0.0	0.0	0.0	0.0	0.27692704175143995	0.0	0.0	0.03184349545809161	0.0	0.0	0.0	0.0	0.0	0.0	0.0	0.0	0.0	0.0	0.0	0.0	0.0	0.405330061448548	0.0	0.0	0.22082042326050527	0.0	0.0	0.0	0.0	0.25385883607120907	0.0	0.0	0.0	0.38700222575467785	0.0	0.0	0.0	0.0	0.0	0.0	0.0	0.5923208926298597
ENSG00000212539	0.0	0.4051331406055564	0.0	0.0	0.0	0.0	0.0	0.0	0.0	0.0	0.0	0.0	0.0	0.0	0.0	0.0	0.0	0.0	0.0	0.0	0.0	0.0	0.0	0.0	0.0	0.0	0.0	0.0	0.0	0.0	0.0	0.0	0.0	0.0	0.0	0.0	0.0	0.0	0.0	0.3505480780289146	0.0	0.0	0.0	0.0	0.0
ENSG00000212551	0.0	0.0	0.0	0.0	0.0	0.0	0.0	0.0	0.0	0.18687723294104444	0.0	0.0	0.0	0.0	0.0	0.0	0.0	0.0	0.0	0.0	0.0	0.0	0.0	0.0	0.0	0.0	0.0	0.0	0.0	0.0	0.0	0.0	0.0	0.0	0.0	0.0	0.0	0.0	0.0	0.0	0.0	0.0	0.0	0.0	0.0
ENSG00000212598	0.0	0.0	0.0	0.0	0.0	0.0	0.0	0.0	0.0	0.0	0.0	0.0	0.0	0.0	0.0	0.0	0.0	0.0	0.0	0.0	0.0	0.0	0.0	0.0	0.0	0.0	0.0	0.0	0.0	0.0	0.0	0.0	0.0	0.0	0.0	0.0	0.0	0.0	0.0	0.0	0.0	0.0	0.0	0.0	0.0
ENSG00000212610	0.3128871041207727	0.0	0.0	0.0	0.0	0.0	0.0	0.0	0.0	0.0	0.0	0.0	0.0	0.0	0.0	0.0	0.0	0.0	0.0	0.32019114714748764	0.0	0.0	0.0	0.0	0.0	0.0	0.0	0.0	0.0	0.0	0.0	0.0	0.0	0.0	0.0	0.0	0.0	0.0	0.0	0.0	0.0	0.0	0.0	0.0	0.0
ENSG00000221040	0.0	0.0	0.0	0.0	0.0	0.0	0.0	0.0	0.0	0.0	0.12026473633474599	0.0	0.0	0.0	0.0	0.0	0.0	0.0	0.0	0.0	0.4249289882754103	0.0	0.0	0.2843334738158683	0.0	0.0	0.0	0.20849556242736078	0.0	0.0	0.0	0.0	0.0	0.0	0.0	0.0	0.0	0.0	0.9972155249504571	0.6489215583977116	0.20776386016733875	0.0	0.0	0.0	0.0
ENSG00000221043	0.30992134957934353	0.0	0.0	0.0	0.3237634734444673	0.0	0.0	0.0	0.0	0.0	0.0	0.0	0.0	0.0	0.0	0.0	0.0	0.0	0.0	0.0	0.0	0.0	0.0	0.0	0.0	0.0	0.0	0.0	0.0	0.2476326087353918	0.0	0.0	0.0	0.2769746009058919	0.0	0.0	0.0	0.0	0.0	0.0	0.0	0.0	0.0	0.0	0.0
ENSG00000221044	0.0	0.0	0.0	0.0	0.0	0.0	0.0	0.27692704175143995	0.0	0.0	0.0	0.41723323149635355	0.0	0.0	0.0	0.0	0.0	0.0	0.0	0.0	0.0	0.0	0.0	0.0	0.0	0.0	0.0	0.0	0.0	0.0	0.0	0.0	0.0	0.0	0.0	0.9182172502280322	0.0	0.0	0.0	0.0	0.0	0.0	0.0	0.0	0.0
ENSG00000221125	0.0	0.0	0.0	0.0	0.0	0.0	0.0	0.0	0.0	0.0	0.0	0.0	0.0	0.0	0.0	0.0	0.0	0.0	0.0	0.0	0.0	0.0	0.0	0.0	0.0	0.0	0.0	0.0	0.0	0.0	0.0	0.0	0.0	0.0	0.0	0.0	0.0	0.0	0.0	0.0	0.0	0.0	0.0	0.0	0.0
ENSG00000221332	0.0	0.0	0.0	0.0	0.0	0.0	0.0	0.0	0.0	0.0	0.0	0.0	0.0	0.0	0.0	0.0	0.0	0.0	0.0	0.0	0.0	0.0	0.0	0.0	0.0	0.0	0.0	0.0	0.0	0.0	0.0	0.0	0.2489533513162098	0.0	0.0	0.0	0.0	0.0	0.0	0.0	0.0	0.0	0.0	0.0	0.0
ENSG00000221345	0.0	0.0	0.0	0.0	0.0	0.0	0.0	0.0	0.0	0.0	0.0	0.0	0.0	0.0	0.0	0.0	0.0	0.0	0.0	0.0	0.0	0.0	0.0	0.0	0.0	0.0	0.0	0.0	0.0	0.0	0.0	0.0	0.0	0.0	0.0	0.0	0.0	0.0	0.0	0.0	0.0	0.0	0.0	0.0	0.0
ENSG00000221400	0.0	0.0	0.0	0.0	0.0	0.0	0.0	0.0	0.0	0.0	0.0	0.0	0.0	0.0	0.0	0.0	0.0	0.0	0.0	0.0	0.0	0.0	0.0	0.3234481315894798	0.0	0.0	0.0	0.0	0.0	0.0	0.0	0.0	0.0	0.0	0.0	0.0	0.0	0.2584148625958263	0.0	0.0	0.0	0.0	0.0	0.0	0.0
ENSG00000221455	0.0	0.0	0.0	0.0	0.0	0.0	0.0	0.0	0.0	0.0	0.0	0.0	0.0	0.0	0.0	0.0	0.0	0.0	0.0	0.0	0.0	0.0	0.0	0.0	0.0	0.0	0.0	0.0	0.0	0.0	0.0	0.0	0.0	0.0	0.0	0.0	0.0	0.0	0.0	0.0	0.0	0.0	0.0	0.0	0.0
ENSG00000221461	638726279063289	1.96866e+16	5147320592165620	4.07688e+16	4130619570503130	406456741614416	7176688983851930	6798236866809760	0.6288791578899724	1.16264e+16	6073369184904670	5121295339157560	4230189939610420	816672599793104	1695782968777880	7489971729281460	0.9089868094424369	1.26663e+16	1.12758e+16	9648922987760800	5665719843672130	254146346819084	2070261250925340	1.30793e+16	1913534941257090	8308457651347160	2.05245e+16	1.66796e+16	2.69588e+16	7047739222566800	1.06071e+16	1130936802382070	6231939240855070	4892788531351520	3029859645539240	1.12706e+16	1.09621e+16	7042105488134630	1.49582e+16	3569068571187410	12881359330375	3.42677e+16	7618347539551670	2.44058e+16	3.35557e+16
ENSG00000221496	0.0	0.0	0.0	0.0	0.0	0.0	0.0	0.0	0.0	0.0	0.0	0.0	0.0	0.0	0.0	0.0	0.0	0.0	0.0	0.0	0.0	0.0	0.0	0.2982033993678619	0.0	0.0	0.0	0.0	0.0	0.0	0.0	0.0	0.0	0.0	0.0	0.0	0.0	0.0	0.0	0.0	0.0	0.0	0.0	0.0	0.0
ENSG00000221633	0.0	0.0	0.0	0.0	0.0	0.0	0.0	0.0	0.0	0.0	0.0	0.0	0.0	0.0	0.0	0.0	0.0	0.0	0.0	0.0	0.0	0.0	0.0	0.0	0.0	0.0	0.0	0.0	0.0	0.0	0.0	0.0	0.0	0.0	0.0	0.0	0.0	0.0	0.0	0.0	0.0	0.0	0.0	0.0	0.0
ENSG00000221638	0.0	0.0	0.0	0.3397402397088222	0.0	0.0	0.0	0.0	0.0	0.0	0.0	0.0	0.0	0.0	0.0	0.0	0.0	0.0	0.0	0.0	0.0	0.0	0.0	0.0	0.0	0.0	0.0	0.0	0.0	0.0	0.0	0.0	0.0	0.0	0.0	0.0	0.0	0.0	0.0	0.0	0.0	0.0	0.0	0.0	0.0
ENSG00000221673	0.0	0.0	0.0	0.0	0.0	0.0	0.0	0.0	0.0	0.0	0.0	0.0	0.0	0.0	0.0	0.0	0.0	0.0	0.0	0.0	0.0	0.0	0.0	0.0	0.0	0.0	0.0	0.0	0.0	0.245307419920975	0.0	0.0	0.0	0.0	0.0	0.0	0.0	0.0	0.0	0.0	0.0	0.0	0.0	0.0	0.0
ENSG00000222666	0.0	0.0	0.0	0.0	0.0	0.0	0.0	0.0	0.0	0.0	0.0	0.0	0.0	0.0	0.0	0.0	0.0	0.0	0.0	0.0	0.0	0.0	0.0	0.0	0.0	0.0	0.0	0.0	0.0	0.0	0.0	0.0	0.0	0.0	0.0	0.0	0.0	0.0	0.0	0.0	0.0	0.0	0.0	0.0	0.0
ENSG00000238297	0.0	0.0	0.0	0.0	0.0	0.0	0.0	0.0	0.0	0.0	0.0	0.0	0.0	0.0	0.0	0.0	0.0	0.0	0.0	0.0	0.0	0.0	0.0	0.0	0.0	0.0	0.0	0.0	0.0	0.0	0.0	0.0	0.0	0.0	0.0	0.0	0.0	0.0	0.0	0.0	0.0	0.0	0.0	0.0	0.0
ENSG00000262074	0.0	0.0	0.0	0.0	0.0	0.0	0.0	0.0	0.0	0.0	0.0	0.0	0.0	0.0	0.0	0.0	0.0	0.0	0.0	0.0	0.0	0.0	0.0	0.0	0.0	0.0	0.0	0.0	0.0	0.0	0.0	0.0	0.0	0.0	0.0	0.0	0.0	0.0	0.0	0.0	0.0	0.0	0.0	0.0	0.0
ENSG00000263934	575219764103513	3713814236370510	1.44663e+16	5748845259887700	9772710511623060	6622253905469760	6875583687943790	4606604415356930	4590429655585750	4032308886890390	4333427976358000	3842795327494650	5642211674082230	8507006247844830	6364910708911200	2982118373695390	6288210833376670	1.32597e+16	3.4681e+16	1.3322e+16	5568996038470550	1.68646e+16	1.47191e+16	6382035946424920	9180538239003380	1.63809e+16	0.6431494123468458	7969163719445790	1.99645e+16	2443193761462930	8657561283945420	5534696503941590	524876649025009	6764078795271200	5.85215e+16	1.01052e+16	1.44393e+16	6331164133597740	2019938530342350	3.84321e+16	2295502093932190	4.17334e+16	5849802575012890	0.6073194976671922	1747949923056130
ENSG00000264940	0.0	0.5598714929201787	0.3013817884846431	0.6763347364573776	0.0	1.06467e+16	0.0	1041040545843370	0.0	0.18082102631795505	0.14963494393501384	0.0	0.42106057269270397	0.0	0.3516525253542104	0.0	0.0	0.0	1122362072576960	0.0	0.1409872414802673	0.4216162389359804	0.14719119343549886	0.0	0.571402794958717	0.0	0.0	0.0	0.2683399297084198	0.7257011172662177	0.21116003131574212	0.0	0.0	0.0	0.7180553613215804	0.4314770874914133	0.0	113056502385674	0.49629939320450983	0.3229586459618241	0.2068019904443418	0.0	0.541648386575268	0.0	0.0
ENSG00000265185	0.0	0.0	0.0	0.0	0.0	0.0	0.0	0.0	0.0	0.0	0.0	0.0	0.0	0.0	0.0	0.0	0.0	0.0	0.0	0.0	0.0	0.0	0.0	0.0	0.0	0.0	0.0	0.0	0.0	0.0	0.0	0.0	0.0	0.0	0.0	0.0	0.0	0.0	0.0	0.0	0.0	0.0	0.0	0.0	0.0
ENSG00000271817	0.0	0.0	0.0	0.0	0.0	0.0	0.0	0.0	0.0	0.0	0.08895728777054035	0.0	0.0	0.0	0.0	0.0	0.0	0.0	0.0	0.0	0.0	0.0	0.0	0.0	0.0	0.0	0.0	0.0	0.0	0.0	0.0	0.0	0.0	0.0	0.0	0.0	0.0	0.0	0.0	0.0	0.0	0.0	0.0	0.0	0.0
ENSG00000273788	0.0	0.0	0.0	0.0	0.0	0.0	0.0	0.0	0.0	0.0	0.0	0.0	0.0	0.0	0.0	0.0	0.0	0.0	0.0	0.0	0.0	0.0	0.0	0.0	0.0	0.0	0.0	0.0	0.0	0.0	0.0	0.0	0.0	0.0	0.0	0.0	0.0	0.0	0.0	0.0	0.0	0.0	0.0	0.0	0.0
ENSG00000275154	0.0	0.0	0.0	0.0	0.0	0.0	0.0	0.0	0.0	0.1816620543473409	0.0	0.0	0.0	0.0	0.0	0.0	0.0	0.0	0.0	0.0	0.0	0.0	0.0	0.0	0.0	0.0	0.0	0.0	0.0	0.0	0.0	0.0	0.0	0.0	0.0	0.0	0.0	0.0	0.0	0.0	0.0	0.0	0.0	0.0	0.0
ENSG00000275900	0.0	0.18925233563498997	0.0	0.0	0.0	0.0	0.0	0.0	0.0	0.0	0.0	0.0	0.0	0.0	0.0	0.0	0.0	0.0	0.0	0.314178167858333	0.14297297727576405	0.0	0.14926430883599884	0.0	0.0	0.0	0.0	0.0	0.0	0.0	0.0	0.0	0.0	0.0	0.0	0.0	0.0	0.0	0.0	0.0	0.0	0.2034675234856621	0.0	0.0	0.0
ENSG00000276366	0.0	0.0	0.0	0.0	0.0	0.0	0.0	0.0	0.0	0.0	0.0	0.0	0.0	0.0	0.0	0.0	0.0	0.0	0.0	0.0	0.0	0.0	0.14005858053774342	0.0	0.0	0.0	0.0	0.0	0.0	0.0	0.0	0.0	0.0	0.0	0.0	0.0	0.0	0.0	0.0	0.0	0.0	0.0	0.0	0.0	0.0
ENSG00000277754	0.0	0.0	0.0	0.0	0.0	0.0	0.0	0.0	0.0	0.0	0.0	0.0	0.0	0.0	0.0	0.0	0.0	0.0	0.0	0.0	0.0	0.0	0.0	0.0	0.0	0.0	0.0	0.0	0.0	0.0	0.0	0.0	0.0	0.0	0.0	0.0	0.0	0.0	0.0	0.0	0.0	0.0	0.0	0.0	0.0
ENSG00000280704	0.0	0.0	0.0	0.0	0.0	0.0	0.0	0.0	0.0	0.0	0.0	0.0	0.0	0.0	0.0	0.0	0.0	0.0	0.0	0.0	0.0	0.0	0.0	0.0	0.0	0.0	0.0	0.0	0.0	0.0	0.0	0.0	0.0	0.0	0.0	0.0	0.0	0.0	0.0	0.0	0.0	0.0	0.0	0.0	0.0
ENSG00000281000	0.0	0.18662383097339286	0.0	0.0	0.31626894859621574	0.21293420917909225	0.0	0.260260136460844	0.0	0.0	0.11970795514801107	0.0	0.0	0.18904458328544077	0.0	0.0	0.0	0.43474525689533716	0.0	0.3098145821936339	0.1409872414802673	0.0	0.2943823868709977	0.0	0.0	0.0	0.0	0.20753030519390078	0.5366798594168396	0.0	0.0	0.0	0.0	0.0	0.3590276806607902	0.0	0.0	0.0	0.49629939320450983	0.0	0.0	0.0	0.0	0.0	0.0
ENSG00000281710	0.0	0.0	0.0	0.0	0.0	0.0	0.0	0.0	0.0	0.0	0.0	0.0	0.0	0.0	0.0	0.0	0.0	0.0	0.0	0.0	0.0	0.0	0.0	0.0	0.0	0.0	0.0	0.0	0.0	0.0	0.0	0.0	0.0	0.0	0.0	0.0	0.0	0.0	0.0	0.0	0.0	0.0	0.0	0.0	0.0

## Sheet: Hs RF00015 CAGE
	acantholytic_squamous_carcinoma_cell_line:HCC1806.CNhs11844.10717-109I6	achilles_tendon_donor2.CNhs13435.10292-104G4	acute_lymphoblastic_leukemia_(B-ALL)_cell_line:BALL-1.CNhs11251.10455-106G5	acute_lymphoblastic_leukemia_(B-ALL)_cell_line:NALM-6.CNhs11282.10534-107G3	acute_lymphoblastic_leukemia_(T-ALL)_cell_line:HPB-ALL.CNhs10746.10429-106D6	acute_lymphoblastic_leukemia_(T-ALL)_cell_line:Jurkat.CNhs11253.10464-106H5	acute_myeloid_leukemia_(FAB_M0)_cell_line:KG-1.CNhs13053.10827-111C8	acute_myeloid_leukemia_(FAB_M1)_cell_line:HYT-1.CNhs13054.10828-111C9	acute_myeloid_leukemia_(FAB_M2)_cell_line:Kasumi-1.CNhs13502.10788-110H5	acute_myeloid_leukemia_(FAB_M2)_cell_line:Kasumi-6.CNhs13052.10792-110H9	acute_myeloid_leukemia_(FAB_M2)_cell_line:NKM-1.CNhs11864.10765-110E9	acute_myeloid_leukemia_(FAB_M3)_cell_line:HL60.CNhs13055.10829-111D1	acute_myeloid_leukemia_(FAB_M4)_cell_line:FKH-1.CNhs13503.10830-111D2	acute_myeloid_leukemia_(FAB_M4)_cell_line:HNT-34.CNhs13504.10831-111D3	acute_myeloid_leukemia_(FAB_M4eo)_cell_line:EoL-1.CNhs13056.10832-111D4	acute_myeloid_leukemia_(FAB_M4eo)_cell_line:EoL-3.CNhs13057.10833-111D5	acute_myeloid_leukemia_(FAB_M5)_cell_line:NOMO-1.CNhs13050.10764-110E8	acute_myeloid_leukemia_(FAB_M5)_cell_line:P31/FUJ.CNhs13051.10770-110F5	acute_myeloid_leukemia_(FAB_M5)_cell_line:THP-1_(fresh).CNhs10722.10399-106A3	acute_myeloid_leukemia_(FAB_M5)_cell_line:THP-1_(revived).CNhs10723.10400-106A4	acute_myeloid_leukemia_(FAB_M5)_cell_line:THP-1_(thawed).CNhs10724.10405-106A9	acute_myeloid_leukemia_(FAB_M5)_cell_line:U-937_DE-4.CNhs13058.10834-111D6	acute_myeloid_leukemia_(FAB_M6)_cell_line:EEB.CNhs13059.10835-111D7	acute_myeloid_leukemia_(FAB_M6)_cell_line:F-36E.CNhs13060.10836-111D8	acute_myeloid_leukemia_(FAB_M6)_cell_line:F-36P.CNhs13505.10837-111D9	acute_myeloid_leukemia_(FAB_M7)_cell_line:MKPL-1.CNhs11888.10802-111A1	acute_myeloid_leukemia_(FAB_M7)_cell_line:M-MOK.CNhs13049.10699-109G6	adenocarcinoma_cell_line:IM95m.CNhs11882.10796-110I4	Adipocyte_-_breast_donor1.CNhs11051.11376-118A8	Adipocyte_-_breast_donor2.CNhs11969.11327-117E4	Adipocyte_-_omental_donor1.CNhs11054.11473-119C6	Adipocyte_-_omental_donor2.CNhs12067.11474-119C7	Adipocyte_-_omental_donor3.CNhs12068.11475-119C8	Adipocyte_-_perirenal_donor1.CNhs12069.11476-119C9	Adipocyte_-_subcutaneous_donor1.CNhs12494.11259-116F8	Adipocyte_-_subcutaneous_donor2.CNhs11371.11336-117F4	Adipocyte_-_subcutaneous_donor3.CNhs12017.11408-118E4	adipose_tissue_adult_pool1.CNhs10615.10010-101C1	adrenal_cortex_adenocarcinoma_cell_line:SW-13.CNhs11893.10810-111A9	adrenal_gland_adult_pool1.CNhs11793.10081-102A9	adult_T-cell_leukemia_cell_line:ATN-1.CNhs10738.10421-106C7	alveolar_cell_carcinoma_cell_line:SW_1573.CNhs11838.10708-109H6	Alveolar_Epithelial_Cells_donor1.CNhs11325.11510-119G7	Alveolar_Epithelial_Cells_donor2.CNhs12084.11590-120G6	Alveolar_Epithelial_Cells_donor3.CNhs12119.11671-122G6	Amniotic_Epithelial_Cells_donor1.CNhs11341.11533-120A3	Amniotic_Epithelial_Cells_donor2.CNhs12098.11613-122A2	Amniotic_Epithelial_Cells_donor3.CNhs12125.11694-123A2	amniotic_membrane_cells_donor1.CNhs12502.12235-129G3
ENSG00000201609	0	0.728982964519306	0	0	0	0	0	0.14657042077650201	0	737948974242109	0	0.19162253054272599	0.25717234169360897	0.22099529863723899	0	0.17568708288781601	0.51888856638844205	698353555086854	0	0	0	0	0.11456221141383501	0	0.34970207132377401	0	0	0	0	0	0	0	0.44998284684434597	0	0.52006734520496101	0	0	0	0	0	0	0	0	0	0	0	0	0	0
ENSG00000223175	0.36308065656043498	0.58318637161544495	0	0	0.29538790270210702	0	0.121370261170803	0.65956689349425701	0.52707147799793097	0.44276938454526599	0.22851381774693499	0.479056326356815	0.38575851254041399	0.22099529863723899	0.426064046253257	0.87843541443908202	0.77833284958266202	0.83802426610422598	0	0	0	0.85192281058239505	0.11456221141383501	1.1431e+16	0.17485103566188701	0	0.38274627443842302	0.167533220470135	0	0.68135023194398703	0	0.45186241224998902	0.22499142342217299	0.63470853951297002	0.78010101780744201	0	0.34600668304045101	0	0.38680789097566498	0	0	0.225718806454832	0	0.44903266956684601	0.46702585742286001	0	0	0.97126414371355896	0
ENSG00000223152	0	0	0	0	0	0	0	0	0	0	0	0	0	0	0	0	0.12972214159711001	698353555086854	0	0	0	0	0.11456221141383501	0	0	0	0	0	0	0	0	0	0	0	0	0	0.34600668304045101	0	0	0	0	0	0	0	0	0	0	0	0
ENSG00000201317	127078229796152	3.35332e+16	0	0.32405215909572299	0.88616370810632195	0	6.31125e+16	3.07798e+16	2.10829e+16	1.99246e+16	1.37108e+16	220365910124135	2.18596e+16	3.09393e+16	1.27819e+16	1.4055e+16	1.94583e+16	14665424656824	0	0	0.60895299179157603	1.27788e+16	2.97862e+16	1.1431e+16	314731864191396	0	1.72236e+16	134026576376108	1.96982e+16	2.49828e+16	0	1.35559e+16	202492281079956	2.53883e+16	260033672602481	0	5.88211e+16	0	2.83659e+16	0	0	1.46717e+16	0	157161434348396	0	0	0.48121519384717398	121408017964195	0.823279085228665
ENSG00000276103	0.18154032828021799	0.43738977871158402	0	0	0	0	0	0	0	737948974242109	0	0	0.12858617084680499	0	0	0	0	0	0	0	0	0	0.22912442282767001	1.1431e+16	0	0	0.19137313721921201	0	0	0	0	0	0.22499142342217299	0	0.260033672602481	0	0	0	0	0	0	0.112859403227416	0	0	0.46702585742286001	0	0	0	0
ENSG00000199672	0	0	0	0	0	0	0	0	0	0	0	0	0	0.11049764931861999	0	0	0	0	0	0	0	0	0	0	0	0	0	0	0	0	0	0	0	0	0	0	0	0	0	0	0	0	0	0	0	0	0	0	0
ENSG00000252501	0.18154032828021799	0.14579659290386099	0	0	0	0	0.121370261170803	0	0	0.147589794848422	0.114256908873468	958112652713629	0.12858617084680499	0.11049764931861999	0	0.26353062433172503	0.12972214159711001	0.27934142203474199	0	0	0	0.63894210793679596	0.11456221141383501	0	0	0	0	0	0	0	0	0.90372482449997704	134994854053304	0.63470853951297002	0.13001683630124	0	0	0	0.128935963658555	0	0	0	0	0.89806533913369202	0	0	0	0.24281603592838999	0
ENSG00000272160	5.08313e+16	185161672987904	0	0.32405215909572299	2.65849e+16	0	7.88907e+16	118722040828966	156803764704384	1.04051e+16	5.8271e+16	102518053840358	1.67162e+16	183426097868909	9.05386e+16	9.31142e+16	110263820357544	1.48749e+16	0.55418560106636605	0.48531778465937803	0	6.81538e+16	1.35183e+16	6.8586e+16	155617421739079	250054426351734	956865686096058	234546508658189	3.93965e+16	111287204550851	1.86266e+16	5.87421e+16	4.27484e+16	114247537112335	3.1204e+16	0	3.46007e+16	0	5.54425e+16	0.86896233038523496	109967554515437	6.88442e+16	0.59448599349706599	105522677348209	6.53836e+16	0.69296708624200998	7.94005e+16	1.26264e+16	152306630767303
ENSG00000199325	0.36308065656043498	1.16637e+16	0.29097057087835199	0	0	0	0.121370261170803	0.14657042077650201	0.39530360849844798	0	0.45702763549387099	0.38324506108545198	0.64293085423402296	0.22099529863723899	0.213032023126628	0.17568708288781601	0.25944428319422103	698353555086854	0	0	0	0	0	0	0.34970207132377401	0	0	0	0	0.908466975925316	0	0	0	0	0	0	0	0	0.128935963658555	0	0	0.112859403227416	0	0	0	0	0	0.24281603592838999	0.411639542614333
ENSG00000222663	2.36002e+16	5.68607e+16	0	0	0.59077580540421504	0	2.42741e+16	3.15126e+16	2.10829e+16	2.36144e+16	1.37108e+16	2.49109e+16	3.729e+16	2.09946e+16	2.6629e+16	1.93256e+16	3.11333e+16	4.5393e+16	0	0	0	298172983703838	4.00968e+16	1.1431e+16	13988082852951	333405901802311	3.63609e+16	0.83766610235067396	0	340675115971993	0	0	0	0.31735426975648501	0.78010101780744201	0	103802004912135	0	1.54723e+16	0	0.36655851505145698	316006329036765	0	0	4.67026e+16	0	336850635693022	534195279042458	1234918627843
ENSG00000274197	0	0.14579659290386099	0	0	0	0	0	0	0	0.36897448712105502	0	0	0.12858617084680499	0	0.106516011563314	0.26353062433172503	0	0.139670711017371	0	0	0	0	0.11456221141383501	0	0	0	0	0	0	0	0	0	0	0	0	0	0	0	0.128935963658555	0	0	0.225718806454832	0	0	0.93405171484572003	0	0.48121519384717398	0	0
ENSG00000201439	0	0.14579659290386099	0	0	0	0	0.121370261170803	0.14657042077650201	0.26353573899896598	0	0	0.19162253054272599	0	0.11049764931861999	0.213032023126628	0	0	0.34917677754342802	0	0	0	0	0.45824884565534002	0	0	0	0.19137313721921201	0	0	0	0	0	0	0	0	0	0	0	0	0	0	0	0	0	0	0	0	0	0
ENSG00000252237	6.89853e+16	6.26925e+16	0.58194114175670297	0.64810431819144598	295387902702107	0	1.57781e+16	2.27917e+16	408480395448397	2.14743e+16	1.03974e+16	172460277488453	450051597963816	4.6409e+16	181077219657634	3.26778e+16	319116468328892	2.03221e+16	0	0	0	1.23529e+16	2.10794e+16	1.25741e+16	13988082852951	583460328154045	2.77491e+16	368573085034296	1.96982e+16	8.40332e+16	1.86266e+16	316303688574992	9.44964e+16	145982964087983	434256233246143	0	2.69885e+16	0	117331726929285	0	109967554515437	6.43299e+16	0	8.53162e+16	7.47241e+16	0.69296708624200998	2213589891697	150545942275602	164655817045733
ENSG00000201296	1.63386e+16	1.16637e+16	0	0	0.59077580540421504	0	145644313404963	1.02599e+16	0.79060721699689696	154969284590843	0.45702763549387099	220365910124135	0.77151702508082798	0.88398119454895796	138470815032308	1.49334e+16	155666569916532	125703639915634	0	0	0	106490351322799	160387095979369	0	0.17485103566188701	0	1.14824e+16	0.83766610235067396	1.96982e+16	204405069583196	0	0	0.22499142342217299	0.31735426975648501	104013469040992	0	0.34600668304045101	0	1.16042e+16	0	0.36655851505145698	180575045163866	0	0.44903266956684601	0	0	0.48121519384717398	3.64224e+16	164655817045733
ENSG00000202538	962163739885154	4.95708e+16	3.20068e+16	4.21268e+16	54942149902592	3.35381e+16	106320348785623	4.89545e+16	1.59834e+16	3.43884e+16	1.52533e+16	47234953778782	12074241442515	1.1326e+16	4.79322e+16	230150078583039	3.38575e+16	6.28518e+16	2.77093e+16	1.94127e+16	304476495895788	2.85394e+16	3.43687e+16	1.60034e+16	110680705573974	3.33406e+16	147357315658793	9.26459e+16	1.96982e+16	2.31659e+16	9.3133e+16	6.32607e+16	1.05746e+16	7.29915e+16	110774344528657	4.67815e+16	3.57079e+16	1.58875e+16	169421856247341	1.82482e+16	1.86945e+16	5.23668e+16	0	5.16388e+16	0	207890125872603	1.01055e+16	7.47873e+16	8.02697e+16
ENSG00000200795	1.45232e+16	7.58142e+16	0.29097057087835199	0.32405215909572299	2.06772e+16	0.279483938129924	2.30603e+16	1.83213e+16	324148958968728	1.25451e+16	3.19919e+16	2.5869e+16	1.82592e+16	4.04421e+16	1.27819e+16	2.19609e+16	207555426555377	1.74588e+16	0	0	0	1.70385e+16	2.06212e+16	0	1.74851e+16	250054426351734	1.14824e+16	234546508658189	3.93965e+16	0.908466975925316	1.86266e+16	0	0	0.63470853951297002	1.82024e+16	0	2.42205e+16	0	464169469170798	0	0.73311703010291396	0	0	179613067826738	0.93405171484572003	0	0.48121519384717398	2.18534e+16	23463453929017
ENSG00000201821	0.18154032828021799	0.14579659290386099	0	0	0	0	0	732852103882507	0.26353573899896598	0	0	0	0	0.22099529863723899	0	878435414439081	0	0.20950606652605699	0	0	0	0.21298070264559901	0.11456221141383501	0	0.17485103566188701	0	0	0	0	0	0	0	0.44998284684434597	0.63470853951297002	0.260033672602481	0	0	0	0	0	0	0.225718806454832	0	0	0	0	0	0.24281603592838999	0
ENSG00000201253	0	0	0	0	0	0	0	0.14657042077650201	0.13176786949948299	0	0	0.28743379581408901	0.12858617084680499	0.22099529863723899	0	0	0	698353555086854	0	0	0	0.21298070264559901	0.45824884565534002	0	0.52455310698566104	0	0	0	0	0.454233487962658	0	0	0	0	0.390050508903721	0	0	0	0.38680789097566498	0	0	0.225718806454832	0	0	0	0	0.48121519384717398	0.24281603592838999	0.411639542614333
ENSG00000222990	0	0.43738977871158402	0	0	0	0	0	732852103882507	0.13176786949948299	737948974242109	0	0	0.25717234169360897	0.11049764931861999	0	878435414439081	0	698353555086854	0	0	0	0.21298070264559901	0.22912442282767001	0	0.17485103566188701	0	0	0	0	0.227116743981329	0	0.45186241224998902	0	0	0	0	0	0	0	0	0	0.112859403227416	0	0	0	0	0	0	0
ENSG00000201184	0.36308065656043498	0.58318637161544495	0	0	0.59077580540421504	0	1.57781e+16	0.73285210388250799	131767869499483	0.95933366651474306	0.34277072662040298	105392391798499	115727553762124	0.99447884386757701	0.852128092506513	0.87843541443908202	168638784076244	0.34917677754342802	0	0	0	106490351322799	160387095979369	1.1431e+16	0.874255178309434	1.66703e+16	0.76549254887684703	0.33506644094026999	0	181693395185063	0	0	0.67497427026651902	0.95206280926945597	104013469040992	0	0.69201336608090303	0	0.38680789097566498	0	0	0.56429701613708005	0	3.69329e+16	0	0	0.96243038769434897	3.15661e+16	164655817045733
ENSG00000200070	0	0	0	0	0	0	0.24274052234160601	732852103882507	0.13176786949948299	0	0	958112652713629	0.12858617084680499	0	0.106516011563314	0.17568708288781601	0.12972214159711001	0	0	0	0	0	0.22912442282767001	0	0.17485103566188701	0	0.19137313721921201	0	0	0	0	0	0	0	0	0	0	0	0	0	0	0	0	0.224516334783423	0	0	0	0	0
ENSG00000222750	7.26161e+16	135590831400591	0.58194114175670297	0.64810431819144598	3.24927e+16	0	112874342888847	152433237607562	127814833414498	121023631775706	6.51264e+16	1.36052e+16	1.67162e+16	1.24862e+16	9.69296e+16	1.22981e+16	1.62153e+16	153637782119108	0.55418560106636605	0	0.60895299179157603	8.94519e+16	150076496952124	8.0017e+16	8.74255e+16	4.16757e+16	1.22479e+16	4.5234e+16	0	109016037111038	1.86266e+16	316303688574992	4.72482e+16	1.01553e+16	1.11814e+16	0	9.68819e+16	0.79437738775127897	6.83361e+16	0	2.56591e+16	8.23874e+16	0	4.26581e+16	7.47241e+16	0.69296708624200998	8.66187e+16	995545747306398	288147679830033
ENSG00000222177	0.36308065656043498	0.43738977871158402	0	0	0	0	0.24274052234160601	0.36642605194125399	0.26353573899896598	0.22138469227263299	0.114256908873468	0.19162253054272599	0.38575851254041399	0.44199059727447898	0.53258005781657103	0.43921770721954101	0.77833284958266202	1.1872e+16	0	0	0	0.63894210793679596	114562211413835	0	0.17485103566188701	0	0.57411941165763503	0	0	0	0	0	0.44998284684434597	0.31735426975648501	0.260033672602481	0	0.34600668304045101	0	0	0	0	0.451437612909664	0	0	0.46702585742286001	0	0	0.728448107785169	0.411639542614333
ENSG00000201164	181540328280218	5.39447e+16	0.29097057087835199	0	0.29538790270210702	0	145644313404963	146570420776502	0.922375086496379	2.43523e+16	0.68554145324080595	162879150961317	2.18596e+16	143646944114206	1.59774e+16	1.05412e+16	1.94583e+16	3.14259e+16	0	0	0.60895299179157603	1.27788e+16	22912442282767	2.2862e+16	0.69940414264754802	0	2.29648e+16	0.50259966141040402	0	386098464768259	0	1.80745e+16	224991423422173	2.53883e+16	208026938081984	0	1.73003e+16	0	0.128935963658555	0	0	1.46717e+16	0.59448599349706599	0.224516334783423	1.8681e+16	0	0.96243038769434897	267097639521229	0
ENSG00000222363	0	0	0	0	0	0	0	732852103882507	0	0	0	958112652713629	0.25717234169360897	0	0	878435414439081	0.25944428319422103	698353555086854	0	0	0	0	0	0	0	0	0.19137313721921201	0	0	0	0	0	0	0	0.13001683630124	0	0	0	0	0	0	0.112859403227416	0	0	0	0	0	0.24281603592838999	0
ENSG00000200889	0.18154032828021799	0.58318637161544495	0	0	0	0	0.24274052234160601	732852103882507	0.13176786949948299	0	0.22851381774693499	0	0.38575851254041399	0.11049764931861999	0.106516011563314	0	0.12972214159711001	0.139670711017371	0	0	0	0	0	0	0	0	0	0	0	0.227116743981329	0	0	0	0	0.13001683630124	0	138402673216181	0	0.25787192731711001	0	0	0.112859403227416	0	0	0.46702585742286001	0	0	0	0
ENSG00000202468	0	0	0	0	0	0	0.121370261170803	0	0	737948974242109	0	958112652713629	0.25717234169360897	0.11049764931861999	0	0	0.12972214159711001	0	0	0	0	0.21298070264559901	0.11456221141383501	0	0	0	0	0	0	0.227116743981329	0	0	0	0	0	0	0	0	0	0	0	0.112859403227416	0	0	0.46702585742286001	0	0	0	0
ENSG00000253048	0	0.14579659290386099	0	0	0	0	0	732852103882507	0.13176786949948299	0.147589794848422	0	958112652713629	0.25717234169360897	0.11049764931861999	0.106516011563314	0	0.25944428319422103	0.139670711017371	0	0	0	0	0.11456221141383501	0	0	0	0.19137313721921201	0	0	0.227116743981329	0	0	0	0	0	0	0	0	0	0	0	0	0	0	0	0	0	0	0
ENSG00000251889	5.44621e+16	112263376535973	0	0.97215647728716803	1.77233e+16	0.55896787625984901	1.65064e+16	206664293294867	8.56491e+16	1.92605e+16	1.2911e+16	1.3222e+16	1.24729e+16	7.29284e+16	1.60839e+16	1.86228e+16	2.32203e+16	207411005860796	0.55418560106636605	0	0	151216298878375	1.63824e+16	148603064134945	5.94494e+16	333405901802311	231561496035246	603119593692485	5.90947e+16	1.56711e+16	0	5.42235e+16	5.84978e+16	136462335995289	4.58959e+16	0	221444277145889	0.79437738775127897	134093402204897	0	109967554515437	6.09441e+16	0	7.85807e+16	4.67026e+16	0.69296708624200998	9.6243e+16	1.26264e+16	4.1164e+16
ENSG00000201076	0	0	0	0	0	0	0	732852103882507	0	0.147589794848422	0	0	0	0	0	0.17568708288781601	0	0.27934142203474199	0	0	0	0	0.11456221141383501	0	0	0	0	0	0	0.227116743981329	0	0	0	0	0	0	0	0	0	0	0	0.225718806454832	0	0	0	0	0	0.728448107785169	0
ENSG00000201806	0	0.14579659290386099	0	0	0	0	0	0.29314084155300302	0.26353573899896598	0.36897448712105502	0.114256908873468	958112652713629	0.12858617084680499	0	0.106516011563314	878435414439081	0.25944428319422103	0.139670711017371	0	0	0	0	0.11456221141383501	0	0	0	0	0.167533220470135	0	0	0	0	0.67497427026651902	0.31735426975648501	0.13001683630124	0	0	0	0.38680789097566498	0	0	0.225718806454832	0	0.224516334783423	0	0	0	0.24281603592838999	0
ENSG00000201070	0	0.43738977871158402	0	0	0	0	0	0	0	0	0	0	0	0	0	0	0	0.139670711017371	0	0	0	0	0.22912442282767001	0	0	0	0	0	0	0	0	0	0	0.31735426975648501	0	0	0	0	0	0	0	0	0	0	0	0	0	0	0
ENSG00000202429	127078229796152	4.2281e+16	0.29097057087835199	0	1.18155e+16	0	364110783512408	498339430640105	3.42596e+16	2.9518e+16	1.94237e+16	268271542759816	3.34324e+16	3.42543e+16	2.55638e+16	1.93256e+16	3.89166e+16	4.7488e+16	0	0	0	2.12981e+16	3.55143e+16	3.4293e+16	314731864191396	1.66703e+16	2.67922e+16	0.167533220470135	0	3.17963e+16	0	0	0.44998284684434597	2.22148e+16	117015152671116	0	1.73003e+16	0	0.64467981829277499	0	0.36655851505145698	2.82149e+16	0	0.67354900435026899	0.93405171484572003	0	1.44365e+16	2.18534e+16	1234918627843
ENSG00000277986	3.26773e+16	1.16637e+16	232776456702681	1.42583e+16	203817652864454	1.48126e+16	4.61207e+16	3.9574e+16	3.95304e+16	391112956348318	2.51365e+16	103476166493072	0.12858617084680499	7.07185e+16	102255371100782	8.60867e+16	2.20528e+16	0.34917677754342802	4.98767e+16	7.76508e+16	1.88775e+16	979711232169754	1.833e+16	4.5724e+16	349702071323774	4.16757e+16	0.95686568609605804	134026576376108	1.96982e+16	181693395185063	7.45064e+16	0	0.22499142342217299	0	0	7.01723e+16	2.07604e+16	7.1494e+16	2.19191e+16	0	4.03214e+16	1.12859e+16	5.35037e+16	0.44903266956684601	0.46702585742286001	6.2367e+16	0	1.94253e+16	127608258210443
ENSG00000201221	1.07109e+16	150170490690977	0	0	295387902702107	0	2.14825e+16	2.38177e+16	129132512109493	1.7268e+16	118827185228406	1.89706e+16	1.68448e+16	1.13813e+16	14592693584174	1.83593e+16	1.77719e+16	245820451390573	0	0	0	125658614560903	1.78717e+16	8.0017e+16	9.79166e+16	5.00109e+16	2.12424e+16	4.85846e+16	118189355396089	120371874310104	1.86266e+16	126521475429997	1.97992e+16	279271757385707	183323739184749	0	159163074198608	0	8.89658e+16	0.86896233038523496	0.36655851505145698	107216433066045	0	1.3471e+16	5.13728e+16	138593417248402	139552406215681	1.40833e+16	6.17459e+16
ENSG00000201545	0	0	0.29097057087835199	0	0	0	0.121370261170803	0	0.26353573899896598	0	0	0	0.12858617084680499	0	0	0	0	0.34917677754342802	0	0	0	0	0	0	0	0	0	0	0	0	0	0	0	0	0	0	0	0	0	0	0	0	0	0	0	0	0	0	0
ENSG00000222872	0	0	0	0	0	0	0	0	0.26353573899896598	0	0	0	0.25717234169360897	0	0	878435414439081	0	698353555086854	0	0	0	0	0.11456221141383501	0	0	0	0	0	0	0	0	0	0	0	0	0	0	0	0	0	0.36655851505145698	0	0	0	0	0	0.48121519384717398	0	0
ENSG00000201458	1.45232e+16	5.97766e+16	0.58194114175670297	0	0.59077580540421504	0	7.88907e+16	124584857660026	5.79779e+16	9.74093e+16	1.94237e+16	101559941187645	7.20083e+16	7.95583e+16	9.58644e+16	8.25729e+16	7.39416e+16	1.16625e+16	0	0	0	6.6024e+16	103105990272451	9.1448e+16	4.37128e+16	333405901802311	103341494098374	1.67533e+16	1.96982e+16	340675115971993	0	1.80745e+16	157493996395521	0	7.41096e+16	0	9.68819e+16	0	5.15744e+16	1.73792e+16	0	270862567745798	0	134709800870054	2.33513e+16	0	336850635693022	728448107785169	1234918627843
ENSG00000201648	0.18154032828021799	3.93651e+16	0	0	0.29538790270210702	0	109233235053723	0.21985563116475201	2.50359e+16	103312856393895	0.34277072662040298	0.57486759162817802	2.8289e+16	2.76244e+16	0.95864410406982703	0.35137416577563302	0.38916642479133101	0.62851819957817001	0	0	0	0.42596140529119703	0.91649769131067904	0	2.62277e+16	0	1.14824e+16	0	0	0.68135023194398703	0	0	0	0	0.91011785410868196	0	0.69201336608090303	0	0	0	0	0	0	0	0	0	0	0.24281603592838999	1234918627843
ENSG00000272359	0.18154032828021799	0.14579659290386099	0	0	0.29538790270210702	0	0.728221567024817	0.21985563116475201	0.26353573899896598	0.88553876909053197	0.22851381774693499	0.28743379581408901	1.28586e+16	0.33149294795585899	170425618501303	0.52706124866344894	116749927437399	160621317669977	0	0	0	0.85192281058239505	0.34368663424150497	1.1431e+16	0.17485103566188701	0	1.53099e+16	0.167533220470135	0	0.908466975925316	0	0.90372482449997704	0.44998284684434597	285618842780837	0.390050508903721	0	0.34600668304045101	0	0.90255174560988405	0	0	0.338578209682248	0	179613067826738	0	0	0.48121519384717398	0.24281603592838999	0.823279085228665
ENSG00000200974	0	0.14579659290386099	0	0	0	0	0	0	0.26353573899896598	0	0	0	0.12858617084680499	0	0	0	0	0	0	0	0	0	0	0	0.17485103566188701	0	0	0	0	0	0	0	0	0	0	0	0	0	0	0	0	0	0	0	0	0	0	0	0.411639542614333
ENSG00000222727	0	0.14579659290386099	0	0	0	0	0.24274052234160601	732852103882507	0	737948974242109	0	958112652713629	0	0.22099529863723899	0.106516011563314	0	0.12972214159711001	0.20950606652605699	0	0	0	0	0.22912442282767001	0	0.17485103566188701	0	0	0	0	0.227116743981329	0	0	0	0	0	0	0	0	0	0	0	0	0	0	0	0	0	0	0
ENSG00000202157	0	0.43738977871158402	0	0	0	0	0.121370261170803	0	0.52707147799793097	0.147589794848422	0.22851381774693499	958112652713629	115727553762124	0.44199059727447898	0	0.17568708288781601	0.12972214159711001	0	0	0	0	0	0.22912442282767001	0	0	0	0.19137313721921201	0.167533220470135	0	0	0	0.45186241224998902	0	0	0.260033672602481	0	0	0	0	0	0	0	0	0	0	0	0	0.24281603592838999	0.411639542614333
ENSG00000199643	0.54462098484065302	2.47854e+16	0	0	0.59077580540421504	0	0.48548104468321102	0.21985563116475201	224005378149121	0.51656428196947701	0.22851381774693499	0.76649012217090395	3.34324e+16	1.32597e+16	0.426064046253257	0.52706124866344894	0.25944428319422103	1.04753e+16	0	0	0	0	0.22912442282767001	0	0.69940414264754802	0	0.38274627443842302	0.167533220470135	0	204405069583196	0	0.45186241224998902	0	0.63470853951297002	0.390050508903721	0	0	0	0.38680789097566498	0	0	0.451437612909664	0	0.44903266956684601	0.93405171484572003	0	0	0.728448107785169	0.823279085228665
ENSG00000222790	0	0.14579659290386099	0	0	0	0	0	732852103882507	0	0	0	0.19162253054272599	0	0.22099529863723899	0.106516011563314	0	0	0.27934142203474199	0	0	0	0	0	0	0.17485103566188701	0	0	0	0	0	0	0	0	0.63470853951297002	0	0	0	0	0	0	0	0	0	0.224516334783423	0	0	0	0	0
ENSG00000202069	0	0	0	0	0	0	0	0	0.13176786949948299	0	0	0	0.12858617084680499	0	0	0	0	0	0	0	0	0	0	0	0	0	0	0	0	0	0	0	0	0	0	0	0	0	0	0	0	0	0	0	0	0	0	0	0
ENSG00000222686	0	0.728982964519306	0	0	0	0.279483938129924	145644313404963	1.09928e+16	0.52707147799793097	110692346136316	0.571284544367338	134135771379908	1.92879e+16	0.77348354523033802	0.74561208094319897	122980958021471	0.90805499117977295	1.88555e+16	0	0.48531778465937803	0	0.63894210793679596	114562211413835	1.1431e+16	0.34970207132377401	0	1.14824e+16	0.33506644094026999	1.96982e+16	0.68135023194398703	0	0	0.89996569368869195	126941707902594	0.91011785410868196	0	0.34600668304045101	0	0.64467981829277499	0	0	0.902875225819328	0	0.67354900435026899	0.46702585742286001	0	0.48121519384717398	145689621557034	0
ENSG00000202103	0.18154032828021799	0.29159318580772298	0	0	0	0	0.24274052234160601	0.51299647271775595	0	0.36897448712105502	0.22851381774693499	958112652713629	0.12858617084680499	0.11049764931861999	0.106516011563314	0.35137416577563302	0.25944428319422103	0.62851819957817001	0	0	0.60895299179157603	0.42596140529119703	0.45824884565534002	0	0	0	0.19137313721921201	0.167533220470135	0	0.68135023194398703	0	0.45186241224998902	0.44998284684434597	0.31735426975648501	0	0	0.34600668304045101	0	0.128935963658555	0	0	0.225718806454832	0	0.224516334783423	0	0	2.40608e+16	0.728448107785169	0
ENSG00000207309	0.18154032828021799	0	0.58194114175670297	0.64810431819144598	0.29538790270210702	11179357525197	0.24274052234160601	732852103882507	0.52707147799793097	0	0.114256908873468	0.19162253054272599	0	0.44199059727447898	0.31954803468994197	0.26353062433172503	0.12972214159711001	698353555086854	0	0	0	0.63894210793679596	0.22912442282767001	0	0	0	0	0.83766610235067396	1.96982e+16	0	0	0	0.22499142342217299	0.31735426975648501	0	4.67815e+16	0.34600668304045101	0	0.38680789097566498	0	0.73311703010291396	0	0.59448599349706599	0	0	0.69296708624200998	0	0.24281603592838999	0.411639542614333
ENSG00000199458	0.18154032828021799	0.58318637161544495	0	0	0	0	0.121370261170803	0.14657042077650201	0.13176786949948299	737948974242109	0.22851381774693499	958112652713629	0.25717234169360897	0	0.213032023126628	0	0.25944428319422103	0.41901213305211299	0	0	0	0.21298070264559901	0.45824884565534002	0	0.17485103566188701	0	0	0	0	0	0	0	0.22499142342217299	0.31735426975648501	0	0	0.34600668304045101	0	0.128935963658555	0	0	0.677156419364496	0	0	0	0	0	0.24281603592838999	0
ENSG00000201379	0	0	0	0	0	0	0	0	0	0	0	0	0	0	0	0	0	0	0	0	0	0	0	0	0	0	0	0	0	0	0	0	0	0	0	0	0	0	0	0	0	0	0	0	0	0	0	0	0
ENSG00000252560	0.36308065656043498	1.16637e+16	0	0	0.29538790270210702	0.279483938129924	109233235053723	0.95270773504726003	1.05414e+16	1.25451e+16	0.34277072662040298	0.67067885689954099	0.90010319592763299	1.10498e+16	117167612719646	0.87843541443908202	1.42694e+16	3.07276e+16	0	0	0	0	114562211413835	0	0.69940414264754802	0	1.91373e+16	0.50259966141040402	0	0.908466975925316	0	0.45186241224998902	0.44998284684434597	158677134878243	0.91011785410868196	0	0	0	0.25787192731711001	0	0	0.338578209682248	0	0.67354900435026899	0.93405171484572003	0.69296708624200998	0	0.97126414371355896	0
ENSG00000201628	2.90465e+16	0.29159318580772298	0	0	1.18155e+16	0	4.00522e+16	4.61697e+16	0.65883934749741402	3.54216e+16	102831217986121	268271542759816	1.02869e+16	0.77348354523033802	3.302e+16	4.21649e+16	5.18889e+16	2.58391e+16	0.55418560106636605	0	0	298172983703838	4.00968e+16	1.1431e+16	1.22396e+16	0	401883588160345	100519932282081	3.93965e+16	2.95252e+16	0	0	2.47491e+16	158677134878243	5.72074e+16	0	5.1901e+16	0	167616752756121	0.86896233038523496	0.73311703010291396	2.14433e+16	0	0.44903266956684601	0.46702585742286001	138593417248402	0.96243038769434897	291379243114068	0.411639542614333
ENSG00000201607	0.18154032828021799	0.43738977871158402	0	0	0.29538790270210702	0	0.364110783512408	0.14657042077650201	0	0.22138469227263299	0	0.19162253054272599	0.25717234169360897	0	0.106516011563314	0.17568708288781601	0.25944428319422103	698353555086854	0	0	0	0	0	0	0	0	0	0	0	0.454233487962658	0	0	0	0	0.13001683630124	0	0	0	0.128935963658555	0	0	0.338578209682248	0	0	0	0	0	0	0.411639542614333
ENSG00000223212	0.18154032828021799	0.14579659290386099	0	0	0	0	0.60685130585401403	0.43971126232950503	0.52707147799793097	0.66415407681789895	0.114256908873468	0.57486759162817802	0.77151702508082798	0.33149294795585899	0.213032023126628	0.43921770721954101	0.38916642479133101	0.62851819957817001	0	0	0	0.85192281058239505	0.34368663424150497	0	0	0	0.19137313721921201	0.167533220470135	0	0.454233487962658	0	0.45186241224998902	134994854053304	2.53883e+16	0.52006734520496101	0	0.34600668304045101	0	0	0	0	0.112859403227416	0	134709800870054	0.46702585742286001	0	0	121408017964195	0
ENSG00000206938	0.36308065656043498	0.29159318580772298	0.29097057087835199	0	0	0	1.33507e+16	0.95270773504726003	1.58121e+16	110692346136316	0.114256908873468	134135771379908	2.18596e+16	0.66298589591171797	0.53258005781657103	0.70274833155126504	1.94583e+16	0.55868284406948399	0	0	0	0.42596140529119703	0.80193547989684399	1.1431e+16	0.874255178309434	0.83351475450577905	1.14824e+16	0.67013288188053899	0	0.68135023194398703	0	0.90372482449997704	0.89996569368869195	0.63470853951297002	1.30017e+16	2.33908e+16	0.34600668304045101	0	0.64467981829277499	0	0	0.677156419364496	0.59448599349706599	2.6942e+16	0	0	0	169971225149873	0
ENSG00000252067	0.72616131312087095	0.29159318580772298	0	0	0	0	0.97096208936642203	139241899737676	1.18591e+16	1.4759e+16	0.91405527098774098	0.76649012217090395	0.90010319592763299	0.33149294795585899	0.852128092506513	131765312165862	116749927437399	160621317669977	0	0	0	0.85192281058239505	160387095979369	0	13988082852951	0	0.76549254887684703	0.33506644094026999	0	0.227116743981329	0	0.45186241224998902	0.44998284684434597	158677134878243	156020203561488	0	3.46007e+16	0	0.64467981829277499	0	0.36655851505145698	0.56429701613708005	0	1.12258e+16	140107757226858	0	0	3.64224e+16	0.411639542614333
ENSG00000201231	0	145796592903861	0	0.32405215909572299	0	0	109233235053723	0.73285210388250799	0.79060721699689696	110692346136316	0.571284544367338	105392391798499	154303405016166	0.66298589591171797	1.06516e+16	0.79059187299517397	1.03778e+16	1.04753e+16	0	0	0	0.85192281058239505	0.57281105706917401	0	0.874255178309434	0	0.76549254887684703	0.167533220470135	0	15898172078693	0	0.45186241224998902	0.44998284684434597	0.63470853951297002	0.52006734520496101	0	0	0	103148770926844	0	0	0.225718806454832	0	0.224516334783423	0.93405171484572003	0	0.48121519384717398	0.728448107785169	1234918627843
ENSG00000278374	0	0.58318637161544495	0	0	0	0	0	0.36642605194125399	0	0.36897448712105502	0	958112652713629	0.38575851254041399	0.33149294795585899	0.74561208094319897	0.26353062433172503	0.38916642479133101	0.41901213305211299	0	0	0	0	0.57281105706917401	0	0	0	0	0	0	0.908466975925316	0	0	0	0.63470853951297002	0.13001683630124	0	0.69201336608090303	0	0.128935963658555	0	0	0.112859403227416	0	0	0	0	0	0.48563207185677998	0
ENSG00000222501	1.45232e+16	6.99824e+16	1.74582e+16	3.56457e+16	3.24927e+16	0.55896787625984901	3.76248e+16	5.27654e+16	276712525948914	2.9518e+16	159959672422855	4.79056e+16	3.729e+16	4.41991e+16	3.94109e+16	3.4259e+16	363221996471909	8.79925e+16	0	0	0	4.68558e+16	5.26986e+16	1.1431e+16	2.44791e+16	0	3.63609e+16	2.17793e+16	3.93965e+16	3.17963e+16	1.86266e+16	2.71117e+16	359986277475477	4.12561e+16	2.99039e+16	0	0.34600668304045101	0	3.09446e+16	0	5.13182e+16	135431283872899	0.59448599349706599	6.96001e+16	2.33513e+16	207890125872603	7.69944e+16	4.12787e+16	5.35131e+16
ENSG00000222202	0	0	0	0	0	0	0	0	0.13176786949948299	0.147589794848422	0.114256908873468	0	0	0	0	878435414439081	0	0.20950606652605699	0	0	0	0	0	0	0	0	0	0	0	0	0	0	0	0	0	0	0.34600668304045101	0	0	0	0	0	0	0	0	0	0	0	0
ENSG00000222760	0	160376252194247	0	0	0	0	0.364110783512408	732852103882507	0.39530360849844798	0.29517958969684399	0.114256908873468	0.28743379581408901	0.51434468338721895	0.77348354523033802	0.106516011563314	878435414439081	0.12972214159711001	698353555086854	0	0	0	0	0	0	1.22396e+16	0	0	0	0	0	0	0	0	0	0.13001683630124	0	0	0	0	0	0	0	0	0.224516334783423	0	0	0	0	2.0582e+16
ENSG00000251752	0	0.14579659290386099	0	0	0	0	0.364110783512408	732852103882507	0.39530360849844798	0.22138469227263299	0	0.28743379581408901	0.25717234169360897	0.22099529863723899	0	0	0	0.139670711017371	0	0	0	0	0.34368663424150497	0	0	0	0	0	0	0	0	0.45186241224998902	0	0	0.13001683630124	0	0	0	0.128935963658555	0	0	0.112859403227416	0	0	0	0	0	0	0
ENSG00000199483	0	0.14579659290386099	0	0	0	0	0	0	0	0	0	0	0	0	0	0	0	0	0	0	0	0	0	0	0	0	0	0	0	0.454233487962658	0	0	0	0	0	0	0	0	0	0	0	0	0	0	0	0	0	0	0
ENSG00000199313	1.67017e+16	5.51111e+16	0.87291171263505496	0.97215647728716803	8.27086e+16	0.83845181438977301	4.23582e+16	4.52903e+16	5.1653e+16	4.05134e+16	164529948777793	4.55104e+16	5.61922e+16	518233975304327	3.70676e+16	3.69821e+16	5.20186e+16	8.95289e+16	0.55418560106636605	0.48531778465937803	0	359937387471062	5.85413e+16	1.82896e+16	2.9375e+16	1.75038e+16	3.98056e+16	14910456621842	1.77284e+16	3.83827e+16	1.86266e+16	221412582002494	2.24991e+16	43794889226395	429055559794093	0	141862740046585	1.58875e+16	2.73344e+16	0.86896233038523496	183279257525729	164774728712027	0.59448599349706599	2.62684e+16	2.33513e+16	2.77187e+16	4.42718e+16	524482637605322	2.26402e+16
ENSG00000222736	0	1.16637e+16	0	0	0	0	0.121370261170803	0.14657042077650201	0.52707147799793097	737948974242109	0.114256908873468	0.38324506108545198	0.64293085423402296	0.99447884386757701	0	878435414439081	0.25944428319422103	698353555086854	0	0	0	0	0	0	0.17485103566188701	0	0	0	0	0.227116743981329	0	0	0	0	0.260033672602481	0	0	0	0.25787192731711001	0	0	0.225718806454832	0	0	0	0	0	0.24281603592838999	0.823279085228665
ENSG00000206936	0	0	0	0	0	0	0.121370261170803	0	0	0.147589794848422	0.114256908873468	0	0	0.11049764931861999	0.106516011563314	878435414439081	0	0	0	0	0	0	0	0	0	0	0	0	0	0	0	0	0	0.31735426975648501	0	0	0.69201336608090303	0	0	0	0	0.112859403227416	0	0	0	0	0	0	0
ENSG00000199920	0	0	0	0	0	0.279483938129924	0.24274052234160601	0.14657042077650201	0	0.147589794848422	0	958112652713629	0.25717234169360897	0	0.106516011563314	0.17568708288781601	0	0.20950606652605699	0	0	0	0.21298070264559901	0.22912442282767001	0	0	0	0	0	0	0	0	0.45186241224998902	0.22499142342217299	0	0	0	0.34600668304045101	0	0.25787192731711001	0	0	0	0	0	0	0	0	0.48563207185677998	0
[truncated: 882 more columns]

## Sheet: Hs RF00015 RNAseq
Gene	ENCFF689CZI	ENCFF895NVP	ENCFF088PTQ	ENCFF925KAH	ENCFF692VQN	ENCFF515ENF	ENCFF519OSJ	ENCFF079FVD	ENCFF987SHZ	ENCFF504YKU	ENCFF632LTU	ENCFF149UPH	ENCFF799SRR	ENCFF881FED	ENCFF096DFL	ENCFF094PWC	ENCFF777XPZ	ENCFF505MBD	ENCFF087EUE	ENCFF779GVO	ENCFF785RWT	ENCFF586YSA	ENCFF824HJD	ENCFF820BWI	ENCFF151VUG	ENCFF731SJZ	ENCFF486DIS	ENCFF130ZBC	ENCFF802BSL	ENCFF456WPB	ENCFF349IAF	ENCFF988BHN	ENCFF571MWI	ENCFF986EDF	ENCFF707GSP	ENCFF704RNF	ENCFF102CYC	ENCFF327IXJ	ENCFF372LLN	ENCFF073RGX	ENCFF668WDZ	ENCFF628ABP	ENCFF470IXT	ENCFF683ZDJ	ENCFF902FJY
ENSG00000199313	0.0	0.0	0.0	0.0	0.0	0.0	0.0	0.0	0.0	0.0	0.0	0.0	0.0	0.0	0.0	0.0	0.0	0.0	0.0	0.0	0.0	0.0	0.0	0.0	0.0	0.0	0.0	0.0	0.0	0.0	0.0	0.0	0.0	0.0	0.0	0.0	0.0	0.0	0.0	0.0	0.0	0.0	0.0	0.0	0.0
ENSG00000199325	1.03799e+16	0.0	0.0	0.0	0.5421753404506555	0.36503007287844386	0.0	0.44616023393287535	0.0	0.30997890225935154	0.0	0.0	0.0	0.0	0.0	0.0	0.0	0.0	0.0	0.0	0.0	0.0	0.0	0.0	0.0	0.0	0.0	0.0	0.0	0.0	0.3619886251127008	0.0	0.0	0.0	0.0	0.0	0.0	0.0	0.0	0.0	0.3545176979045859	0.0	0.0	0.0	0.0
ENSG00000199458	0.0	0.0	0.0	0.0	0.0	0.0	0.0	0.0	0.0	0.0	0.0	0.0	0.0	0.0	0.0	0.0	0.0	0.0	0.0	0.0	0.0	0.0	0.0	0.0	0.0	0.0	0.0	0.0	0.0	0.0	0.0	0.0	0.0	0.0	0.0	0.0	0.0	0.0	0.0	0.0	0.0	0.0	0.0	0.0	0.0
ENSG00000199483	0.0	0.0	0.0	0.0	0.0	0.0	0.0	0.0	0.0	0.0	0.0	0.0	0.0	0.0	0.0	0.0	0.0	0.0	0.0	0.0	0.0	0.0	0.0	0.0	0.0	0.0	0.0	0.0	0.0	0.0	0.0	0.0	0.0	0.0	0.0	0.0	0.0	0.0	0.0	0.0	0.0	0.0	0.0	0.0	0.0
ENSG00000199634	0.0	0.0	0.0	0.0	0.48795780640559	0.0	0.0	0.0	0.0	0.0	0.0	0.0	0.0	0.0	0.0	0.0	0.0	0.0	0.0	0.0	0.0	0.0	0.0	0.0	0.0	0.0	0.0	0.0	0.0	0.0	0.0	0.0	0.0	0.0	0.0	0.0	0.0	0.0	0.0	0.0	0.0	0.0	0.0	0.0	0.0
ENSG00000199643	0.0	0.0	0.0	0.0	0.0	0.0	0.0	0.0	0.0	0.0	0.0	0.0	0.0	0.0	0.0	0.0	0.0	0.0	0.0	0.0	0.0	0.0	0.0	0.0	0.0	0.0	0.0	0.0	0.0	0.0	0.0	0.0	0.0	0.0	0.0	0.0	0.0	0.0	0.0	0.49827905376967147	0.0	0.0	0.0	0.0	0.0
ENSG00000199672	0.0	0.0	0.0	0.0	0.0	0.0	0.0	0.0	0.0	0.0	0.0	0.0	0.0	0.0	0.0	0.0	0.0	0.0	0.0	0.0	0.0	0.0	0.0	0.0	0.0	0.0	0.0	0.0	0.0	0.0	0.0	0.0	0.0	0.0	0.0	0.0	0.0	0.0	0.0	0.0	0.0	0.0	0.0	0.0	0.0
ENSG00000199709	0.0	0.0	0.0	0.0	0.0	0.0	0.6937896274856861	0.0	0.0	0.0	0.0	0.0	0.0	0.0	0.0	0.0	0.0	0.0	0.0	0.0	0.0	0.0	0.0	0.0	0.0	0.0	0.0	0.0	0.0	0.0	0.0	0.0	0.0	0.0	0.0	0.0	0.0	0.0	0.0	0.0	0.0	0.0	0.0	0.0	0.0
ENSG00000199920	0.0	0.0	0.0	0.0	0.0	0.0	0.0	0.0	0.0	0.0	0.0	0.0	0.0	0.0	0.0	0.0	0.0	0.0	0.0	0.0	0.0	0.0	0.0	0.0	0.0	0.0	0.0	0.0	0.0	0.0	0.0	0.0	0.0	0.0	0.0	0.0	0.0	0.0	0.0	0.0	0.0	0.0	0.0	0.0	0.0
ENSG00000200034	0.0	0.0	0.0	0.0	0.0	0.0	0.0	0.0	0.0	0.0	0.0	0.0	0.0	0.0	0.0	0.0	0.0	0.0	0.0	0.0	0.0	0.0	0.0	0.0	0.0	0.0	0.0	0.0	0.0	0.0	0.0	0.0	0.0	0.0	0.0	0.0	0.0	0.0	0.0	0.0	0.0	0.0	0.0	0.0	0.0
ENSG00000200062	0.46709574829458206	0.0	0.0	0.5217439395528342	0.0	0.0	0.0	0.0	0.0	0.0	0.09234613682846568	0.0	0.0	0.0	0.542549610546496	0.0	0.0	0.0	0.0	0.0	0.0	0.650493625786941	0.0	0.0	0.0	0.0	0.0	0.0	0.0	0.0	0.9773692878042922	0.0	0.0	0.0	0.0	0.0	0.0	0.0	0.0	0.0	0.0	0.0	0.0	0.0	0.0
ENSG00000200070	0.0	0.0	0.0	0.0	0.48795780640559	0.0	0.0	0.0	0.0	0.0	0.0	0.0	0.0	0.0	0.0	0.0	0.0	0.0	0.0	0.0	0.0	0.0	0.0	0.0	0.0	0.0	0.0	0.0	0.0	0.0	0.0	0.0	0.7361906246065061	0.0	0.0	0.0	0.0	0.0	0.0	0.0	0.0	0.6191226071778004	0.0	0.0	0.0
ENSG00000200274	0.0	0.0	0.0	0.0	0.0	0.0	0.0	0.0	0.0	0.0	0.0	0.0	0.0	0.0	0.0	0.0	0.0	0.0	0.0	0.0	0.0	0.0	0.0	0.0	0.0	0.0	0.0	0.0	0.0	0.0	0.0	0.0	0.0	0.0	0.0	0.0	0.0	0.0	0.0	0.0	0.0	0.0	0.0	0.0	0.0
ENSG00000200431	0.0	0.0	0.0	0.0	0.0	0.0	0.0	0.0	0.0	0.0	0.0	0.0	0.0	0.0	0.0	0.0	0.0	0.0	0.0	0.0	0.0	0.0	0.0	0.0	0.0	0.0	0.0	0.0	0.0	0.0	0.0	0.0	0.0	0.0	0.0	0.0	0.0	0.0	0.0	0.0	0.0	0.0	0.0	0.0	0.0
ENSG00000200653	0.0	0.0	0.4822108615754289	0.0	0.0	0.0	0.7143463571889657	0.0	0.0	0.0	0.0	0.0	0.0	0.0	0.0	0.0	0.0	0.0	0.0	0.0	0.22557958636842773	0.0	0.0	0.45282738422527175	0.0	0.0	0.0	0.0	0.0	0.0	0.0	0.0	0.0	0.0	0.0	0.0	0.0	0.0	0.0	0.0	0.0	0.0	0.0	0.0	0.0
ENSG00000200795	0.46709574829458206	3743140838380620	2324945225452960	2.08698e+16	243978903202795	2956743590315390	2066501961868070	3.6139e+16	1.2877e+16	4742677204568070	2.03162e+16	3629929114018270	2.59855e+16	0.5833375712807887	2170198442185980	2.30049e+16	3.48986e+16	1.3415e+16	2597466510820980	0.9559992821974989	0.21752317256955528	1300987251573880	0.6812849524728803	8296444575270150	1.46932e+16	1.47224e+16	0.525328763698432	2561516909821860	1.65604e+16	2.61252e+16	0.9773692878042922	2.17099e+16	3.31286e+16	2.0872e+16	4431427372727460	1.1317e+16	3366919364065690	0.6977201290087309	1.53144e+16	1.49484e+16	2.55253e+16	2.47649e+16	1.67137e+16	1.87401e+16	1.71773e+16
ENSG00000200889	0.0	0.0	0.0	0.0	0.0	0.0	0.0	0.0	0.0	0.0	0.04617306841423284	0.0	0.0	0.0	0.0	0.0	0.6979720143932997	0.0	0.0	0.0	0.0	0.0	0.0	0.0	0.0	0.0	0.05836986263315911	0.0	0.0	0.0	0.0	0.7236649181909113	0.0	0.0	0.0	0.0	0.0	0.0	0.0	0.0	0.0	0.6191226071778004	0.8356860821446993	0.0	0.0
ENSG00000200974	0.0	0.0	0.0	0.0	0.0	0.0	0.0	0.0	0.0	0.0	0.0	0.0	0.0	0.0	0.0	0.0	0.0	0.0	0.0	0.0	0.0	0.0	0.0	0.0	0.0	0.0	0.0	0.0	0.0	0.0	0.0	0.0	0.0	0.0	0.0	0.0	0.0	0.0	0.0	0.0	0.0	0.0	0.0	0.0	0.0
ENSG00000201070	0.0	0.0	0.0	0.0	0.0	0.0	0.0	0.0	0.0	0.0	0.0	0.0	0.0	0.0	0.0	0.0	0.0	0.0	0.0	0.0	0.0	0.0	0.0	0.0	0.0	0.0	0.0	0.0	0.0	0.0	0.0	0.0	0.0	0.0	0.0	0.0	0.0	0.0	0.0	0.0	0.0	0.0	0.0	0.0	0.0
ENSG00000201076	0.0	0.0	0.0	0.0	0.0	0.0	0.0	0.0	0.0	0.0	0.0	0.0	0.0	0.0	0.0	0.0	0.0	0.0	0.0	0.0	0.0	0.0	0.0	0.0	0.0	0.0	0.0	0.3224931361286516	0.0	0.0	0.0	0.0	0.0	0.0	0.0	0.0	0.0	0.0	0.0	0.0	0.0	0.0	0.0	0.0	0.0
ENSG00000201164	0.0	0.28189333909267733	0.9104680603172434	0.0	0.0	0.0	0.0	0.0	0.0	0.0	0.04520440264330488	0.0	0.0	0.285549860067519	0.0	0.0	0.6833292448605731	0.0	0.0	0.0	0.0	0.0	0.0	0.0	0.0	0.0	0.0	0.0	0.0	0.0	0.0	0.0	0.36037303302416385	0.0	0.0	0.0	0.5493807820153819	0.0	0.0	0.0	0.0	0.0	0.8181542062955098	0.0	0.0
ENSG00000201184	0.0	0.0	0.0	0.0	0.0	0.0	0.0	0.0	0.0	0.0	0.13851920524269853	0.0	0.0	0.0	0.0	0.0	0.0	0.0	0.0	0.0	0.0	0.0	0.0	0.8733099552915956	0.0	0.0	0.0	0.0	0.0	0.0	0.0	0.0	0.36809531230325304	0.0	0.0	0.0	0.561153227344283	0.0	0.0	0.0	0.0	0.0	0.0	0.0	0.0
ENSG00000201186	0.0	0.0	0.0	0.0	0.0	0.0	0.0	0.0	0.0	0.0	0.0	0.0	0.0	0.0	0.0	0.0	0.0	0.0	0.0	0.0	0.0	0.0	0.0	0.0	0.0	0.0	0.0	0.0	0.0	0.0	0.0	0.0	0.0	0.0	0.0	0.0	0.0	0.0	0.0	0.0	0.0	0.0	0.0	0.0	0.0
ENSG00000201221	0.0	0.0	0.0	0.0	0.0	0.0	0.0	0.0	0.0	0.0	0.0	0.0	0.0	0.0	0.0	0.0	0.0	0.0	0.0	0.0	0.0	0.0	0.0	0.0	0.0	0.0	0.0	0.0	0.0	0.0	0.0	0.0	0.0	0.41156085064185344	0.0	0.0	0.0	0.0	0.0	0.0	0.0	0.0	0.0	0.0	0.0
ENSG00000201231	0.0	0.8638017319339899	0.0	0.0	0.0	0.0	0.0	0.0	0.0	0.0	0.0	0.6049881856697126	0.0	0.0	0.542549610546496	0.0	0.0	0.0	0.0	0.0	0.0	0.0	0.45418996831525366	0.0	0.0	0.0	0.0	0.0	0.0	0.0	0.0	0.0	0.36809531230325304	0.0	0.0	0.0	0.0	0.0	0.0	0.0	0.0	0.3095613035889002	0.0	0.0	0.0
ENSG00000201253	0.0	0.0	0.0	0.0	0.0	0.0	0.0	0.0	0.0	0.0	0.04650524876253668	0.0	0.0	0.0	0.0	0.0	0.0	0.0	0.0	0.0	0.0	0.0	0.0	0.0	0.0	0.0	0.0	0.0	0.0	0.0	0.0	0.0	0.0	0.0	0.0	0.0	0.0	0.0	0.0	0.0	0.0	0.0	0.0	0.0	0.0
ENSG00000201296	0.0	0.0	0.46498904509059213	0.5217439395528342	0.48795780640559	0.32852706559059947	0.0	0.8030884210791758	0.0	0.27898101203341635	0.5540768209707941	0.6049881856697126	0.0	0.0	0.0	0.0	2093916043179890	0.0	0.0	0.0	0.21752317256955528	0.0	0.0	2619929865874780	0.5877285891003946	0.0	0.40858903843211375	1.28076e+16	0.0	0.0	0.0	0.7236649181909113	0.0	0.0	0.0	1.33142e+16	0.0	0.0	0.0	0.49827905376967147	0.3190659281141273	0.0	0.0	0.0	0.0
ENSG00000201317	0.0	0.0	0.0	0.0	0.0	0.0	0.0	0.0	0.0	0.0	0.0	0.0	0.0	0.0	0.0	0.0	0.0	0.0	0.0	0.0	0.0	0.0	0.0	0.0	0.0	0.0	0.07105896320558501	0.0	0.0	0.0	0.39661362403652434	0.0	0.0	0.0	0.0	0.0	0.0	0.0	0.0	0.0	0.0	0.0	0.0	0.0	0.0
ENSG00000201342	0.0	0.0	0.0	0.0	0.0	0.0	0.0	0.0	0.0	0.0	0.0	0.0	0.0	0.0	0.0	0.0	0.0	0.0	0.0	0.0	0.0	0.0	0.0	0.0	0.0	0.0	0.0	0.3502073900147076	0.0	0.0	0.0	0.0	0.0	0.0	0.0	0.0	0.0	0.0	0.0	0.0	0.0	0.0	0.0	0.0	0.0
ENSG00000201379	0.0	0.0	0.0	0.0	0.0	0.0	0.6888339872893596	0.0	0.0	0.0	0.0	0.0	0.0	0.0	0.0	0.0	0.0	0.0	0.0	0.0	0.0	0.0	0.0	0.4366549776457978	0.0	0.0	0.0	0.0	0.0	0.0	0.0	0.0	0.0	0.41744029136530847	0.0	0.0	0.0	0.0	0.0	0.0	0.0	0.0	0.0	0.0	0.0
ENSG00000201435	0.0	0.0	0.0	0.0	0.0	0.0	0.0	0.0	0.0	0.0	0.0	0.0	0.0	0.0	0.0	0.0	0.0	0.0	0.0	0.0	0.0	0.0	0.0	0.0	0.0	0.0	0.0	0.0	0.0	0.0	0.0	0.0	0.0	0.0	0.0	0.0	0.0	0.0	0.0	0.0	0.0	0.0	0.0	0.0	0.0
ENSG00000201439	0.0	0.0	0.0	0.0	0.0	0.0	0.0	0.4015442105395879	0.0	0.0	0.0	0.0	0.0	0.0	0.0	0.4600982633701473	1.39594e+16	0.0	0.0	0.47799964109874943	0.0	0.0	0.0	0.0	0.0	0.0	0.05836986263315911	0.0	1.24203e+16	0.0	0.6515795252028614	0.7236649181909113	0.0	0.0	0.5539284215909335	0.0	1122306454688560	0.0	0.0	0.0	0.0	0.0	0.0	0.0	0.0
ENSG00000201458	0.0	0.0	0.0	0.0	0.0	0.0	0.0	0.0	0.0	0.0	0.0	0.0	0.0	0.0	0.0	0.0	0.0	0.0	0.0	0.0	0.0	0.0	0.0	0.0	0.0	0.0	0.0	0.0	0.0	0.0	0.0	0.0	0.0	0.0	0.0	0.0	0.0	0.0	0.0	0.0	0.0	0.0	0.0	0.0	0.0
ENSG00000201491	0.0	0.0	0.0	0.0	0.0	0.0	0.0	0.0	0.0	0.0	0.0	0.0	0.6272350600112004	0.0	0.0	0.0	0.0	0.0	0.0	0.0	0.0	0.0	0.0	0.0	0.0	0.0	0.0	0.0	0.0	0.0	0.0	0.0	0.0	0.0	0.0	0.0	0.0	0.0	0.0	0.0	0.0	0.0	0.0	0.0	0.0
ENSG00000201545	0.0	0.0	0.0	0.0	0.0	0.0	0.0	0.0	0.0	0.0	0.0	0.0	0.0	0.0	0.0	0.0	0.0	0.0	0.0	0.0	0.0	0.0	0.0	0.0	0.0	0.0	0.0	0.0	0.0	0.0	0.0	0.0	0.0	0.0	0.0	0.0	0.0	0.0	0.0	0.0	0.0	0.0	0.0	0.0	0.0
ENSG00000201570	0.0	0.0	0.0	0.0	0.0	0.0	0.0	0.0	0.0	0.0	0.0	0.0	0.0	0.0	0.0	0.0	0.0	0.0	0.0	0.0	0.0	0.0	0.0	0.0	0.0	0.0	0.0	0.0	0.0	0.0	0.0	0.0	0.0	0.0	0.0	0.0	0.0	0.0	0.0	0.0	0.0	0.0	0.0	0.0	0.0
ENSG00000201607	0.0	0.0	0.0	0.0	0.0	0.0	0.0	0.0	0.0	0.0	0.0	0.0	0.0	0.0	0.0	0.0	0.0	0.0	0.0	0.0	0.0	0.0	0.0	0.0	0.0	0.0	0.0	0.0	0.0	0.0	0.0	0.0	0.0	0.0	0.0	0.0	0.0	0.0	0.0	0.0	0.0	0.0	0.0	0.0	0.0
ENSG00000201608	0.0	0.0	0.0	0.0	0.0	0.0	0.0	0.0	0.0	0.0	0.0	0.0	0.0	0.0	0.0	0.0	0.0	0.0	0.0	0.0	0.0	0.0	0.0	0.0	0.0	0.0	0.0	0.0	0.0	0.0	0.0	0.0	0.0	0.0	0.0	0.0	0.0	0.0	0.0	0.0	0.0	0.0	0.0	0.0	0.0
ENSG00000201609	0.0	0.0	0.0	0.0	0.0	0.0	0.0	0.0	0.0	0.0	0.0	0.0	0.0	0.0	0.0	0.0	0.0	0.0	0.0	0.0	0.0	0.0	0.0	0.0	0.0	0.0	0.0	0.0	0.0	0.0	0.0	0.0	0.0	0.0	0.0	0.0	0.0	0.0	0.0	0.0	0.0	0.0	0.0	0.0	0.0
ENSG00000201628	0.0	0.0	0.0	0.0	0.0	0.0	0.0	0.4015442105395879	0.0	0.0	0.09234613682846568	0.0	0.0	0.0	0.0	0.0	0.6979720143932997	0.0	0.0	0.0	0.43504634513911056	0.0	0.22709498415762683	0.4366549776457978	0.0	0.0	0.0	0.0	0.0	0.0	0.0	0.7236649181909113	0.0	0.0	0.0	0.6657075064153234	0.0	0.0	0.0	0.0	0.0	0.0	0.0	0.0	0.0
ENSG00000201648	0.0	0.0	0.0	0.0	0.0	0.0	0.0	0.0	0.0	0.0	0.0	0.0	0.0	0.0	0.0	0.0	0.0	0.3503916995872866	0.0	0.0	0.0	0.0	0.0	0.0	0.0	0.0	0.0	0.0	0.0	0.0	0.0	0.0	0.0	0.0	0.0	0.0	0.0	0.0	0.0	0.0	0.0	0.0	0.0	0.0	0.0
ENSG00000201806	0.0	0.0	0.0	0.0	0.48795780640559	0.0	0.0	0.0	0.0	0.0	0.18469227365693136	0.0	0.0	0.0	0.0	0.4600982633701473	0.0	0.0	0.0	0.0	0.0	0.0	0.0	0.8733099552915956	0.0	0.0	0.0	0.0	0.0	0.0	0.0	0.0	0.0	0.41744029136530847	0.0	0.0	0.0	0.0	0.0	0.0	0.3190659281141273	0.0	0.0	0.0	0.0
ENSG00000201821	0.0	0.0	0.0	0.0	0.0	0.0	0.0	0.0	0.0	0.0	0.04684224331878693	0.0	0.6590513311711889	0.0	0.0	0.0	0.7080875508337824	0.3402354184398291	0.0	0.0	0.0	0.0	0.0	0.4429833106551571	0.2981231973697654	0.0	0.0	0.0	0.4200103247610049	0.0	0.0	0.0	0.0	0.0	0.0	0.0	0.0	0.0	0.0	0.0	0.6473801439996786	0.0	0.0	0.0	0.0
ENSG00000202069	0.0	0.0	0.0	0.0	0.0	0.0	0.0	0.0	0.0	0.0	0.0943683150071912	0.0	0.0	0.0	0.0	0.47017340782350814	0.0	0.0	0.0	0.0	0.0	0.0	0.0	0.0	0.0	0.0	0.0	0.0	0.0	0.0	0.0	0.0	0.0	0.0	0.5660582410418298	0.0	0.0	0.0	0.0	0.5091902739252117	0.0	0.0	0.0	0.0	0.0
ENSG00000202103	0.0	0.0	0.0	0.0	0.0	0.0	0.0	0.0	0.0	0.0	0.0	0.0	0.0	0.0	0.0	0.4667663541436277	0.0	0.0	0.0	0.0	0.0	0.0	0.0	0.0	0.0	0.0	0.0	0.0	0.0	0.0	0.0	0.0	0.0	0.0	0.0	0.0	0.0	0.35391600746819685	0.0	0.0	0.0	0.0	0.0	0.0	0.0
ENSG00000202157	0.0	0.0	0.0	0.0	0.0	0.0	0.0	0.0	0.0	0.0	0.0	0.0	0.0	0.0	0.0	0.0	0.0	0.0	0.0	0.0	0.0	0.0	0.0	0.0	0.0	0.0	0.0	0.0	0.0	0.0	0.0	0.0	0.0	0.0	0.0	0.0	0.0	0.0	0.0	0.0	0.0	0.0	0.0	0.0	0.0
ENSG00000202339	0.0	0.0	0.0	0.0	0.0	0.0	0.0	0.0	0.0	0.0	0.0	0.0	0.0	0.0	0.0	0.0	0.0	0.0	0.0	0.0	0.0	0.0	0.0	0.4366549776457978	0.0	0.0	0.0	0.0	0.0	0.37321771745119764	0.0	0.0	0.0	0.0	0.0	0.0	0.0	0.0	0.0	0.0	0.0	0.0	0.0	0.0	0.0
ENSG00000202429	0.0	0.0	0.0	0.0	0.0	0.0	0.0	0.0	0.0	0.0	0.0	0.0	0.0	0.0	0.0	0.0	0.0	0.0	0.0	0.0	0.0	0.0	0.0	0.0	0.0	0.0	0.0	0.0	0.0	0.0	0.0	0.0	0.0	0.0	0.0	0.0	0.0	0.5396730279625543	0.0	0.0	0.0	0.23943968233395596	0.0	0.0	0.0
ENSG00000202468	0.0	0.0	0.46498904509059213	0.0	0.0	0.0	0.0	1.20463e+16	0.0	0.0	0.0	0.0	0.0	0.0	0.0	0.0	0.0	0.0	0.0	0.0	0.0	0.0	0.0	0.0	0.0	0.0	0.0	0.0	0.0	0.0	0.0	0.0	0.0	0.0	0.0	0.0	0.0	0.0	0.0	0.0	0.0	0.0	0.0	0.0	0.0
ENSG00000202471	0.0	0.5374766332033715	0.433989775417886	0.9739220204986238	0.4554272859785507	0.30662526121789285	0.0	1.87387e+16	0.30046448654743124	0.0	0.34475891082627186	2.25862e+16	0.0	0.5444483998620695	0.5063796365100629	0.4294250458121374	0.0	0.31301658496464274	0.0	0.8922659967176657	0.4060432554631699	0.0	0.42391063709423676	2.44527e+16	0.0	0.0	0.2723926922880759	1.19537e+16	1.93205e+16	0.0	0.6081408901893374	0.6754205903115171	0.0	1558443754430480	0.5169998601515379	1.24265e+16	1.04749e+16	0.6512054537414822	2.14401e+16	0.4650604501850267	0.8933845987195566	0.2889238833496402	0.779973676668386	0.0	0.8016076080257435
ENSG00000202538	0.9341914965891641	1.43967e+16	1.11597e+16	9391390911951010	2.19581e+16	6570541311811980	1.2399e+16	2.16834e+16	9335860832009470	1.22752e+16	2.01776e+16	2117458649843990	1.23431e+16	2.62502e+16	3797847273825470	1.19626e+16	2373104848937210	4.35987e+16	1.29873e+16	2867997846592490	9135973247921320	9106910761017170	6585754540571170	3711567309989280	6758878774654530	1423165754289820	5545136950150110	2657573793940180	1.69744e+16	8210789783926340	1.53121e+16	9407643936481840	5889524996852040	1.21058e+16	1.32943e+16	3927674287850400	2244612909377130	8721501612609130	1.30172e+16	1.49484e+16	1.56342e+16	1.05251e+16	1.83851e+16	4216532512375070	6012057060193070
ENSG00000206936	0.0	0.0	0.0	0.0	0.0	0.0	0.0	0.0	0.0	0.0	0.0	0.0	0.0	0.0	0.0	0.0	0.0	0.0	0.0	0.0	0.0	0.0	0.0	0.0	0.0	0.0	0.0	0.0	0.0	0.0	0.0	0.0	0.0	0.0	0.0	0.0	0.0	0.0	0.0	0.0	0.0	0.0	0.0	0.0	0.0
ENSG00000206938	0.0	0.0	0.0	0.0	0.0	0.0	0.0	0.0	0.0	0.0	0.0	0.0	0.0	0.0	0.0	0.0	0.0	0.0	0.0	0.0	0.0	0.0	0.0	0.0	0.0	0.0	0.0	0.0	0.0	0.0	0.0	0.0	0.0	0.0	0.0	0.0	0.0	0.0	0.0	0.0	0.0	0.0	0.0	0.0	0.0
ENSG00000207309	0.0	0.0	0.0	0.0	0.0	0.0	0.0	0.0	0.0	0.0	0.0	0.6137561303895636	0.0	0.0	0.0	0.0	0.0	0.0	0.0	0.0	0.0	0.0	0.0	0.0	0.0	0.0	0.0	0.0	0.0	0.0	0.0	0.0	0.0	0.0	0.0	0.0	0.0	0.0	0.0	0.0	0.0	0.0	0.0	0.0	0.0
ENSG00000222057	0.0	0.0	0.0	0.0	0.0	0.0	0.0	0.0	0.0	0.0	0.05432125695792099	0.0	0.0	0.0	0.0	0.0	0.0	0.0	0.0	0.0	0.0	0.0	0.0	0.0	0.0	0.0	0.0	0.0	0.0	0.0	0.0	0.0	0.0	0.0	0.0	0.0	0.0	0.0	0.0	0.5862106514937311	0.0	0.0	0.0	0.0	0.0
ENSG00000222067	0.0	0.0	0.0	0.0	0.0	0.0	0.0	0.0	0.0	0.0	0.0	0.0	0.0	0.0	0.0	0.0	0.0	0.0	0.0	0.0	0.0	0.0	0.0	0.0	0.0	0.0	0.0	0.0	0.0	0.0	0.0	0.0	0.0	0.0	0.0	0.0	0.0	0.0	0.0	0.0	0.0	0.0	0.0	0.0	0.0
ENSG00000222146	0.0	0.0	0.0	0.0	0.0	0.0	0.0	0.0	0.0	0.0	0.0	0.0	0.0	0.0	0.0	0.0	0.0	0.0	0.0	0.0	0.0	0.0	0.0	0.0	0.0	0.0	0.0	0.0	0.0	0.0	0.0	0.0	0.0	0.0	0.0	0.0	0.0	0.0	0.0	0.0	0.0	0.0	0.0	0.0	0.0
ENSG00000222177	0.0	0.28387850345248494	0.0	0.0	0.0	0.0	0.0	0.0	0.0	0.0	0.09104548701398024	0.0	0.0	0.0	0.0	0.9072360122791636	0.0	0.0	0.0	0.0	0.21445946591364606	0.0	0.0	0.0	0.2897253608241382	0.0	0.11509550378369401	0.0	0.4081790480071738	0.0	0.3212011743957768	0.0	0.3629108712848974	0.0	0.0	0.6563313443531358	0.0	0.0	0.0	0.0	0.0	0.30520128522849316	0.0	0.0	0.0
ENSG00000222202	0.0	0.0	0.0	0.0	0.0	0.0	0.0	0.0	0.0	0.0	0.0	0.0	0.0	0.0	0.0	0.0	0.0	0.0	0.0	0.0	0.0	0.0	0.0	0.0	0.0	0.0	0.0	0.0	0.0	0.0	0.0	0.0	0.0	0.0	0.0	0.0	0.0	0.0	0.0	0.0	0.0	0.0	0.0	0.0	0.0
ENSG00000222363	0.0	0.0	0.0	0.0	0.0	0.0	0.0	0.0	0.0	0.0	0.0	0.0	0.0	0.0	0.0	0.0	0.0	0.0	0.0	0.0	0.0	0.0	0.0	0.0	0.0	0.0	0.0	0.0	0.0	0.0	0.0	0.0	0.0	0.0	0.0	0.0	0.0	0.0	0.0	0.0	0.0	0.0	0.0	0.0	0.0
ENSG00000222405	0.0	0.0	0.0	0.0	0.0	0.0	0.0	0.0	0.0	0.0	0.0	0.0	0.0	0.0	0.0	0.0	0.0	0.0	0.0	0.0	0.0	0.0	0.0	0.0	0.0	0.0	0.0	0.0	0.0	0.0	0.0	0.0	0.0	0.0	0.0	0.0	0.0	0.0	0.0	0.0	0.0	0.0	0.0	0.0	0.0
ENSG00000222501	0.0	1.23221e+16	0.0	0.6379401880995352	1.0441e+16	0.40169248194483775	0.0	0.24548554356132007	7675621162892890	0.3411121544513388	0.056456153519586	0.0	0.3971575707494501	0.17831279471465156	1.3931e+16	0.5625655621993068	0.4267077817251614	0.6150980927252805	0.0	0.5844537096403923	0.0	0.39768169262083736	4303896206306110	0.5339012827110191	0.0	0.9000596548738534	0.28547705741981744	0.39149821765836307	1.77175e+16	1.82534e+16	0.19917278062969562	0.0	8326348112361790	740090647573429	0.0	0.4069827550137348	1.40656e+16	2.55932e+16	2.34063e+16	1.2185e+16	0.7802485578336739	1.62756e+16	1.0218e+16	0.0	4200563884851050
ENSG00000222560	0.0	0.0	0.0	0.0	0.0	0.0	0.0	0.0	0.0	0.0	0.0	0.0	0.0	0.0	0.0	0.0	0.0	0.0	0.0	0.0	0.0	0.0	0.0	0.0	0.0	0.0	0.0	0.0	0.0	0.0	0.0	0.0	0.0	0.0	0.0	0.0	0.0	0.0	0.0	0.0	0.0	0.0	0.0	0.0	0.0
ENSG00000222609	0.0	0.0	0.0	0.0	0.0	0.0	0.0	0.0	0.0	0.0	0.0	0.0	0.0	0.0	0.0	0.0	0.0	0.0	0.0	0.0	0.0	0.0	0.0	0.0	0.0	0.0	0.0	0.0	0.0	0.0	0.0	0.0	0.0	0.0	0.0	0.0	0.0	0.0	0.0	0.0	0.0	0.0	0.0	0.0	0.0
ENSG00000222663	0.0	0.29640255507538865	0.0	0.0	0.5023095065939897	0.0	0.0	0.0	0.0	0.0	0.0	0.0	0.0	0.0	0.0	0.0	0.0	0.0	0.0	0.0	0.0	0.0	0.0	0.0	0.0	0.0	0.0	0.0	0.4261869471839609	0.0	0.0	0.0	0.0	0.0	0.0	0.0	0.0	0.0	0.0	0.5129343200570147	0.0	0.31866604781210317	0.0	0.0	0.0
ENSG00000222686	0.0	0.0	0.0	0.0	0.0	0.0	0.0	0.0	0.0	0.0	0.0	0.0	0.0	0.0	0.0	0.0	0.0	0.0	0.0	0.0	0.0	0.0	0.0	0.3554168422698354	0.0	0.0	0.0	0.0	0.0	0.0	0.0	0.0	0.0	0.0	0.0	0.0	0.0	0.0	0.0	0.0	0.0	0.0	0.0	0.0	0.0
ENSG00000222727	0.0	0.0	0.0	0.0	0.0	0.0	0.0	0.0	0.0	0.0	0.0	0.0	0.0	0.0	0.0	0.0	0.0	0.0	0.0	0.0	0.0	0.0	0.0	0.0	0.0	0.0	0.0	0.0	0.0	0.0	0.0	0.0	0.0	0.0	0.0	0.0	0.0	0.0	0.0	0.0	0.0	0.0	0.0	0.0	0.0
ENSG00000222736	0.0	0.0	0.0	0.0	0.0	0.0	0.0	0.0	0.0	0.0	0.0	0.0	0.0	0.0	0.0	0.0	0.0	0.0	0.0	0.0	0.0	0.0	0.0	0.0	0.0	0.0	0.0	0.0	0.0	0.0	0.0	0.0	0.0	0.0	0.0	0.0	0.0	0.0	0.0	0.0	0.0	0.0	0.0	0.0	0.0
ENSG00000222750	0.0	0.0	0.0	0.0	0.0	0.0	0.0	0.4103371494565131	0.0	0.28509008528962254	0.0	0.0	0.0	0.0	0.0	0.0	0.0	0.0	0.0	0.0	0.0	0.0	0.0	0.44621676547745753	0.0	0.0	0.0	0.32720106512323044	0.0	0.0	0.0	0.0	0.0	0.4265813196433809	0.0	0.0	0.5734412542204351	0.0	0.0	0.0	0.0	0.0	0.0	0.0	0.0
ENSG00000222760	0.0	0.0	0.0	0.0	0.0	0.0	0.0	0.0	0.0	0.0	0.0	0.0	0.0	0.0	0.0	0.0	0.0	0.0	0.0	0.0	0.0	0.0	0.0	0.0	0.0	0.0	0.0	0.0	0.0	0.0	0.0	0.0	0.0	0.0	0.0	0.0	0.0	0.0	0.0	0.0	0.0	0.0	0.0	0.0	0.0
ENSG00000222790	0.0	0.3331466734731642	0.5380038538238257	0.0	0.0	0.0	0.0	0.0	0.0	0.0	0.10684676988417517	0.0	0.0	0.0	0.6277433510455326	0.0	0.0	0.0	0.0	0.0	0.0	0.0	0.0	0.0	0.0	0.0	0.0	0.0	0.0	0.0	0.376946832761986	0.0	0.0	1.44897e+16	0.0	0.0	0.0	0.0	0.0	0.0	0.0	0.0	0.9669095165310572	0.0	0.0
ENSG00000222795	0.0	0.0	0.0	0.0	0.0	0.0	0.0	0.0	0.0	0.0	0.0	0.0	0.0	0.0	0.0	0.0	0.0	0.0	0.0	0.0	0.0	0.0	0.0	0.0	0.0	0.0	0.0	0.0	0.0	0.0	0.0	0.0	0.0	0.0	0.0	0.0	0.0	0.0	0.0	0.0	0.0	0.0	0.0	0.0	0.0
ENSG00000222808	0.0	0.0	0.0	0.0	0.0	0.0	0.0	0.0	0.0	0.0	0.0	0.0	0.0	0.0	0.0	0.0	0.0	0.0	0.0	0.0	0.0	0.0	0.0	0.0	0.0	0.0	0.0	0.0	0.0	0.0	0.0	0.0	0.0	0.0	0.0	0.0	0.0	0.0	0.0	0.0	0.0	0.0	0.0	0.0	0.0
ENSG00000222821	0.0	0.0	0.0	0.0	0.0	0.0	0.0	0.0	0.0	0.0	0.04684224331878693	0.0	0.0	0.0	0.0	0.0	0.0	0.0	0.0	0.0	0.0	0.0	0.0	0.0	0.0	0.0	0.0	0.0	0.0	0.0	0.0	0.0	0.0	0.0	0.0	0.0	0.0	0.0	0.0	0.0	0.0	0.3140476992930872	0.0	0.0	0.0
ENSG00000222872	0.0	0.0	0.0	0.0	0.0	0.0	0.0	0.0	0.0	0.0	0.0	0.0	0.7275926696129925	0.0	0.0	0.0	0.0	0.0	0.0	0.0	0.0	0.0	0.25434638225654205	0.0	0.0	0.0	0.0	0.0	0.0	0.0	0.0	0.0	0.0	0.4675331263291455	0.0	0.0	0.0	0.0	0.0	0.0	0.0	0.6934173200391365	0.0	0.0	0.0
ENSG00000222990	0.0	0.0	0.0	0.0	0.0	0.0	0.0	0.0	0.0	0.0	0.0	0.0	0.0	0.0	0.0	0.0	0.0	0.0	0.0	0.0	0.0	0.0	0.0	0.3704951325479496	0.0	0.0	0.0	0.0	0.0	0.0	0.0	0.0	0.0	0.0	0.0	0.0	0.0	0.0	0.0	0.0	0.0	0.0	0.0	0.0	0.0
ENSG00000223152	0.0	0.0	0.0	0.0	0.0	0.0	0.0	0.0	0.0	0.0	0.0	0.0	0.0	0.0	0.0	0.0	0.0	0.0	0.0	0.0	0.0	0.0	0.0	0.0	0.0	0.0	0.0	0.0	0.0	0.0	0.0	0.0	0.0	0.0	0.0	0.0	0.0	0.0	0.0	0.0	0.0	0.0	0.0	0.0	0.0
ENSG00000223175	0.0	0.0	0.0	0.0	0.0	0.0	0.0	0.0	0.0	0.0	0.0	0.0	0.0	0.0	0.0	0.0	0.0	0.0	0.0	0.0	0.0	0.0	0.0	0.0	0.0	0.0	0.0	0.0	0.0	0.0	0.0	0.0	0.0	0.0	0.0	0.0	0.0	0.0	0.0	0.0	0.0	0.0	0.0	0.0	0.0
ENSG00000223212	0.0	0.0	0.0	0.0	0.0	0.0	0.0	0.0	0.0	0.0	0.0	0.0	0.0	0.255210187435345	0.0	0.0	0.0	0.0	0.0	0.0	0.0	0.0	0.0	0.0	0.25713125773142265	0.0	0.0	0.0	0.0	0.0	0.0	0.0	0.0	0.0	0.0	0.0	0.0	0.0	0.0	0.0	0.0	0.0	0.0	0.0	0.0
ENSG00000223245	0.0	0.0	0.0	0.0	0.0	0.0	0.0	0.0	0.38521088018901445	0.0	0.16574947635878456	0.0	0.0	0.0	0.0	0.0	0.0	0.0	0.0	0.0	0.2602841381174166	0.0	0.0	0.5224931356445442	0.0	0.0	0.0	0.0	0.0	0.0	0.0	0.8659238337327144	0.0	0.0	0.0	0.0	0.0	0.0	0.0	0.0	0.38178829005109255	0.0	0.0	0.0	0.0
ENSG00000251752	0.0	0.0	0.0	0.0	0.0	0.0	0.0	0.0	0.0	0.0	0.03122816221252463	0.0	0.0	0.0	0.0	0.0	0.0	0.0	0.0	0.0	0.0	0.0	0.0	0.0	0.0	0.0	0.0	0.0	0.0	0.0	0.0	0.0	0.0	0.0	0.0	0.0	0.0	0.0	0.0	0.0	0.0	0.0	0.0	0.0	0.0
ENSG00000251789	0.0	0.0	0.0	0.0	0.0	0.0	0.0	0.0	0.0	0.0	0.0	0.0	0.0	0.0	0.0	0.0	0.0	0.0	0.0	0.0	0.0	0.0	0.0	0.0	0.0	0.0	0.0	0.0	0.0	0.0	0.0	0.0	0.0	0.0	0.0	0.0	0.0	0.0	0.0	0.0	0.0	0.0	0.0	0.0	0.0
ENSG00000251889	0.0	0.0	0.0	0.0	0.0	0.0	0.0	0.0	0.0	0.0	0.04650524876253668	0.0	0.0	0.0	0.0	0.0	0.0	0.0	0.0	0.0	0.0	0.0	0.22872876102207018	0.0	0.0	0.4942773644271281	0.0	0.0	0.0	0.0	0.0	0.0	0.0	0.0	0.0	0.0	0.0	0.0	0.0	0.5018637951636978	0.0	0.0	0.0	0.0	0.0
ENSG00000252067	0.0	0.0	0.0	0.0	0.0	0.0	0.0	0.0	0.0	0.0	0.0	0.0	0.0	0.0	0.0	0.0	0.0	0.0	0.0	0.0	0.0	0.0	0.0	0.0	0.0	0.0	0.0	0.0	0.0	0.0	0.0	0.0	0.0	0.0	0.0	0.0	0.0	0.0	0.0	0.0	0.0	0.0	0.0	0.0	0.0
ENSG00000252237	0.0	0.0	0.0	0.0	0.0	0.0	0.0	0.0	0.0	0.0	0.07883206802429997	0.0	0.0	0.0	0.0	0.0	0.0	0.0	0.0	0.0	0.0	0.0	0.0	0.0	0.0	0.4189302052156757	0.0	0.27333259708464985	0.0	0.0	0.2781132119768311	0.0	0.0	0.0	0.0	0.0	0.0	0.0	0.0	0.0	0.0	0.0	0.0	0.0	0.0
ENSG00000252501	0.0	0.0	0.0	0.0	0.0	0.0	0.0	0.0	0.26203298245415513	0.0	0.0	0.0	0.0	0.0	0.0	0.0	0.0	0.0	0.0	0.0	0.0	0.0	0.0	0.0	0.0	0.0	0.0	0.0	0.0	0.0	0.0	0.0	0.0	0.0	0.0	0.0	0.0	0.0	0.0	0.0	0.0	0.0	0.0	0.0	0.0
ENSG00000252560	0.0	0.0	0.0	0.0	0.0	0.0	0.0	0.0	0.0	0.0	0.0	0.0	0.0	0.0	0.0	0.0	0.0	0.0	0.0	0.0	0.0	0.0	0.0	0.0	0.0	0.0	0.0	0.0	0.0	0.34833653628778444	0.0	0.0	0.0	0.38961093860762125	0.0	0.0	0.0	0.0	0.0	0.0	0.0	0.0	0.0	0.0	0.0
ENSG00000253048	0.0	0.0	0.0	0.0	0.0	0.0	0.0	0.0	0.0	0.0	0.0	0.0	0.0	0.0	0.0	0.0	0.0	0.0	0.0	0.0	0.0	0.0	0.0	0.0	0.0	0.0	0.0	0.0	0.0	0.0	0.0	0.0	0.0	0.0	0.0	0.0	0.0	0.0	0.0	0.0	0.0	0.0	0.0	0.0	0.0
ENSG00000272160	0.0	0.30082647380785715	0.0	0.0	0.0	0.0	0.0	0.0	0.0	0.0	0.0	0.0	0.0	0.0	0.0	0.0	0.0	0.0	0.0	0.0	0.0	0.0	0.0	1.82483e+16	0.0	0.0	0.0	0.33452646210360126	0.0	0.0	0.0	0.0	0.3845771919586226	0.0	0.0	0.6955153052100393	0.0	0.0	0.0	0.0	0.0	0.3234222574809405	0.0	0.0	0.0
ENSG00000272359	0.0	0.0	0.0	0.0	0.5175310067938076	0.0	0.0	0.0	0.0	0.0	0.0	0.0	0.0	0.0	0.0	0.4879830066047016	0.0	0.0	0.0	0.0	0.0	0.0	0.0	0.0	0.3116742517956638	0.0	0.06190743006547177	0.0	0.0	0.0	0.0	0.0	0.39040411910951084	0.44273970296320597	0.0	0.0	0.0	0.0	0.0	0.5284777843011668	0.0	0.0	0.8863337234868024	0.0	0.0
ENSG00000273744	0.0	0.0	0.0	0.0	0.0	0.0	0.0	0.0	0.0	0.0	0.0	0.0	0.0	0.0	0.0	0.0	0.0	0.0	0.0	0.0	0.0	0.0	0.0	0.0	0.0	0.0	0.0	0.0	0.0	0.0	0.0	0.0	0.0	0.0	0.0	0.0	0.0	0.0	0.0	0.0	0.0	0.0	0.0	0.0	0.0
ENSG00000274197	0.0	0.0	0.0	0.0	0.0	0.0	0.0	0.0	0.0	0.0	0.0	0.0	0.0	0.0	0.0	0.0	0.0	0.0	0.0	0.0	0.0	0.0	0.0	0.0	0.0	0.0	0.0	0.0	0.34500848105368265	0.0	0.0	0.0	0.0	0.0	0.0	0.0	0.0	0.0	0.0	0.0	0.0	0.0	0.0	0.0	0.0
ENSG00000274716	0.0	0.0	0.0	0.0	0.0	0.0	0.0	0.0	0.0	0.0	0.0	0.0	0.0	0.0	0.0	0.0	0.0	0.0	0.0	0.0	0.0	0.0	0.0	0.0	0.0	0.0	0.0	0.0	0.0	0.0	0.0	0.0	0.0	0.0	0.0	0.0	0.0	0.0	0.0	0.0	0.0	0.0	0.0	0.0	0.0
ENSG00000276103	0.0	0.0	0.0	0.0	0.0	0.0	0.0	0.0	0.0	0.0	0.0	0.0	0.0	0.0	0.0	0.0	0.0	0.0	0.0	0.0	0.0	0.0	0.0	0.0	0.0	0.0	0.0	0.0	0.0	0.0	0.0	0.0	0.0	0.0	0.0	0.0	0.0	0.0	0.0	0.0	0.0	0.0	0.0	0.0	0.0
ENSG00000277986	0.0	0.48567165650907057	0.7843188712371434	0.8800500185228528	16461227204044	0.5541420383455895	0.0	2.70921e+16	0.0	0.4705703817431119	2.25859e+16	1.02046e+16	0.0	0.49197144565849643	0.0	0.0	0.0	0.0	1.46042e+16	0.8062644548653606	2.20144e+16	0.0	0.0	0.7365264683182131	0.0	1.65553e+16	0.2953655699509256	1.08016e+16	0.6983304194821527	0.0	1.09905e+16	0.0	0.0	0.0	0.9343370966594058	1122880131302950	0.946523516002405	0.5884386630194116	0.0	0.0	3229100959227310	0.0	0.0	0.0	0.0
ENSG00000278374	0.0	0.0	0.0	0.0	0.0	0.0	0.0	0.0	0.0	0.0	0.0	0.0	0.0	0.0	0.0	0.0	0.0	0.0	0.0	0.0	0.0	0.0	0.0	0.48517219738421974	0.0	0.0	0.0	0.0	0.0	0.0	0.0	0.0	0.0	0.0	0.0	0.0	0.0	0.0	0.0	0.0	0.0	0.0	0.0	0.0	0.0

## Sheet: Hs RF00020 CAGE
	acantholytic_squamous_carcinoma_cell_line:HCC1806.CNhs11844.10717-109I6	achilles_tendon_donor2.CNhs13435.10292-104G4	acute_lymphoblastic_leukemia_(B-ALL)_cell_line:BALL-1.CNhs11251.10455-106G5	acute_lymphoblastic_leukemia_(B-ALL)_cell_line:NALM-6.CNhs11282.10534-107G3	acute_lymphoblastic_leukemia_(T-ALL)_cell_line:HPB-ALL.CNhs10746.10429-106D6	acute_lymphoblastic_leukemia_(T-ALL)_cell_line:Jurkat.CNhs11253.10464-106H5	acute_myeloid_leukemia_(FAB_M0)_cell_line:KG-1.CNhs13053.10827-111C8	acute_myeloid_leukemia_(FAB_M1)_cell_line:HYT-1.CNhs13054.10828-111C9	acute_myeloid_leukemia_(FAB_M2)_cell_line:Kasumi-1.CNhs13502.10788-110H5	acute_myeloid_leukemia_(FAB_M2)_cell_line:Kasumi-6.CNhs13052.10792-110H9	acute_myeloid_leukemia_(FAB_M2)_cell_line:NKM-1.CNhs11864.10765-110E9	acute_myeloid_leukemia_(FAB_M3)_cell_line:HL60.CNhs13055.10829-111D1	acute_myeloid_leukemia_(FAB_M4)_cell_line:FKH-1.CNhs13503.10830-111D2	acute_myeloid_leukemia_(FAB_M4)_cell_line:HNT-34.CNhs13504.10831-111D3	acute_myeloid_leukemia_(FAB_M4eo)_cell_line:EoL-1.CNhs13056.10832-111D4	acute_myeloid_leukemia_(FAB_M4eo)_cell_line:EoL-3.CNhs13057.10833-111D5	acute_myeloid_leukemia_(FAB_M5)_cell_line:NOMO-1.CNhs13050.10764-110E8	acute_myeloid_leukemia_(FAB_M5)_cell_line:P31/FUJ.CNhs13051.10770-110F5	acute_myeloid_leukemia_(FAB_M5)_cell_line:THP-1_(fresh).CNhs10722.10399-106A3	acute_myeloid_leukemia_(FAB_M5)_cell_line:THP-1_(revived).CNhs10723.10400-106A4	acute_myeloid_leukemia_(FAB_M5)_cell_line:THP-1_(thawed).CNhs10724.10405-106A9	acute_myeloid_leukemia_(FAB_M5)_cell_line:U-937_DE-4.CNhs13058.10834-111D6	acute_myeloid_leukemia_(FAB_M6)_cell_line:EEB.CNhs13059.10835-111D7	acute_myeloid_leukemia_(FAB_M6)_cell_line:F-36E.CNhs13060.10836-111D8	acute_myeloid_leukemia_(FAB_M6)_cell_line:F-36P.CNhs13505.10837-111D9	acute_myeloid_leukemia_(FAB_M7)_cell_line:MKPL-1.CNhs11888.10802-111A1	acute_myeloid_leukemia_(FAB_M7)_cell_line:M-MOK.CNhs13049.10699-109G6	adenocarcinoma_cell_line:IM95m.CNhs11882.10796-110I4	Adipocyte_-_breast_donor1.CNhs11051.11376-118A8	Adipocyte_-_breast_donor2.CNhs11969.11327-117E4	Adipocyte_-_omental_donor1.CNhs11054.11473-119C6	Adipocyte_-_omental_donor2.CNhs12067.11474-119C7	Adipocyte_-_omental_donor3.CNhs12068.11475-119C8	Adipocyte_-_perirenal_donor1.CNhs12069.11476-119C9	Adipocyte_-_subcutaneous_donor1.CNhs12494.11259-116F8	Adipocyte_-_subcutaneous_donor2.CNhs11371.11336-117F4	Adipocyte_-_subcutaneous_donor3.CNhs12017.11408-118E4	adipose_tissue_adult_pool1.CNhs10615.10010-101C1	adrenal_cortex_adenocarcinoma_cell_line:SW-13.CNhs11893.10810-111A9	adrenal_gland_adult_pool1.CNhs11793.10081-102A9	adult_T-cell_leukemia_cell_line:ATN-1.CNhs10738.10421-106C7	alveolar_cell_carcinoma_cell_line:SW_1573.CNhs11838.10708-109H6	Alveolar_Epithelial_Cells_donor1.CNhs11325.11510-119G7	Alveolar_Epithelial_Cells_donor2.CNhs12084.11590-120G6	Alveolar_Epithelial_Cells_donor3.CNhs12119.11671-122G6	Amniotic_Epithelial_Cells_donor1.CNhs11341.11533-120A3	Amniotic_Epithelial_Cells_donor2.CNhs12098.11613-122A2	Amniotic_Epithelial_Cells_donor3.CNhs12125.11694-123A2	amniotic_membrane_cells_donor1.CNhs12502.12235-129G3
ENSG00000199347	0.18154032828021799	0.43738977871158402	0.58194114175670297	0.64810431819144598	0.88616370810632195	0.55896787625984901	0.121370261170803	0.51299647271775595	0	0	0.34277072662040298	958112652713629	0.38575851254041399	0.11049764931861999	0.213032023126628	0	0.12972214159711001	0	0	0	0	0	0.11456221141383501	0	0.34970207132377401	0	0	0.167533220470135	0	0	0	0	0	0	0	0	0	0	0.128935963658555	0	2.19935e+16	0.225718806454832	0	0	0	0	0	0	0
ENSG00000201801	127078229796152	0	0.87291171263505496	2.59242e+16	2.65849e+16	0.83845181438977301	0.121370261170803	732852103882507	0	0.22138469227263299	1.37108e+16	958112652713629	0.25717234169360897	0.99447884386757701	0.106516011563314	0.17568708288781601	0.64861070798555198	0	0	0	1.21791e+16	0	0.11456221141383501	0	0	0.83351475450577905	0.19137313721921201	0	0	0	0	0	0	0	0.13001683630124	0	0.34600668304045101	0	0.25787192731711001	0	0.73311703010291396	0.338578209682248	0	0	0	0	0	0	0
ENSG00000199377	7.72999e+16	5.54027e+16	3.36653e+16	4.02797e+16	4.51943e+16	180267140093801	7.82717e+16	1.19799e+16	2.81983e+16	2.4618e+16	4.95875e+16	5.97096e+16	1.83827e+16	2.88067e+16	5.56014e+16	6.23689e+16	109433598651322	124097426738934	2.92056e+16	2.5916e+16	5.91902e+16	5.24146e+16	2.35311e+16	5.01821e+16	3.7593e+16	1.48616e+16	3.54423e+16	5.21866e+16	2.36379e+16	315692274134047	186265948595494	3.43415e+16	2.6999e+16	114247537112335	1.66422e+16	3.0408e+16	8.99617e+16	278032085712948	762398353113035	7.82066e+16	2.89215e+16	1.12713e+16	4.1614e+16	2492131316096	123294826359635	311835188808904	2.55044e+16	6.75029e+16	9.46771e+16
ENSG00000200169	108924196968131	0.14579659290386099	5.52844e+16	4.21268e+16	7.68009e+16	3.91278e+16	109233235053723	0.80613731427075896	0.39530360849844798	0.36897448712105502	0.79979836211427402	0.67067885689954099	0.38575851254041399	0.55248824659309903	0.95864410406982703	0.43921770721954101	0.77833284958266202	0.27934142203474199	1.10837e+16	0.97063556931875605	0.60895299179157603	2.55577e+16	0	0	0.52455310698566104	1.66703e+16	0.38274627443842302	0.67013288188053899	1.96982e+16	0	372531897190989	0	0	0.31735426975648501	0	0	0.34600668304045101	0	0.90255174560988405	0	6.96461e+16	0.56429701613708005	0	0.224516334783423	0	0.69296708624200998	0	0.48563207185677998	2469837255686
ENSG00000202444	8.35086e+16	0.43738977871158402	581941141756703	1.24436e+16	1.40309e+16	6.70761e+16	250022738011854	101133590335786	158121443399379	129141070492369	3.94186e+16	4.36899e+16	2.26312e+16	0.22099529863723899	4.52693e+16	3.13601e+16	1.60855e+16	106149740373202	4.82141e+16	2.71778e+16	1.24835e+16	4.64298e+16	140911520039017	9.1448e+16	1.04911e+16	7.16823e+16	1.53099e+16	3.66898e+16	315171614389571	1.49897e+16	4.47038e+16	3.75046e+16	1.79993e+16	1.17421e+16	2.47032e+16	4.67815e+16	110722138572944	2.22426e+16	8.0456e+16	1.73792e+16	1.61652e+16	2.25267e+16	196180377854032	2.00942e+16	2.56864e+16	3.18765e+16	6.64077e+16	4.66207e+16	107026281079726
ENSG00000200972	0	0	0.29097057087835199	0.97215647728716803	0.59077580540421504	0.279483938129924	0	0	0	0	0	0.86230138744226703	0.12858617084680499	0.11049764931861999	0.31954803468994197	878435414439081	0	698353555086854	0	0	0	0.63894210793679596	0	0	0	0	0	0	0	0	1.86266e+16	0	0	0	0	0	0	0	0	0	0.73311703010291396	0.112859403227416	0.59448599349706599	0.44903266956684601	0	0.69296708624200998	0	0	0
ENSG00000199568	2.90465e+16	1.74956e+16	6.98329e+16	126380342047332	2.45172e+16	3.91278e+16	4.4907e+16	344440488824779	144944656449431	1.25451e+16	3.77048e+16	1.53298e+16	3.08607e+16	530388716729375	2.76942e+16	1.93256e+16	12972214159711	160621317669977	3.32511e+16	0.48531778465937803	8.52534e+16	383365264762078	0.57281105706917401	0	174851035661887	250054426351734	0.57411941165763503	2.0104e+16	5.90947e+16	2.27117e+16	1.86266e+16	0.45186241224998902	1.12496e+16	0.95206280926945597	0.65008418150620095	7.01723e+16	103802004912135	3.17751e+16	2.19191e+16	0	267587715987564	395007911295956	118897198699413	0.44903266956684601	0.46702585742286001	0.69296708624200998	1.44365e+16	2.18534e+16	329311634091466
ENSG00000200156	0	0	0.58194114175670297	0.32405215909572299	0.59077580540421504	0.83845181438977301	0.121370261170803	732852103882507	0	737948974242109	0.114256908873468	958112652713629	0.12858617084680499	0.11049764931861999	0	0	0	0	0	0	0	0	0	0	0	0	0.19137313721921201	0	0	0	0	0	0	0	0	0	0	0	0.128935963658555	0	0	0	0	0	0	0	0	0	0
ENSG00000199906	0	0	0	0	0	0	0.121370261170803	0	0	0	0	958112652713629	0	0.11049764931861999	0	0	0	0	0	0	0	0	0	0	0	0	0	0	0	0	0	0	0	0	0	0	0	0	0.64467981829277499	0	0.36655851505145698	0	0	0	0	0	0	0	0
ENSG00000252521	0	0	0	0	0	0	0	0	0.13176786949948299	0	0	0	0.12858617084680499	0	0	0	0	0	0	0	0	0	0	0	0	0	0	0	0	0	0	0	0	0	0	0	0	0	0	0	0	0.112859403227416	0	0	0	0	0	0	0
[truncated: 882 more columns]

## Sheet: Hs RF00020 RNAseq
Gene	ENCFF689CZI	ENCFF895NVP	ENCFF088PTQ	ENCFF925KAH	ENCFF692VQN	ENCFF515ENF	ENCFF519OSJ	ENCFF079FVD	ENCFF987SHZ	ENCFF504YKU	ENCFF632LTU	ENCFF149UPH	ENCFF799SRR	ENCFF881FED	ENCFF096DFL	ENCFF094PWC	ENCFF777XPZ	ENCFF505MBD	ENCFF087EUE	ENCFF779GVO	ENCFF785RWT	ENCFF586YSA	ENCFF824HJD	ENCFF820BWI	ENCFF151VUG	ENCFF731SJZ	ENCFF486DIS	ENCFF130ZBC	ENCFF802BSL	ENCFF456WPB	ENCFF349IAF	ENCFF988BHN	ENCFF571MWI	ENCFF986EDF	ENCFF707GSP	ENCFF704RNF	ENCFF102CYC	ENCFF327IXJ	ENCFF372LLN	ENCFF073RGX	ENCFF668WDZ	ENCFF628ABP	ENCFF470IXT	ENCFF683ZDJ	ENCFF902FJY
ENSG00000199347	2.1981e+16	3.38746e+16	6017505289407660	3.06908e+16	8036952105503830	2705517010746110	2.43118e+16	1228252879297560	3.40863e+16	6236046151335180	4.99756e+16	1.20998e+16	1.52856e+16	1029419243436680	2.55317e+16	3.78904e+16	1642287092690110	3.15647e+16	6111685907814080	3.37412e+16	3.58273e+16	0.0	1603023417583240	1.43839e+16	1.72861e+16	1.21243e+16	2.33479e+16	2.63686e+16	8280203545288380	3.07356e+16	4216102810136160	5959593443925150	2.59832e+16	2.45553e+16	1.30336e+16	1957963254162710	3961081604783170	1.64169e+16	2702537872239680	1.75863e+16	4879831841745470	2185138613568700	1.96632e+16	1.65354e+16	3.03129e+16
ENSG00000199377	0.5637362479417369	2085038663288940	0.5611936751093354	0.6296909615292826	0.5889145939377811	0.7929963652186883	0.0	0.4846223230650198	1.16559e+16	0.6734024428392807	0.3900828193616223	2.92063e+16	3.13618e+16	0.0	1.3096e+16	0.0	0.0	0.0	0.0	0.0	0.0	0.0	0.0	1.10669e+16	0.0	1.18456e+16	0.0	0.7728714814117684	0.9993349106382531	0.0	0.7863890821413845	1.74678e+16	1.33276e+16	1.00761e+16	2.0056e+16	1.04447e+16	0.0	0.42103800888457904	0.0	0.0	0.0	1120825409546010	2.01717e+16	0.0	0.0
ENSG00000199568	5686383022716650	3.29497e+16	203786503239703	1.39737e+16	4692881164213760	8398865850750970	8385805062653070	2.19976e+16	2.07712e+16	2309477595267930	1506446545132180	8101580921142230	2.76802e+16	9231951128095960	1.65124e+16	2.12845e+16	2.12426e+16	8573932544683690	1.05404e+16	4.07339e+16	1006281111365240	3.16762e+16	1382317294872510	2.55158e+16	4292974042124620	1.55332e+16	170541511693404	3274286832554900	3628889205935080	9541392080926270	2617649918641060	2.46675e+16	1.79246e+16	2185209177407960	3371738218379590	45383885654749	1.98111e+16	8918683388198560	1.21183e+16	2911682818549730	1.78677e+16	1.09289e+16	3662485090442850	1.1407e+16	1.04558e+16
ENSG00000199849	0.0	0.0	0.0	0.0	0.0	0.0	0.0	0.0	0.0	0.0	0.0	0.0	0.0	0.0	0.0	0.0	0.0	0.0	0.0	0.0	0.0	0.0	0.0	0.0	0.0	0.0	0.0	0.0	0.0	0.0	0.0	0.0	0.0	0.0	0.0	0.0	0.0	0.0	0.0	0.0	0.0	0.0	0.0	0.0	0.0
ENSG00000199906	0.0	0.0	0.0	0.0	0.6154422783493928	0.0	0.0	0.0	0.0	0.0	0.11647260500887563	0.0	0.0	0.0	0.0	0.0	0.0	0.0	0.0	0.0	0.0	0.0	0.0	0.5507360078415467	0.0	0.0	0.0	0.0	0.0	0.0	0.0	0.0	0.0	0.0	0.0	0.0	0.0	0.0	0.0	0.0	0.0	0.0	0.0	0.0	0.0
ENSG00000200156	1.36473e+16	6.06414e+16	4.75502e+16	4446165745754580	1.41975e+16	1.31982e+16	4444476683206120	6648175451020650	4.15425e+16	65548408218634	5.02524e+16	2.20952e+16	5377858862356900	1.95291e+16	5.21791e+16	453696896227606	5098230366003230	2000584260426190	2.84592e+16	9892514311434980	4607708246777710	7.91905e+16	6635123015388050	7229487629892160	5008469715812050	4.89893e+16	5826834982857970	5846940772419460	8467408147181860	3.18046e+16	341087716671411	8193145421604920	5153334372245540	5132700626004740	5192476856304570	1.08597e+16	5123572945317360	293042454183667	2.88976e+16	6793926576616040	5243779166397390	3.05254e+16	1.231e+16	684422668675375	2.30027e+16
ENSG00000200169	1.70591e+16	1.40211e+16	1.69822e+16	5716498815970180	4158249132847630	3999459928929030	1677161012530610	1124323789510840	1.17573e+16	4415177755659280	0.9555817637032535	1.47301e+16	3163446389621700	1.77538e+16	3302475890283010	2240478499889410	0.0	2.04141e+16	1.05404e+16	1745737819664990	0.0	1.58381e+16	0.5529269179490045	7973699591792820	2504234857906020	4182016309457350	0.639530668850265	0.7795921029892622	504012389713206	1.81741e+16	0.7932272480730487	0.8809833786671963	3.13681e+16	2.54094e+16	4720433505731430	5672985706843620	1.36629e+16	3.39759e+16	0.0	0.6066005871978609	1.16528e+16	2.638e+16	0.0	0.5703522238961457	6273450845418860
ENSG00000200372	0.0	0.0	0.0	0.0	0.0	0.0	0.0	0.48883643022210693	0.0	0.0	0.056210691982544324	0.0	0.0	0.0	0.0	0.0	0.0	0.0	0.0	0.0	0.0	0.0	0.0	0.0	0.0	0.0	0.0	0.0	0.0	0.0	0.0	0.0	0.0	0.0	0.0	0.0	0.0	0.0	0.0	0.0	0.0	0.0	0.0	0.0	0.0
ENSG00000200376	0.0	0.0	0.0	0.0	0.0	0.0	0.0	0.0	0.0	0.0	0.0	0.0	0.0	0.0	0.0	0.0	0.0	0.0	0.0	0.0	0.0	0.0	0.0	0.0	0.0	0.0	0.0	0.0	0.0	0.0	0.0	0.0	0.0	0.0	0.0	0.0	0.0	0.0	0.0	0.0	0.0	0.0	0.0	0.0	0.0
ENSG00000200378	0.0	0.0	0.0	0.0	0.0	0.0	0.0	0.0	0.0	0.0	0.0	0.0	0.0	0.0	0.0	0.0	0.0	0.0	0.0	0.0	0.0	0.0	0.0	0.0	0.0	0.0	0.0	0.0	0.0	0.47500436766516063	0.0	0.0	0.0	0.0	0.0	0.0	0.0	0.0	0.0	0.0	0.0	0.0	0.0	0.0	0.0
ENSG00000200566	0.0	0.0	0.0	0.0	0.0	0.0	0.0	0.0	0.0	0.0	0.0	0.0	0.0	0.0	0.0	0.0	0.0	0.0	0.0	0.0	0.0	0.0	0.0	0.0	0.0	0.0	0.0	0.0	0.0	0.0	0.0	0.0	0.0	0.0	0.0	0.0	0.0	0.0	0.0	0.0	0.0	0.0	0.0	0.0	0.0
ENSG00000200637	0.0	0.0	0.0	0.0	0.0	0.0	0.0	0.0	0.0	0.0	0.0	0.0	0.0	0.0	0.0	0.0	0.0	0.0	0.0	0.0	0.0	0.0	0.0	0.0	0.0	0.0	0.0	0.0	0.0	0.0	0.0	0.0	0.0	0.0	0.0	0.0	0.0	0.0	0.0	0.0	0.0	0.0	0.0	0.0	0.0
ENSG00000200972	0.0	3.59917e+16	0.0	0.0	0.6099472580069876	0.0	0.0	7528953947617270	0.0	0.0	0.2308653420711642	2.26871e+16	0.812045390193072	1.45834e+16	135637402636624	0.0	0.8724650179916247	0.0	0.0	0.0	0.2719039657119441	0.0	0.0	1.63746e+16	0.0	0.0	0.0	0.8004740343193317	0.0	0.0	0.40723720325178836	0.9045811477386391	1.84048e+16	2609001821033170	0.0	1.58106e+16	0.0	0.0	0.0	0.0	0.0	0.3869516294861252	0.0	0.5856295156076496	0.0
ENSG00000201801	0.0	1016237331687040	0.5470459354006967	1227632798947840	0.5740680075359883	0.0	0.0	0.0	0.3787367477488629	0.0	0.10864251391584198	0.0	0.0	0.34313974781222867	0.0	0.5412920745531145	0.0	0.0	0.0	0.0	0.2559096147877121	0.0	0.0	0.0	0.0	0.5773491903812674	0.0	0.0	0.0	0.0	0.0	0.0	0.4330533085920625	0.0	0.0	0.0	0.0	0.0	0.0	0.5862106514937311	0.0	0.3641897689281179	0.0	0.0	0.0
ENSG00000202160	0.0	0.0	0.0	0.0	0.0	0.0	0.0	0.0	0.0	0.0	0.0	0.0	0.0	0.0	0.0	0.0	0.0	0.0	0.0	0.0	0.0	0.0	0.0	0.0	0.0	0.0	0.0	0.0	0.0	0.0	0.0	0.0	0.0	0.0	0.0	0.0	0.0	0.0	0.0	0.0	0.0	0.0	0.0	0.0	0.0
ENSG00000202249	0.0	0.0	0.0	0.0	0.0	0.0	0.0	0.0	0.0	0.0	0.0	0.0	0.0	0.0	0.0	0.0	0.0	0.0	0.0	0.0	0.0	0.0	0.0	0.0	0.0	0.0	0.0	0.0	0.0	0.0	0.0	0.0	0.0	0.0	0.0	0.0	0.0	0.0	0.0	0.0	0.0	0.0	0.0	0.0	0.0
ENSG00000202444	0.0	1.41441e+16	2284156712725710	1.92221e+16	2996232144595720	2.82418e+16	1.69187e+16	7889991505339260	3953480086150410	0.3426082603919148	0.5670376822800524	3.71484e+16	1595597959677610	0.716379473502723	3.33144e+16	0.0	0.8571586141672102	0.41186392758505624	0.0	0.0	0.26713372069945385	0.0	0.2788885770356821	1.50148e+16	0.3608859757634002	1.80801e+16	0.5734582995538439	2.75251e+16	2.03373e+16	2291687738735420	0.4000926909140377	0.0	2.26023e+16	2.56323e+16	2.04079e+16	1.30806e+16	0.0	2.99897e+16	2821070235057210	0.0	0.39183535031559497	5322282061703890	0.0	0.0	1054746852665450
ENSG00000206863	0.0	0.0	0.0	0.0	0.0	0.0	0.0	0.0	0.0	0.3396290581276373	0.056210691982544324	0.0	2.37258e+16	0.0	0.0	0.5601196249723532	0.0	0.0	0.0	0.0	0.0	0.0	0.0	0.0	0.0	0.0	0.0	0.0	0.0	0.0	0.39661362403652434	0.0	0.0	0.0	0.0	0.0	0.0	0.0	0.0	0.0	0.0	0.0	0.0	0.0	0.0
ENSG00000207065	0.0	0.0	0.0	0.0	0.0	0.0	0.0	0.0	0.0	0.0	0.0	0.0	0.0	0.0	0.0	0.0	0.0	0.0	0.0	0.0	0.0	0.0	0.0	0.0	0.0	0.0	0.0	0.0	0.0	0.0	0.0	0.0	0.0	0.0	0.0	0.0	0.0	0.0	0.0	0.0	0.0	0.0	0.0	0.0	0.0
ENSG00000222986	0.0	0.0	0.0	0.0	0.0	0.0	0.0	0.0	0.0	0.0	0.0	0.0	0.0	0.0	0.0	0.5601196249723532	0.0	0.0	0.0	0.0	0.0	0.0	0.0	0.0	0.0	0.0	0.14211792641117002	0.0	0.0	0.0	0.0	0.0	0.0	0.0	0.0	0.8104265295490893	0.0	0.0	0.0	0.0	0.0	0.0	0.0	0.0	0.0
ENSG00000223096	0.0	0.0	0.0	0.0	0.6632436203571126	0.0	0.0	0.0	0.0	0.0	0.0	0.0	0.0	0.0	0.0	0.0	0.0	0.0	0.0	0.0	0.0	0.0	0.0	0.0	0.0	0.0	0.0	0.0	0.0	0.0	0.0	0.0	0.0	0.5673945707877979	0.0	0.0	0.0	0.0	0.0	0.0	0.0	0.0	1135883995148130	0.0	0.0
ENSG00000251722	0.0	0.0	0.0	0.0	0.0	0.0	0.0	0.0	0.0	0.0	0.0	0.0	0.0	0.0	0.0	0.9613993562958302	0.0	0.0	0.0	0.0	0.0	0.0	0.0	0.0	0.0	0.0	0.0	0.0	0.0	0.0	0.0	0.0	0.0	0.0	0.0	0.0	0.0	0.0	0.0	0.0	0.0	0.0	0.0	0.0	0.0
ENSG00000251750	0.0	0.0	0.0	0.0	0.0	0.0	0.0	0.0	0.0	0.0	0.0	0.0	0.0	0.0	0.0	0.0	0.0	0.0	0.0	0.0	0.0	0.0	0.0	0.0	0.0	0.0	0.0	0.0	0.0	0.0	0.0	0.0	0.0	0.0	0.0	0.0	0.0	0.0	0.0	0.0	0.0	0.0	0.0	0.0	0.0
ENSG00000251788	0.0	0.0	0.0	0.0	0.0	0.0	0.0	0.0	0.0	0.0	0.0	0.0	0.0	0.0	0.0	0.0	0.0	0.0	0.0	0.0	0.0	0.0	0.0	0.0	0.0	0.0	0.0	0.0	0.0	0.0	0.0	0.0	0.0	0.0	0.0	0.0	0.0	0.0	0.0	0.0	0.0	0.0	0.0	0.0	0.0
ENSG00000251875	0.0	0.0	0.5864726694836297	0.6580554192558268	0.0	0.0	0.0	0.506452157437318	0.40603308992896114	0.0	0.0	0.0	0.0	0.0	0.0	0.0	0.0	0.0	0.0	0.0	0.0	0.0	0.0	0.0	0.0	0.0	0.0	0.40384275605299613	0.0	0.0	0.0	0.0	0.0	0.0	0.0	0.0	0.0	0.0	0.0	0.0	0.0	0.0	0.0	0.0	0.0
ENSG00000252390	0.0	0.35673227867480406	1.15219e+16	0.0	0.6045494946617929	0.4070246830326011	0.0	0.49748840243842746	0.0	0.3456401918998079	0.34323342891996095	0.7495428849005289	0.8048591478019829	0.0	0.0	0.0	0.0	0.0	1.0727e+16	0.0	0.0	0.0	0.0	0.5409884678797494	0.0	0.0	0.0	0.0	0.5129329629824662	0.9247872644808437	0.4036333341964628	0.0	0.0	0.5171826618685238	0.0	0.0	0.0	0.43221600912045277	0.0	0.0	0.0	0.0	0.0	0.0	0.0
ENSG00000252397	0.0	0.0	0.0	0.0	0.0	0.0	0.0	0.0	0.0	0.0	0.0	0.0	0.0	0.0	0.0	0.0	0.0	0.0	0.0	0.0	0.0	0.0	0.0	0.0	0.0	0.0	0.0	0.0	0.0	0.0	0.0	0.0	0.0	0.0	0.0	0.0	0.0	0.0	0.0	0.0	0.0	0.0	0.0	0.0	0.0
ENSG00000252410	0.0	0.0	0.0	0.0	0.0	0.0	0.0	0.0	0.0	0.0	0.0	0.0	0.0	0.0	0.0	0.0	0.0	0.0	0.0	0.0	0.0	0.0	0.0	0.0	0.0	0.0	0.0	0.0	0.0	0.0	0.0	0.0	0.0	0.0	0.0	0.0	0.0	0.0	0.0	0.0	0.0	0.0	0.0	0.0	0.0
ENSG00000252521	0.0	0.0	0.0	0.0	0.0	0.0	0.0	0.0	0.0	0.0	0.06041336054198689	0.0	0.0	0.0	0.0	0.0	0.0	0.0	0.0	0.0	0.0	0.0	0.0	0.0	0.0	0.0	0.0	0.0	0.0	0.0	0.0	0.0	0.0	0.0	0.0	0.0	0.0	0.0	0.0	0.0	0.0	0.0	0.0	0.0	0.0
ENSG00000252574	0.0	0.0	0.0	0.0	0.0	0.0	1.13455e+16	0.0	0.5302314468484081	0.0	0.07604975974108938	0.0	0.0	0.0	0.0	0.0	0.0	0.0	0.0	0.0	0.0	0.0	0.0	0.0	0.0	0.0	0.0	0.5273711284927362	0.0	0.0	0.0	0.0	0.0	0.0	2.73706e+16	0.0	0.0	0.0	0.0	0.8206949120912236	0.0	0.0	1376424135297150	0.7716530088006679	0.0
ENSG00000254172	0.0	0.0	0.0	0.0	0.0	0.0	0.0	0.0	0.0	0.0	0.0	0.0	0.0	0.0	0.0	0.0	0.0	0.0	0.0	0.0	0.0	0.0	0.0	0.0	0.0	0.0	0.0	0.0	0.0	0.0	0.0	0.0	0.0	0.0	0.0	0.0	0.0	0.0	0.0	0.0	0.0	0.0	0.0	0.0	0.0

[truncated: 2 more sheets: Hs RF00026 CAGE, Hs RF00026 RNAseq]
