# Supplementary material for: An Evaluation of Function of Multicopy Noncoding RNAs in Mammals Using ENCODE/FANTOM Data and Comparative Genomics
Source: Mol Biol Evol. 2018 Apr 3;35(6):1451–62. doi: 10.1093/molbev/msy046 (PMC5967550; doi:10.1093/molbev/msy046)
Supplement: Supplementary Data [file msy046_supp.zip › Hoeppner_et_al_supplementary_file_S1.2.xlsx]

## Sheet: Mm RF00003 CAGE
	accessory_axillary_lymph_node_adult.CNhs10475.1063-29H9	adrenal_gland_adult.CNhs10508.49-24D7	adrenal_gland_embryo_E14.CNhs11038.406-44C5	adrenal_gland_embryo_E16.CNhs11004.1254-43D6	adrenal_gland_embryo_E17.CNhs11043.1263-45I1	adrenal_gland_embryo_E18.CNhs11026.1262-18F5	adrenal_gland_neonate_N00.CNhs11191.1311-23C1	adrenal_gland_neonate_N25.CNhs11223.1377-27I3	amnion_adult_pregnant_day17.5.CNhs10488.583-22A8	aorta_adult.CNhs10498.46-23H1	Astrocytes_donor1.CNhs11915.11710-123B9	bone_(os_femoris)_adult.CNhs10483.56-12G2	bone_(os_femoris)_neonate_N02.CNhs11227.1985-43F5	bone_(os_femoris)_neonate_N16.CNhs11225.1525-43A6	bone_(os_femoris)_neonate_N20.CNhs11195.1350-25C3	CD326+_enterocyte_pool1.CNhs13542.11848-124I3	CD326+_enterocyte_pool2.CNhs13197.11849-124I4	CD326++_enterocyte_isolated_from_mice_treated_with_RANKL_day03_pool2.CNhs13210.11853-124I8	CD41+_megakaryocyte_cancer_donor1.CNhs13079.11774-124A1	CD41+_megakaryocyte_cancer_donor2.CNhs13213.11776-124A3	CD41+_megakaryocyte_cancer_donor3.CNhs13506.11778-124A5	CD41+_megakaryocyte_control_donor1.CNhs13212.11775-124A2	CD41+_megakaryocyte_control_donor2.CNhs13214.11777-124A4	CD41+_megakaryocyte_control_donor3.CNhs13201.11779-124A6	CD4+CD25+_regulatory_T_cells_antiCD3_CD28_stimulation_06hr_pool1_(BalbcA).CNhs14158.11943-126A8	CD4+CD25+_regulatory_T_cells_antiCD3_CD28_stimulation_06hr_pool1_(C57BL_6J).CNhs14159.11944-126A9	CD4+CD25+_regulatory_T_cells_PMA_and_ionomycin_stimulation_02hr_pool1_(BalbcA).CNhs14160.11946-126B2	CD4+CD25+_regulatory_T_cells_PMA_and_ionomycin_stimulation_02hr_pool1_(C57BL_6J).CNhs14142.11945-126B1	CD4+CD25+_regulatory_T_cells_pool1_(C57BL_6J).CNhs13913.11814-124E5	CD4+CD25+_regulatory_T_cells_pool2_(Balb_cAJcl).CNhs13221.11818-124E9	CD4+CD25-CD44-_naive_conventional_T_cells_antiCD3_CD28_stimulation_06hr_pool1_(C57BL_6J).CNhs13218.11815-124E6	CD4+CD25-CD44-_naive_conventional_T_cells_antiCD3_CD28_stimulation_06hr_pool2_(Balb_cAJcl).CNhs13225.11819-124F1	CD4+CD25-CD44-_naive_conventional_T_cells_PMA_and_ionomycin_stimulation_02hr_pool1_(C57BL_6J).CNhs13219.11816-124E7	CD4+CD25-CD44-_naive_conventional_T_cells_PMA_and_ionomycin_stimulation_02hr_pool2_(Balb_cAJcl).CNhs13226.11820-124F2	CD4+CD25-CD44-_naive_conventional_T_cells_pool1_(C57BL_6J).CNhs13217.11813-124E4	CD4+CD25-CD44-_naive_conventional_T_cells_pool2_(Balb_cAJcl).CNhs13220.11817-124E8	cecum_adult.CNhs10467.37-13H4	cerebellar_granule_cells_embryo_E13_biol_rep2_(E13R2).CNhs14144.13533-145G5	cerebellar_granule_cells_embryo_E13_biol_rep3_(E13R3).CNhs14146.13534-145G6	cerebellar_granule_cells_embryo_E15_biol_rep1_(E15R1).CNhs14162.13535-145G7	cerebellar_granule_cells_embryo_E15_biol_rep2_(E15R2).CNhs14163.13536-145G8	cerebellar_granule_cells_embryo_E15_biol_rep3_(E15R3).CNhs14164.13537-145G9	cerebellar_granule_cells_embryo_E18_biol_rep1_(E18R1).CNhs14165.13538-145H1	cerebellar_granule_cells_embryo_E18_biol_rep2_(E18R2).CNhs14166.13539-145H2	cerebellar_granule_cells_embryo_E18_biol_rep3_(E13R3).CNhs14167.13540-145H3	cerebellum_adult.CNhs10494.15-8B2	cerebellum_embryo_E11_biol_rep1_(E11R1).CNhs12956.10114-102E6	cerebellum_embryo_E11_biol_rep2_(E11R2).CNhs13002.10126-102F9	cerebellum_embryo_E11_biol_rep3_(E11R3).CNhs13014.10138-102H3
ENSMUSG00000064943	0	0	0	0	0	0	0	0	0.99859434885436904	0	0	0	0	0	0	0	0	0	0	0	1.16997e+16	0.27289749883820702	0.469450363442805	0.28783706391504399	0.28084074960745598	0.32755426800207599	0.55348690803478595	0	0	0.21798937547840599	0.29697417978497997	0	0	0	0	0.40636237724395102	0	0	0	0	0	0.39196120318399802	0	0	0.51891718470987502	0	0	0.21181429940365401	0.57869897913379198
ENSMUSG00000087949	0	0	0	0	0	0	0	0	0	0	0	0	0	0	0	0	0	0	0	0	0	0	0	0	234033958006212	0	553486908034786	0	0	0	0	0	0.21932686318831501	0	0	0	0	0	0	0	0	0	0.13488977501629201	0	0	0	0	0	0
ENSMUSG00000065215	0	0	0	0	0	0	0	0	0	0	0	0	0	0	0	0	0	0	0.39278115487299098	0	0	0	0	0.28783706391504399	0.374454332809942	0.38214664600242199	0.44278952642782898	0	0	0	0	0	0	0	0.219266901181153	0	0	0	0	0	0	0	0	0	0.345944789806583	0	0	0.10590714970182701	0
ENSMUSG00000088363	0	0	0	0	0	1.25532e+16	0	0	0	0	0	0	0	0	0	0	0	0	0	0.83000935223293204	0	0	0	0.28783706391504399	468067916012427	0	0.110697381606957	0	0	0	0	0	0	0	0	0	0	0	0	0	0	0	0	0	0.172972394903292	0	0	0	0
ENSMUSG00000065905	0.224773347998243	0	0	115323688964982	0.99899341375218798	0	0	0	0	100035151745796	2.60895e+16	0	0	1.5488e+16	0	102547996689597	0.66206756611738204	0	1.96391e+16	0.41500467611646602	0	1.36449e+16	117362590860701	115134825566018	3.53391e+16	2.1291e+16	5.56254e+16	157612637349911	1.02019e+16	0.65396812643521796	1.78185e+16	135554004989426	131596117912989	1.42535e+16	0.87706760472461098	1.21909e+16	1.29776e+16	0	6.11496e+16	0	0	0.39196120318399802	0.80933865009774997	0.906097951737875	3.97837e+16	0	11609759537227	2.54177e+16	1.38888e+16
ENSMUSG00000064967	0	0	0	115323688964982	0	0	0	0	0.99859434885436904	0	1.30448e+16	0	0	0	0	0	0.33103378305869102	0	0	0	0	0.54579499767641504	0.704175545164207	0	0.32764754120869899	0.27296189000172999	0.41511518102608902	0	0	0.87195750191362398	0	243997208980967	0.43865372637662903	0.40724257998234997	0.65780070354345799	0.40636237724395102	0	0	0	0	0	0	0.13488977501629201	0	864861974516458	0.91046379900116603	0	0.10590714970182701	0.231479591653517
ENSMUSG00000065371	0	0	0	0	0	0	0	0	0	0	0	0	0	0	0	0	0	0	0	0	0	0	0	0	234033958006212	0	276743454017393	0	0	0	0	0	0	0	0	0	0	0	0	0	0	0	0	0	0	0	0	0	0
ENSMUSG00000065876	0	0	0	0	0	0	0	0	0	0	0	0	0	0	0	0	0	0	0	0	0	0	0	0	0	0	0	0	0	0	0	0	0	0	0	0	0	0	0	0	0	0	0	0	0	0	0	0	0
ENSMUSG00000065096	0	0	0	0	0	0	0.37682384295398702	0	0	0	0	0	0	0	0	0	0	0	0	0	0	0	0	0	0	545923780003459	553486908034786	0	0	0.21798937547840599	0	0	0	0	0	0	0	0	0	0	0	0	0	0	0	0	0	0	0
ENSMUSG00000065718	0	0	0	0	0	0	0	0	0	0	0	0	0	0	0	0	0	0	0.19639057743649599	0	0	0	0	0	234033958006212	0	0.193720417812175	0	0	0	0	0	0	0	0	0	0	0	0	0	0.60818801484880303	0	0.13488977501629201	0	864861974516458	0	0	0.10590714970182701	0
ENSMUSG00000064432	0	106074398197411	0	0	0	1.25532e+16	0	0.73655533508319404	0.99859434885436904	0	195671571706535	0	0	0	0	0	0.33103378305869102	0	1.76752e+16	12450140283494	233993489740591	3.54767e+16	0.704175545164207	3.45404e+16	7.25505e+16	633271584804013	135604292468522	180128728399898	153028660175959	283386188121928	386066433720474	2.98219e+16	219326863188315	4.07243e+16	3.50827e+16	4.46999e+16	0	0	0	0	182456404454641	1.95981e+16	1.88846e+16	305808058711533	7.5243e+16	0.91046379900116603	0.77398396914846801	2.54177e+16	2.54628e+16
ENSMUSG00000064707	0	0	0	0	0.99899341375218798	0	0	0	0.99859434885436904	0	0.65223857235511595	0	0	0	0	0	0	0	1.17834e+16	0	1.46246e+16	0.27289749883820702	0.704175545164207	0.28783706391504399	264458372547021	169236371801073	2.71209e+16	2.25161e+16	1.36025e+16	0.21798937547840599	0.29697417978497997	0.27110800997885198	0.21932686318831501	0.20362128999117499	0.43853380236230499	0.20318118862197501	0	0	0	0	0.60818801484880303	0.78392240636799604	0.94422842511404104	1.13262e+16	276755831845266	0	0	105907149701827	0.81017857078730904
ENSMUSG00000064802	0	0	0	0	0	0	0	0	0	0	0	0	0	0	0	0	0	0	0.39278115487299098	0	0	0.27289749883820702	0	0	13105901648348	0.65510853600415198	1.85418e+16	0.225160910499873	0.17003184463995499	0.21798937547840599	0	0	0	0	0.87706760472461098	0	0	0	0	0	0.60818801484880303	0.39196120318399802	0.53955910006516605	0.226524487934469	155675155412962	0	0	0	0
ENSMUSG00000089390	0	0	0	0	0	0	0	0	0	0	0	0	0	0	0	0	0	0	0	0	0	0	0	0	0	545923780003459	0	0	0	0	0	0	0	0	0	0	0	0	0	0	0	0	0	0	0	0	0	0	0
ENSMUSG00000088603	0	0	0	0	0	0	0	0	0	0	0	0	0	0	0	0	0	0	0	0	0.29249186217573803	0	0	0	0	0	0	0	0	0	0	0	0	0	0	0	0	0	0	0	0	0	0	0	0	0	0	0	0
ENSMUSG00000065804	0	0	0	0	0	0	0	0	0	0	0	0	0	0	0	0	0	0	0	0	0	0	0	0	0	0	0	0	0	0	0	0	0	0	0	0	0	0	0	0	0	0	0	0	0	0	0	0	0
ENSMUSG00000088231	0	0	0	0	0	0	0	0	0	0	0	0	0	0	0	0	0	0	0	0	0	0	0	0	0	0	0	0	0	0	0	0	0	0	0	0	0	0	0	0	0	0	0	0	0	0	0	0	0
ENSMUSG00000065298	0	0	0.476088045565917	115323688964982	0.99899341375218798	1.25532e+16	0.37682384295398702	0	0	0	0.65223857235511595	0	0.99971488091509297	0	0	0.51273998344798299	0	0.59511548051594498	1.57112e+16	0	0.58498372435147705	0.27289749883820702	0.234725181721402	0	1.12336e+16	0.92807042600588197	130069423388175	135096546299924	0.85015922319977399	0.21798937547840599	14848708989249	0.54221601995770397	0.21932686318831501	0	0.219266901181153	0.81272475448790205	1.29776e+16	0	0	0	1.21638e+16	0.78392240636799604	1.61868e+16	0.453048975868937	0.69188957961316599	0	0.386991984574234	0.317721449105481	0.81017857078730904
ENSMUSG00000095969	0	0	0	0	0	0	0.37682384295398702	0	0	100035151745796	0	0	0.49985744045754599	0.77439935712708297	0	0.51273998344798299	0.66206756611738204	0	0.39278115487299098	0	0	0	0.234725181721402	0.28783706391504399	468067916012427	0.16377713400103799	0	0	0	0.21798937547840599	0.29697417978497997	189775606985196	0.43865372637662903	0.40724257998234997	0.219266901181153	0.40636237724395102	0	0	0	0	0	0	0	0	0	0	0.386991984574234	0	0.115739795826758
ENSMUSG00000096205	0	106074398197411	0.476088045565917	115323688964982	0	0	0.75364768590797404	0.73655533508319404	0	0	0.65223857235511595	0	0.49985744045754599	0	1.4754e+16	0.51273998344798299	0.66206756611738204	0.59511548051594498	0.19639057743649599	0.41500467611646602	0.87747558652721502	0.81869249651462195	0.234725181721402	0	0	0.27296189000172999	830230362052179	0.225160910499873	0.34006368927990899	108994687739203	1.1879e+16	2.98219e+16	0.43865372637662903	0.61086386997352604	0.65780070354345799	0.60954356586592595	0	0	0	0	0.60818801484880303	0	0	0.113262243967234	0.172972394903292	0.45523189950058301	0.77398396914846801	0.21181429940365401	0
ENSMUSG00000088702	0	0	0	0	0	0	0.37682384295398702	0	0	0	0	0	0	0	0	0	0	0	0	0	0	0	0.234725181721402	0	0	0	0	0	0	0	0	0	0	0	0	0.20318118862197501	0	0	0	0	0	0	0	0	0	0	0	0	0
ENSMUSG00000064605	0	0	0.95217609113183399	0	0	0	0.37682384295398702	0	0	0	0.65223857235511595	0	0	0	0	0.51273998344798299	0	0.59511548051594498	0.78556230974598196	0	1.16997e+16	0	140835109032841	0.57567412783008798	2.83181e+16	1.25562e+16	4.98138e+16	0.67548273149961902	0.85015922319977399	0.65396812643521796	0.59394835956995995	1.08443e+16	131596117912989	0.40724257998234997	0.65780070354345799	0.40636237724395102	0	0	0	0	0	0	0.26977955003258303	1.92546e+16	1.98918e+16	0	0.386991984574234	2.11814e+16	0.69443877496055095
ENSMUSG00000096349	0	0	0	0	0	0	0	0	0	0	0	0	0.99971488091509297	0	0	0	0	0	0.19639057743649599	0.41500467611646602	0	0.81869249651462195	0.93890072688560999	0.28783706391504399	0	0.16377713400103799	0	0	0.17003184463995499	0	0.29697417978497997	0	0	0	0	0	0	0	0	0	0.60818801484880303	0.78392240636799604	0	0.339786731901703	864861974516458	0.45523189950058301	0	0	0.231479591653517
ENSMUSG00000096214	0	0	0	0	0	0	0	0	0	0	0	0	0	0	0	0	0	0	0	0	0	0	0	0	0	0	0	0	0	0	0	0	0	0	0	0	0	0	0	0	0	0	0	0	0	0	0	0	0
ENSMUSG00000094826	0	0	0	0	0	0	0	0	0	0	0	0	0	0	0	0	0	0	0	0	0	0	0	0	0	0	0	0	0	0	0	0	0	0	0	0	0	0	0	0	0	0	0	0	0	0	0	0	0
ENSMUSG00000093815	0	0	0	0	0	0	0	0	0	0	0	0	0	0	0	0	0	0	0	0	0	0	0	0	0	0	276743454017393	0	0	0	0	0	0	0	0	0	0	0	0	0	0	0	0	0	0	0	0	0	0.115739795826758
ENSMUSG00000095590	0.224773347998243	106074398197411	0	115323688964982	0.99899341375218798	2.51065e+16	0.75364768590797404	0	0	0	0	0	0	0	0	0	0	0.59511548051594498	4.71337e+16	0.83000935223293204	5.26485e+16	0.81869249651462195	0.704175545164207	0.57567412783008798	702101874018639	0.27296189000172999	0.22139476321391399	0	0.68012737855981897	0.21798937547840599	2.07882e+16	0	0.65798058956494399	0.40724257998234997	131560140708692	0	0	0	0	0	0.60818801484880303	0.39196120318399802	0.26977955003258303	0.79283570777064005	2.68107e+16	0	386991984574234	5.18945e+16	2.43054e+16
ENSMUSG00000064833	0	0	0	0	0.99899341375218798	0	0	0	0	0	0	0	0	0	0	0.51273998344798299	0	0	0.39278115487299098	0	0.29249186217573803	0	0	0	0.35105093700932	0.109184756000692	0.49813821723130702	0	0.17003184463995499	0.43597875095681199	0	0.27110800997885198	0	0	0.219266901181153	0	0	0	0	0	0.60818801484880303	0	0.26977955003258303	0.113262243967234	0.43243098725822898	0.45523189950058301	0.386991984574234	0.317721449105481	0.115739795826758
ENSMUSG00000088989	0	0	0	0	0	0	0	0	0	0	0	0	0	0	1.4754e+16	0	0	0	0	0	0	0	0	0	0	0	0	0	0	0	0	0	0	0	0	0	0	0	0	0	0	0	0	0	0	0	0	0	0
ENSMUSG00000065178	0	0	0	0	0	0	0.37682384295398702	0	0	0	0	0	0	0	0	0	0.33103378305869102	0.59511548051594498	0.39278115487299098	0.41500467611646602	0	0.27289749883820702	0.234725181721402	0	250416335066648	2.1291e+16	4.0958e+16	0.45032182099974599	0.34006368927990899	0.43597875095681199	1.1879e+16	0.27110800997885198	0.87730745275325805	0	0.219266901181153	0.81272475448790205	0	0	0	0	1.21638e+16	117588360955199	0	124588468363958	250809972609773	0.45523189950058301	0	148270009582558	0.231479591653517
ENSMUSG00000065866	0	0	0	115323688964982	0	0	0	0	0	0	0	0	0	0	0	0	0	0	0	0	175495117305443	0.81869249651462195	0.469450363442805	0.28783706391504399	0.46806791601242698	0.38214664600242199	0.857904707453918	0	0.51009553391986395	0.21798937547840599	0.29697417978497997	0.27110800997885198	0.87730745275325805	0.20362128999117499	0.43853380236230499	0.20318118862197501	1.29776e+16	0	0	0	1.21638e+16	0	0.26977955003258303	0.113262243967234	0.51891718470987502	0	0	0.74135004791279002	0.81017857078730904
ENSMUSG00000087754	0	0	0	0	0	0	0.37682384295398702	0	0	0	0	0	0.49985744045754599	1.5488e+16	0	0	0	0	0	0	0	0	0	0	234033958006212	0	276743454017393	0	0	0	0.59394835956995995	0.27110800997885198	0	0	0	0	0	0	0	0	0	0	0	0	0	0.45523189950058301	0	0.10590714970182701	0
ENSMUSG00000065374	0	0	0	0	0	0	0	0	0	0	0	0	0	0	0	0	0	0	0	0	0	0	0	0	234033958006212	0	0	0	0	0	0	0	0	0	0	0	0	0	0	0	0	0	0	0	0	0	0	0	0
ENSMUSG00000087812	0	0	0	0	0	0	0	0	0	0	0	0	0	0	0	0	0	0	0.19639057743649599	0	0	0.27289749883820702	0	0	0.44466452021180602	0.60051615800380598	0.304417799419132	0	0	0	0	0	0	0	0	0	0	0	0	0	0	0.39196120318399802	0.13488977501629201	0	0.172972394903292	0	0	0.21181429940365401	0.115739795826758
ENSMUSG00000065014	0	0	0	0	0	0	0	0	0	0	0	0	0	0	0	0	0	0	0	0	0	0	0	0	0	0	0	0	0	0	0	0	0	0	0	0	0	0	0	0	0	0	0	0	0	0	0	0	0
ENSMUSG00000089549	0	0	0	0	0	0	0	0	0	0	0	0	0	0	0	0	0	0	0	0	0	0	0	0	0	0	0	0	0	0	0	0	0	0	0	0	0	0	0	0	0	0	0	0	0	0	0	0	0
ENSMUSG00000064543	0	0	0	0	0	0	0	0	0	0	0	0	0	0	0	0	0	0	0	0	0	0	0	0	234033958006212	545923780003459	276743454017393	0	0	0	0	0	0	0	0	0	0	0	0	0	0	0	0	0.113262243967234	0	0	0	0	0
ENSMUSG00000065049	0	0	0	0	0	0	0	0.73655533508319404	0	0	0	0	0	0	0	0	0	0	0.19639057743649599	0	0	0	0	0	0	0	0	0	0	0	0	0	0	0	0	0	0	0	0	0	0	0	0	0	0	0	0	0	0
ENSMUSG00000064481	0	0	0	115323688964982	0	0	0	0	0.99859434885436904	0	0	0.97310156937190795	0	0	0	0.51273998344798299	0.33103378305869102	0	0.98195288718247797	0	1.16997e+16	0.54579499767641504	0.234725181721402	0.28783706391504399	0.725505269819262	0.76429329200484397	0.88557905285565697	135096546299924	0.34006368927990899	0	0	0.54221601995770397	0	0	0	0.40636237724395102	0	0	0	0	0.60818801484880303	0	0.67444887508145801	0.339786731901703	112432056687139	0.45523189950058301	0.77398396914846801	0.42362859880730802	0.46295918330703401
ENSMUSG00000064565	0	0	0	0	0	0	0	0	0	0	0	0	0	0	0	0	0	0	0	0	0	0	0	0	468067916012427	0	0.13837172700869599	0	0.17003184463995499	0.21798937547840599	0	0	0	0	0	0	0	0	0	0	0	0.39196120318399802	0	0	0	0	0	0	0
ENSMUSG00000064769	0	0	0	0	0	0	0	0	0	0	0	0	0	0	0	0.51273998344798299	0	0	0	0	0	0	0	0	0	0	0.16604607241043601	0.225160910499873	0	0	0	0	0	0	0	0	0	0	0	0	0	0	0	0	0	0	0	0.10590714970182701	0
ENSMUSG00000075829	0	0	0.95217609113183399	0	0	1.25532e+16	0.37682384295398702	0	0	0	0	0	0.49985744045754599	0	0	0	0	0	0	0	0	0	0	0	0	0	0	0	0	0	0	0	0	0	0	0.20318118862197501	0	0	0	0	0.60818801484880303	0.78392240636799604	0.40466932504887498	0.226524487934469	0.25945859235493701	0.45523189950058301	193495992287117	0.21181429940365401	0.34721938748027498
ENSMUSG00000064541	0	0	0	0	0	0	0	0	0	0	0	0	0	0	0	0.51273998344798299	0	0	0.58917173230948705	0	0.29249186217573803	0.27289749883820702	0	0	0.14042037480372799	0.27296189000172999	0.24906910861565401	0.90064364199949098	0.51009553391986395	0	0.29697417978497997	0	0.21932686318831501	0	0	0.20318118862197501	0	0	0	0	0	0.39196120318399802	0	0.113262243967234	0.60540338216152001	0	0	0.42362859880730802	0.115739795826758
ENSMUSG00000089487	0	0	0	0	0	0	0	0	0	0	0	0	0	0	0	0	0	0	0	0	0	0	0	0	0	0	276743454017393	0	0	0	0	0	0	0	0	0	0	0	0	0	0	0	0	0	0	0	0	0	0
ENSMUSG00000095616	0	0	0	0	0	0	0	0	0	0	0	0	0	0	0	0.51273998344798299	0	0	0.58917173230948705	0	0	0.81869249651462195	0.704175545164207	0	0.58508489501553396	0.65510853600415198	0.94092774365913601	0.225160910499873	0.51009553391986395	0.43597875095681199	0.59394835956995995	0.81332402993655595	0	0.61086386997352604	0	0	0	0	0	0	0	0	0.26977955003258303	0.339786731901703	0.60540338216152001	0	0	0.42362859880730802	0.115739795826758
ENSMUSG00000094306	0	0	0.476088045565917	115323688964982	0	0	0.37682384295398702	0	0	0	0.65223857235511595	0	0	0	0	0	0.66206756611738204	0	0	0	0.29249186217573803	0	0.234725181721402	0.28783706391504399	702101874018639	0.16377713400103799	0.22139476321391399	0	0	0.65396812643521796	0.59394835956995995	0.81332402993655595	0.87730745275325805	0.20362128999117499	0	0.20318118862197501	0	0	0	0	0	0	0	0.113262243967234	0.345944789806583	0	0	0	0
ENSMUSG00000088549	0	0	0	0	0	0	0.37682384295398702	0	0	0	0	0	0	0.77439935712708297	0	0	0	0.59511548051594498	0	0	0	0	0.234725181721402	0	234033958006212	0	0	0	0	0.21798937547840599	0	0	0	0.20362128999117499	0	0.40636237724395102	0	0	0	0	0	0	0	0	0	0	0.386991984574234	0	0
ENSMUSG00000088143	0	0	0	0	0	0	0	0	0	0	0	0	0	0	0	0	0	0	0	0	0	0	0	0	0	0	0	0	0	0	0	0	0	0	0	0	0	0	0	0	0	0	0	0	0	0	0	0	0
ENSMUSG00000064941	0	106074398197411	0.95217609113183399	0	0	5.02129e+16	0.75364768590797404	0	0.99859434885436904	0	456567000648581	0	0.99971488091509297	1.5488e+16	2.95081e+16	153821995034395	0.33103378305869102	119023096103189	8.05201e+16	2.07502e+16	6.72731e+16	3.82056e+16	187780145377122	4.89323e+16	375390468641966	2.5986e+16	4.61055e+16	117083673459934	9.86185e+16	326984063217609	3.56369e+16	7.04881e+16	2.63192e+16	0.40724257998234997	175413520944922	4.06362e+16	0	0	6.11496e+16	2.14272e+16	127719483118249	1.48945e+16	7.82361e+16	151771406916094	2.62918e+16	0.45523189950058301	154796793829694	476582173658222	3.47219e+16
ENSMUSG00000089352	0	0	0	0	0	0	0	0	0	0	0	0	0	0	0	0	0	0	0	0	0	0	0	0	0	0	0	0	0	0	0	0	0	0	0	0	0	0	0	0	0	0	0	0	0	0	0	0	0
ENSMUSG00000093660	0	0	0	0	0	0	0	0	0	0	0	0	0	0	0	0	0	0	0	0	0	0	0	0	0	0	0	0	0	0	0	0	0	0	0	0	0	0	0	0	0	0	0	0	0	0	0	0	0
ENSMUSG00000065845	0	0	0	0	0	0	0	0	0	0	0	0	0	0	0	0	0	0	0	0	0	0	0	0	468067916012427	0.109184756000692	0.22139476321391399	0	0.17003184463995499	0	0	0	0.21932686318831501	0.20362128999117499	0	0	0	0	0	0	0	0	0.26977955003258303	0	0	0	0	0	0
ENSMUSG00000077359	0	0	0	0	0	0	0	0	0	0	0	0	0	0	0	0	0	0	0	0	0	0	0	0	0	0	0	0	0	0	0	0	0	0	0	0	0	0	0	0	0	0	0	0	0	0	0	0	0
ENSMUSG00000088200	0	0	0	0	0	0	0	0	0	0	0	0	0	0	0	0	0	0	0	0	0	0	0	0	0	0	0	0	0	0	0	0	0	0	0	0	0	0	0	0	0	0	0	0	0	0	0	0	0
ENSMUSG00000065050	0	0	0	0	0	0	0	0	0	0	0	0	0	0	0	0	0	0	0	0	0	0	0	0	0	0	0	0	0	0	0	0	0	0	0	0	0	0	0	0	0	0	0	0	0	0	0	0	0
ENSMUSG00000096391	0	0	0	0	0.99899341375218798	0	0	0	0	0	0.65223857235511595	0	0	0	1.4754e+16	0	0	0.59511548051594498	4.71337e+16	0.41500467611646602	2.92492e+16	1.36449e+16	140835109032841	172702238349027	2.92542e+16	4.3128e+16	1.04332e+16	2.47677e+16	0.85015922319977399	0.21798937547840599	0.89092253935493904	0.27110800997885198	0	0	0.65780070354345799	0.60954356586592595	0	0	0	0	0	117588360955199	121400797514662	135914692760681	380539268787241	0	0.386991984574234	4.97764e+16	3.12497e+16
ENSMUSG00000096211	0	212148796394822	0.95217609113183399	115323688964982	0.99899341375218798	1.25532e+16	0	0	3.99438e+16	100035151745796	1.30448e+16	0	0	0	0	153821995034395	1.32414e+16	178534644154783	314224923898393	12450140283494	5.55735e+16	245607748954387	234725181721402	4.02972e+16	139016171055691	1.13006e+16	228590093018367	5.85418e+16	323060504815914	326984063217609	2.37579e+16	243997208980967	4.16721e+16	2.23983e+16	2.85047e+16	3.04772e+16	0	0	0	107135950726937	4.25732e+16	3.52765e+16	6.47471e+16	7.58857e+16	1.48756e+16	0.45523189950058301	11609759537227	5.61308e+16	4.05089e+16
ENSMUSG00000065945	0	0	0	0	0	0	0	0	0	0	0	0	0	0	0	0	0	0	0	0	0	0	0	0.28783706391504399	234033958006212	545923780003459	0.110697381606957	0.225160910499873	0.17003184463995499	0.21798937547840599	0.29697417978497997	0	0.21932686318831501	0	0	0	0	0	0	0	0	0	0.13488977501629201	0.226524487934469	0.345944789806583	0	0	0	0
ENSMUSG00000064927	0	0	0	0	0	1.25532e+16	0	0	0.99859434885436904	0	0	0	0	0	0	0	0	0	0.39278115487299098	0.41500467611646602	0	0	0	0	0	0	276743454017393	0	0	0	0	0.27110800997885198	0	0	0	0	0	0	0	0	0	0	0	0	0	0	0	0	0
ENSMUSG00000065018	0	0	0.476088045565917	0	0	0	0	0	0	0	0	0	0	0	0	0	0	0.59511548051594498	0	0	0.29249186217573803	0.27289749883820702	0.234725181721402	0.28783706391504399	0.70210187401863999	0.60051615800380598	1.16232e+16	0	0	0.65396812643521796	0	0	0	0	0.43853380236230499	0	0	0	0	0	0	0	0.40466932504887498	0.453048975868937	121080676432304	0	0.386991984574234	0.95316434731644395	0.34721938748027498
ENSMUSG00000064522	0	0	0	0	0	0	0	0	0	0	195671571706535	0	0	0	0	0	0	0	0.58917173230948705	0.41500467611646602	0.29249186217573803	1.09159e+16	0.93890072688560999	115134825566018	395517389030501	2.07451e+16	5.89464e+16	0.45032182099974599	0.51009553391986395	108994687739203	0.59394835956995995	0.27110800997885198	0.87730745275325805	0	0	0.60954356586592595	0	0	0	0	2.43275e+16	117588360955199	1.07912e+16	169893365950852	4.06485e+16	0	0.386991984574234	1.80042e+16	0.69443877496055095
ENSMUSG00000064872	0	0	0	0	0	0	0	0	0	0	0	0	0	0	0	0	0	0	0	0	0	0	0	0	234033958006212	0	276743454017393	0	0	0.21798937547840599	0	0	0	0	0	0	0	0	0	0	0	0	0	0	0	0	0	0	0
ENSMUSG00000064738	0	0	0	0	0	0	0	0	0	0	0	0	0	0	0	0	0	0	0	0	0	0	0	0	0	0	0	0	0.17003184463995499	0	0	0	0.21932686318831501	0	0	0	0	0	0	0	0	0	0	0	0	0	0	0	0.115739795826758
ENSMUSG00000065045	0	0	0	0	0	0	0	0	0	0	0	0	0	0	0	0	0	0	0.19639057743649599	0	0	0	0	0	0.21063056220559201	0.21836951200138399	0.24906910861565401	0.225160910499873	0	0	0.29697417978497997	0	0	0	0	0.20318118862197501	0	0	0	0	0	0	0	0.339786731901703	0	0	0	0	0
ENSMUSG00000089493	0	0	0.476088045565917	115323688964982	0	0	0	0	0	0	0	0	0	0	0	0	0	0	0	0	0	0	0	0	0	0	0	0	0	0	0	0	0	0	0	0	0	0	0	0	0	0	0	0	0	0	0	0	0
ENSMUSG00000095701	0	0	0	0	0	0	0	0	0	0	0	0	0	0	0	0	0	0	0	0	0	0	0	0	0	0	0	0	0	0	0	0	0	0	0	0	0	0	0	0	0	0	0	0	0	0	0	0	0.115739795826758
ENSMUSG00000095580	0	0	0	0	0	0	0	0	0	0	0	0	0	0	0	0	0	0	0	0	0	0	0	0	0	0	0	0	0	0	0	0	0	0	0	0	0	0	0	0	0	0	0	0	0	0	0	0	0
ENSMUSG00000093834	0	0	0	0	0	0	0	0	0	0	0	0	0	0	0	0	0	0	0	0	0	0	0	0	0	0	0	0	0	0	0	0	0	0	0	0	0	0	0	0	0	0	0	0	0	0	0	0	0
ENSMUSG00000095513	0	0	0	0	0	0	0	0	0	0	0	0	0	0	0	0	0	0	0	0	0	0	0	0	468067916012427	0	0	0	0	0	0	0	0	0	0	0	0	0	0	0	0	0	0	0	0	0	0	0	0
ENSMUSG00000096838	0	0	0	0	0	0	0	0	0	0	0	0	0	0	0	0	0	0	0	0	0	0	0	0	0	0	0	0	0	0	0	0	0	0	0	0	0	0	0	0	0	0	0	0	0	0	0	0	0
ENSMUSG00000094812	0.449546695996486	212148796394822	0.476088045565917	0	0	1.25532e+16	0.37682384295398702	1.47311e+16	0.99859434885436904	2.0007e+16	0	0	0	0.77439935712708297	4.42621e+16	0	0	0	0	0.41500467611646602	0	1.36449e+16	117362590860701	0.28783706391504399	234033958006212	545923780003459	0	0.225160910499873	0.51009553391986395	0	0.59394835956995995	0	0.43865372637662903	0	0.65780070354345799	0	0	0	0	0	0	0	0	0	0	0	0	0	0
ENSMUSG00000087743	0	0	0	115323688964982	0	1.25532e+16	0	0	0	0	0	0	0	0	0	102547996689597	0.66206756611738204	0	0.39278115487299098	0	0	0.54579499767641504	0.469450363442805	0.28783706391504399	0	0	0	0	0	0.21798937547840599	0	0	0	0	0	0	0	0	0	0	0	0	0	0	0	0	0	0	0
ENSMUSG00000087752	0	0	0	0	0	0	0.75364768590797404	0	0	0	0.65223857235511595	0	0	0	0	0	0	0	0	0	0	0	0	0	0	0	0	0	0	0	0	0.27110800997885198	0	0	0	0	0	0	0	0	0	0	0	0	0	0	0	0	0
ENSMUSG00000064698	0	0	0	0	0	0	0	0	0	0	0	0	0	0	0	0	0	0	0	0	0	0	0	0	702101874018639	0.16377713400103799	0.193720417812175	0	0	0	0	0	0	0	0	0	0	0	0	0	0	0	0	0	0	0	0	0	0
ENSMUSG00000065344	0	0	0.476088045565917	0	0	0	0	0	0	0	0	0	0	0.77439935712708297	0	0	0	0	0.78556230974598196	0	0	0.27289749883820702	0	0.28783706391504399	0.60848829081615496	0.60051615800380598	1.24535e+16	0.225160910499873	0	0	0	0	0.21932686318831501	0	0	0	0	0	0	0	0	0	0.94422842511404104	0.339786731901703	0.95134817196810295	0	0	0.52953574850913498	0.57869897913379198
ENSMUSG00000088532	0	0	0	0	0	0	0	0	0	0	0	0	0	0	0	0	0	0	0	0	0	0	0	0	0	0	0	0	0	0	0	0	0	0	0	0	0	0	0	0	0	0	0	0	0	0	0	0	0
ENSMUSG00000064923	0	0	0	0	0	0	0	0	0	0	0	0	0	0	0	0	0.33103378305869102	0	0.19639057743649599	0.41500467611646602	0	0	0.234725181721402	0	0.44466452021180602	0.16377713400103799	0.44278952642782898	0.225160910499873	0	0.43597875095681199	0.59394835956995995	0.27110800997885198	0	0	0	0	0	0	0	0	0.60818801484880303	0	0.13488977501629201	0.113262243967234	0.51891718470987502	0	0.386991984574234	0.42362859880730802	0.34721938748027498
ENSMUSG00000064762	0	0	0	0	0	0	0	0	0	0	0	0	0	0	0	0	0	0	0.19639057743649599	0	0.87747558652721502	0.27289749883820702	0.234725181721402	0	0.28084074960745598	545923780003459	0.33209214482087102	0.225160910499873	0.17003184463995499	0.21798937547840599	0.29697417978497997	0	0	0	0	0	0	0	0	0	0.60818801484880303	0	0.13488977501629201	0.226524487934469	0	0	0	0	0.115739795826758
ENSMUSG00000065745	0	0	0	0	0	0	0	0	0	0	0	0	0	0	1.4754e+16	0	0	0	0	0	0	0	0	0	0	0	0	0	0	0	0	0	0	0	0	0	0	0	0	0	0	0	0	0	0	0	0	0	0
ENSMUSG00000088168	0	0	0	0	0	0	0	0	0	0	0.65223857235511595	0	0	0	0	0	0	0	0	0	0.29249186217573803	0	0	0	468067916012427	0.109184756000692	0.22139476321391399	0	0	0	0.29697417978497997	0	0	0	0	0.20318118862197501	0	0	0	0	0	0	0.26977955003258303	0.113262243967234	0	0	0.386991984574234	0.10590714970182701	0
ENSMUSG00000064613	0	0	0.476088045565917	0	0	0	0	0	0	0	0.65223857235511595	0	0	0	0	153821995034395	0	0	1.37473e+16	1.66002e+16	0.87747558652721502	0.54579499767641504	0	115134825566018	1.77866e+16	1.03726e+16	2.79511e+16	0.90064364199949098	0.85015922319977399	0.65396812643521796	0.89092253935493904	271108009978852	0.65798058956494399	0.81448515996470106	0.65780070354345799	0.20318118862197501	0	0	0	0	0	1.56784e+16	134889775016292	0.79283570777064005	155675155412962	0	0	137679294612375	115739795826758
ENSMUSG00000064648	0	0	0	0	0	0	0	0	0	0	0	0	0	0	0	0	0	0	0	0	0	0	0	0	0	0	0	0	0	0	0	0.54221601995770397	0	0	0	0	0	0	0	0	0	0	0	0	0	0	0	0	0
ENSMUSG00000064476	0	0	0	0	0	0	0	0	0	0	0	0	0	0	0	0	0	0	0	0	0	0	0	0	234033958006212	545923780003459	0.13837172700869599	0.67548273149961902	2.04038e+16	108994687739203	0.89092253935493904	0.54221601995770397	1.75461e+16	1.62897e+16	0	0.20318118862197501	0	0	0	0	0	0	0	0	0	0	0	0	0
ENSMUSG00000077387	0	106074398197411	0	0	0	0	0	0	0	0	0.65223857235511595	0.97310156937190795	0	0	0	0	0	0	0.78556230974598196	0	0.58498372435147705	0.27289749883820702	0.234725181721402	0.28783706391504399	1.33399e+16	0.70970091400449797	15497633424974	157612637349911	0.34006368927990899	0.21798937547840599	0	0.27110800997885198	0.21932686318831501	0.20362128999117499	0.219266901181153	0.40636237724395102	0	0	0	0	0	0.39196120318399802	0.94422842511404104	0.79283570777064005	112432056687139	0	0.386991984574234	0.84725719761461704	0.69443877496055095
ENSMUSG00000088332	0	0	0	0	0	0	0	0	0.99859434885436904	0	0	0	0	0	1.4754e+16	0.51273998344798299	0	0	1.37473e+16	0	0.87747558652721502	0.81869249651462195	0.234725181721402	0.57567412783008798	2.19992e+16	169236371801073	3.73604e+16	0.67548273149961902	1.19022e+16	0.43597875095681199	0.59394835956995995	0.27110800997885198	0.43865372637662903	0.20362128999117499	0.65780070354345799	0.20318118862197501	0	0	6.11496e+16	0	182456404454641	117588360955199	1.07912e+16	169893365950852	285404451590431	0.45523189950058301	0	0.635442898210963	0.46295918330703401
ENSMUSG00000064555	0	0	0	0	0	0	0	0	0	0	0	0	0	0	0	0	0	0	0.19639057743649599	0.41500467611646602	0.29249186217573803	0	0.469450363442805	0	0.21063056220559201	0.32755426800207599	0.33209214482087102	0.225160910499873	0	0	0	0	0	0	0	0	0	0	0	0	0	0	0	0	864861974516458	0	0	0.21181429940365401	0
ENSMUSG00000064859	0	0	0	0	0	0	0	0	0	0	0	0	0	0	0	0	0	0	0.19639057743649599	0	0.29249186217573803	0	0	0	468067916012427	0.109184756000692	0	0	0	0	0	0.27110800997885198	0.21932686318831501	0	0	0	0	0	0	0	0	0	0	0	864861974516458	0	0	0	0
ENSMUSG00000088121	0	0	0	0	0	0	0.37682384295398702	0	0	0	0	0	0	0	0	0	0	0.59511548051594498	0	0.41500467611646602	0	0	0.234725181721402	0	0.35105093700932	545923780003459	0.304417799419132	0.225160910499873	0	0	0	0	0	0.20362128999117499	0.219266901181153	0	0	0	0	0	0	0	0	0	0.345944789806583	0	0	0.317721449105481	0
ENSMUSG00000065191	0.449546695996486	106074398197411	0	0	1.99799e+16	2.51065e+16	0.37682384295398702	0	0	3.00105e+16	0	0	0.99971488091509297	0	0	0	0	0	0	0	0	0.81869249651462195	0	0	0	0	0	0	0	0	0	0	0	0	0	0	1.29776e+16	0	0	0	0	0	0	0	0	0.91046379900116603	154796793829694	0.21181429940365401	0.115739795826758
ENSMUSG00000065770	0	0	0	0	0	0	0	0	0	0	0	0	0	0	0	0	0	0	0	0	0	0	0	0	0.187227166404971	0.16377713400103799	0.33209214482087102	0	0.17003184463995499	0	0	0	0	0	0.219266901181153	0	0	0	0	0	0	0	0	0	0.172972394903292	0	0	0	0
ENSMUSG00000064436	0	0	0	0	0	0	0	0	0	0	0	0	0	0	0	0	0	0.59511548051594498	0	0	0	0	0	0.28783706391504399	468067916012427	0	553486908034786	0	0	0	0	0	0	0	0	0	0	0	0	0	0	0	0	0	864861974516458	0	0	0	0
ENSMUSG00000087808	0.224773347998243	106074398197411	0.476088045565917	115323688964982	0	0	0	0	0.99859434885436904	0	0	0	0	0	0	0	0	0	0.19639057743649599	0.41500467611646602	0	0.27289749883820702	0.234725181721402	0.28783706391504399	0	545923780003459	0	0	0	0.21798937547840599	0	0.27110800997885198	0	0	0	0.20318118862197501	0	0	0	0	0	0.39196120318399802	0	0.113262243967234	0	0	0.77398396914846801	0.317721449105481	0.115739795826758
ENSMUSG00000096147	0	0	0	0	0	0	0	0	0	0	0	0	0	0	0	0	0	0	0.19639057743649599	0	0	0.27289749883820702	0	0	0.35105093700932	0.38214664600242199	0.55348690803478595	0.225160910499873	0.17003184463995499	0	0.29697417978497997	0.81332402993655595	0.21932686318831501	0.20362128999117499	0	0	0	0	0	0	0	0	0.26977955003258303	0.113262243967234	0.172972394903292	0	0	0.10590714970182701	0.115739795826758
ENSMUSG00000094980	0	0	0	0	0	0	0	0	0	0	0.65223857235511595	0.97310156937190795	0	0	0	0	0	0	294585866154743	0	3.21741e+16	1.09159e+16	0	115134825566018	7.37207e+16	5.62301e+16	8.91114e+16	2.47677e+16	153028660175959	0.21798937547840599	0.89092253935493904	0.81332402993655595	0.65798058956494399	0.61086386997352604	131560140708692	0.81272475448790205	0	0	0	0	304094007424401	3.13569e+16	2.56291e+16	351112956298426	6.05403e+16	0.45523189950058301	0	127088579642193	127313775409434
ENSMUSG00000065212	0	0	0	0	0	0	0	0	0	0	0	0	0	0	0	0	0	0	0	0	0	0	0	0	0.187227166404971	0.21836951200138399	0.33209214482087102	0.225160910499873	0.17003184463995499	0.21798937547840599	0.59394835956995995	0	0	0	0	0.20318118862197501	0	0	0	0	0	0	0.13488977501629201	0	0.43243098725822898	0	0	0.21181429940365401	0.231479591653517
ENSMUSG00000065017	0	0	0	0	0	0	0	0	0	0	0	0	0	0	0	0	0	0	0	0	0	0	0	0	234033958006212	0	0.110697381606957	0	0	0	0.29697417978497997	0	0	0	0	0.40636237724395102	0	0	0	0	0	0	0	0.113262243967234	0	0.45523189950058301	0.386991984574234	0	0.115739795826758
ENSMUSG00000064580	0	0	0.476088045565917	0	0	0	0	0	0.99859434885436904	0	1.30448e+16	0	0	0	0	0	0	0.59511548051594498	0.58917173230948705	0	0.29249186217573803	1.09159e+16	0	0	2.36374e+16	2.01992e+16	4.37255e+16	0.90064364199949098	0.85015922319977399	0.21798937547840599	0.29697417978497997	0.54221601995770397	0.43865372637662903	0	0.65780070354345799	0.20318118862197501	2.59551e+16	0	0	0	0	0.39196120318399802	2.02335e+16	0.56631121983617205	2.16215e+16	0	0.77398396914846801	0.317721449105481	127313775409434
ENSMUSG00000065803	0	0	0	0	0	0	0	0	0	0	0	0	0	0	0	0	0	0	0	0	0	0	0	0	0.16382377060434899	545923780003459	0.35976649022261098	0	0	0	0	0	0	0	0	0	0	0	0	0	0.60818801484880303	0	0.13488977501629201	0.226524487934469	864861974516458	0	0	0.10590714970182701	0
ENSMUSG00000065389	0	0	0	0	0	0	0	0	0	0	0	0	0	0	0	0	0.33103378305869102	0	0.78556230974598196	0	0.58498372435147705	0.54579499767641504	0.234725181721402	0	0.81911885302174703	0.70970091400449797	163278637870262	0	0.17003184463995499	0	0.29697417978497997	0	0	0	0.65780070354345799	0	0	0	0	0	0	0.39196120318399802	0.40466932504887498	0.679573463803406	0.95134817196810295	0	0	0.21181429940365401	0.46295918330703401
ENSMUSG00000064677	0	0	0	0	0	0	0	0	0	0	0	0	0	0	0	0	0	0	0	0	0	0	0	0	468067916012427	0	276743454017393	0	0	0	0	0	0	0	0	0	0	0	0	0	0	0.39196120318399802	0	0	0	0	0	0	0
ENSMUSG00000065337	0	0	0	0	0	0	0	0	0	0	0	0	0	0	0	0	0	0	0	0	0	0	0	0	234033958006212	0	276743454017393	0	0	0	0	0	0	0	0	0	0	0	0	0	0	0	0	0	0	0	0	0.10590714970182701	0
ENSMUSG00000088258	0	0	0	0	0	0	0	0	0	0	0	0	0	0	0	0	0	0	0	0	0.29249186217573803	0	0	0	0.11701697900310699	0.109184756000692	0.22139476321391399	0.225160910499873	0.17003184463995499	0	0	0	0	0.20362128999117499	0	0	0	0	0	0	0	0	0	0	0.172972394903292	0	0	0.21181429940365401	0.115739795826758
ENSMUSG00000077384	0	0	0	0	0	0	0	0	0	0	0	0	0	0	0	0	0	0	0	0	0	0	0	0	936135832024854	0	553486908034786	0	0	0	0	0	0.21932686318831501	0.20362128999117499	0	0	0	0	0	0	0	0	0.13488977501629201	0	864861974516458	0	0	0	0
ENSMUSG00000065934	0	0	0	0	0	0	0	0	0	0	0	0	0	0	1.4754e+16	0	0	0	0	0	0	0	0	0	0	545923780003459	0	0	0	0	0.29697417978497997	0	0	0	0	0	0	0	0	0	0	0	0	0	0	0	11609759537227	0	0.115739795826758
ENSMUSG00000077666	0	0	0	0	0	0	0	0	0	0	0	0	0	0	0	0	0	0	0.19639057743649599	0	0	0	0	0	234033958006212	0	553486908034786	0	0	0	0	0	0	0.20362128999117499	0	0	0	0	0	0	0	0	0	0	0	0	0	0	0.115739795826758
ENSMUSG00000093074	0	0	0	0	0	0	0	0	0	0	0	0	0	0	0	0	0	0	0	0	0	0	0.234725181721402	0	468067916012427	0.16377713400103799	0.22139476321391399	0	0.17003184463995499	0	0	0	0	0	0	0	0	0	0	0	0	0	0	0	0.172972394903292	0	0	0	0
ENSMUSG00000065881	0	0	0	115323688964982	0	0	0.37682384295398702	0	0	0	0	0	0	0	0	0.51273998344798299	0	0	0.19639057743649599	0	0.29249186217573803	0.27289749883820702	0.234725181721402	0.28783706391504399	0.39785772861056301	0.76429329200484397	1.32837e+16	0	0	0.21798937547840599	0	0.27110800997885198	0.21932686318831501	0.20362128999117499	0.219266901181153	0.20318118862197501	0	0	0	0	0	0	0.40466932504887498	0	0.43243098725822898	0	0	0.10590714970182701	0.231479591653517
ENSMUSG00000064889	0	0	0	0	0	0	0	0	0	0	0	0	0	0	0	0	0	0	0	0	0	0	0	0	468067916012427	0.109184756000692	553486908034786	0	0	0	0	0	0	0	0	0	0	0	0	0	0	0	0	0	0	0	0	0	0
ENSMUSG00000064806	0	0	0	0	0	0	0	0	0	0	0	0	0	0	0	0	0	0	0	0	0	0	0	0	0	0	0	0	0	0	0	0	0	0	0	0	0	0	0	0	0	0	0	0	0	0	0	0	0
ENSMUSG00000064553	0	0	0	0	0	0	0	0	0	0	0	0	0	0	0	0	0	0	0	0	0	0	0	0	0	0	0	0	0	0	0	0	0	0	0	0	0	0	0	0	0	0	0	0	0	0	0	0	0
ENSMUSG00000077652	0	0	0	0	0	0	0.37682384295398702	0	0	0	0	0	0	0	0	0	0	0.59511548051594498	0.39278115487299098	0	0.87747558652721502	0.27289749883820702	0	0	0.91273243622423295	0.49133140200311398	1.35604e+16	0.225160910499873	0.68012737855981897	0.43597875095681199	0	0.54221601995770397	0.65798058956494399	0.40724257998234997	0	0.40636237724395102	0	0	0	0	0	0	0.40466932504887498	0.906097951737875	0.86486197451645797	0.45523189950058301	0	0.74135004791279002	0.231479591653517
ENSMUSG00000064551	0	0	0	0	0	0	0	0	0	0	0	0	0	0	0	0	0	0	0	0	0.29249186217573803	0	0	0	0.58508489501553396	0.54592378000345998	0.304417799419132	0.225160910499873	0	0	0	0	0.21932686318831501	0	0.219266901181153	0.40636237724395102	0	0	0	0	0	0.39196120318399802	0	0.113262243967234	0.25945859235493701	0	0	0.42362859880730802	0.57869897913379198
ENSMUSG00000064416	0	0	0	0	0	1.25532e+16	0	0	0	0	0	0	0	0	0	0	0.33103378305869102	0	0.39278115487299098	0	0.29249186217573803	0	0	0	468067916012427	0	0.110697381606957	0.225160910499873	0.17003184463995499	0	0.29697417978497997	0	0	0	0	0	0	0	0	0	0	0.39196120318399802	0	0.113262243967234	0	0	0	0.10590714970182701	0.115739795826758
ENSMUSG00000089342	0	0	0	0	0	0	0	0	0	0	0	0	0	0	0	0	0	0	0	0	0	0	0	0	468067916012427	0	0	0	0	0	0	0	0	0	0	0	0	0	0	0	0	0	0	0	0	0	0	0	0
[truncated: 917 more columns]

## Sheet: Mm RF00003 RNAseq
Gene	ENCFF834WRE	ENCFF810MMJ	ENCFF867HND	ENCFF646JUX	ENCFF167NXN	ENCFF959ZAX	ENCFF479HKB	ENCFF638TAT	ENCFF744XBD	ENCFF241GLU	ENCFF262CIY	ENCFF599OTY	ENCFF099UUS	ENCFF671GFL	ENCFF771GDS	ENCFF798JOI	ENCFF676BDY	ENCFF739QUZ	ENCFF327YJQ	ENCFF503BOB	ENCFF781WVF	ENCFF576MIX	ENCFF453JXA	ENCFF910RNP	ENCFF249ZZI	ENCFF956HCY	ENCFF251LNG	ENCFF913XMQ	ENCFF500GLW	ENCFF143NRY	ENCFF059FUK	ENCFF237SXT	ENCFF421QJA	ENCFF786VDJ	ENCFF136TII	ENCFF642EVR	ENCFF063LXW	ENCFF093YSD	ENCFF282QML	ENCFF874AXO	ENCFF405TRT	ENCFF985XAR	ENCFF070OPW	ENCFF300QQW	ENCFF360NRX	ENCFF635VBU	ENCFF839UKS	ENCFF367OPA	ENCFF060NTC
ENSMUSG00000095980	0.0	0.0	0.0	0.0	0.0	0.0	0.0	0.0	0.0	0.0	0.0	0.0	0.0	0.0	0.0	0.0	0.0	0.0	0.0	0.0	0.0	0.0	0.0	0.0	0.0	0.0	0.0	0.0	0.0	0.0	0.0	0.0	0.0	0.0	0.0	0.0	0.0	0.0	0.0	0.0	0.0	0.0	0.0	0.0	0.0	0.0	0.0	0.0	0.0
ENSMUSG00000096349	0.3884151500110415	0.17243026468285824	8333967595313920	0.8178419485474961	4051635733865890	0.711792534742132	0.6887614148372704	3.90265e+16	0.29901867648570796	0.5721940835018962	1.77873e+16	0.9522815631069078	0.40553333950123405	1.79072e+16	1.26227e+16	1.31906e+16	0.2742895607845862	1.25732e+16	0.8406459543688874	1529335793502780	1.03901e+16	1.00113e+16	253365013837545	0.9687199004095237	2128997481135930	0.5672603497529711	0.7987540110936321	0.5896459031446136	1814470538317310	1.01898e+16	0.0	0.5867828230022096	4518489860882380	0.1492207445832143	1.10012e+16	0.8191448753884649	1.27463e+16	6212398485537640	0.0	1.63507e+16	0.4887553696760451	0.7444087886340082	0.1317781244202512	0.5241717276464737	0.9460451668050774	0.8543469487794335	0.14924732446750427	1.31141e+16	4797871643818400
ENSMUSG00000065858	0.0	0.0	0.0	0.0	0.0	0.0	0.0	0.0	0.0	0.0	0.0	0.0	0.0	0.0	0.0	0.0	0.0	0.0	0.0	0.14620629580114622	0.0	0.0	0.0	0.0	0.0	0.0	0.0	0.0	0.0	0.0	0.0	0.0	0.0	0.0	0.0	0.0	0.0	0.0	0.0	0.0	0.0	0.0	0.0	0.0	0.0	0.0	0.0	0.0	0.0
ENSMUSG00000065298	0.0	0.1745722555484838	0.0	0.0	0.0	0.0	0.0	0.282223441111084	0.0	0.08275744064845526	0.0	0.0	0.0	0.1510805037789974	0.0	0.0	0.0	0.0	0.0	0.2815152279400952	0.0	0.0	0.0	0.0	0.0	0.0	0.0	0.0	0.0	0.0	0.13529781820076467	0.0	0.0	0.0	0.0	0.0	0.0	0.15723927843829752	0.0	0.3485012181533796	0.0	0.301462441111412	0.0	0.0	0.0	0.0	0.0	0.0	0.0
ENSMUSG00000088175	0.0	0.0	0.0	0.0	0.0	0.0	0.0	0.0	0.0	0.0	0.0	0.0	0.0	0.0	0.0	0.0	0.0	0.0	0.0	0.0	0.0	0.0	0.0	0.0	0.0	0.0	0.0	0.0	0.0	0.0	0.0	0.0	0.0	0.0	0.0	0.0	0.0	0.0	0.0	0.0	0.0	0.0	0.0	0.0	0.0	0.0	0.0	0.0	0.0
ENSMUSG00000064605	0.0	0.0	0.0	0.0	0.0	0.0	0.0	0.0	0.0	0.0	0.0	0.0	0.0	0.0	0.0	0.0	0.0	0.0	0.0	0.0	0.0	0.0	0.0	0.17781682856616257	0.0	0.0	0.0	0.0	0.0	0.0	0.0	0.0	0.0	0.0	0.0	0.0	0.0	0.0	0.0	0.0	0.0	0.0	0.0	0.0	0.2083856245800373	0.0	0.0	0.0	0.0
ENSMUSG00000088200	0.0	0.0	0.0	0.0	0.0	0.0	0.0	0.0	0.0	0.0	0.0	0.2330659080877267	0.0	0.0	0.2317005925794556	0.0	0.0	0.0	0.13226379397888863	0.0	0.0	0.0	0.0	0.17781682856616257	0.0	0.0	0.35188352380611365	0.0	0.09516045616014254	0.0	0.0	0.0	0.0	0.0	0.0	0.0	0.15597912830306712	0.0	0.0	0.09477820290995628	0.0	0.0	0.29026803081758035	0.0	0.0	0.0	0.0	0.1604808822732558	0.0
ENSMUSG00000088386	0.0	0.0	0.0	0.0	0.0	0.0	0.0	0.0	0.0	0.0	0.0	0.0	0.0	0.0	0.0	0.0	0.0	0.0	0.0	0.0	0.0	0.0	0.0	0.0	0.0	0.0	0.0	0.0	0.09646402405274722	0.0	0.0	0.0	0.0	0.0	0.0	0.0	0.0	0.0	0.0	0.0	0.0	0.0	0.0	0.0	0.0	0.0	0.0	0.0	0.0
ENSMUSG00000065188	0.0	0.20220239671443088	0.0	0.0	0.0	0.0	0.0	0.0	0.0	0.0	0.0	0.0	0.1585178281503625	0.0	0.0	0.0	0.0	0.0	0.0	0.1630357974760983	0.0	0.0	0.0	0.0	0.0	0.0	0.0	0.17286381692908637	0.0	0.17070221319299467	0.0	0.0	0.0	0.0	0.0	0.0	0.0	0.0	0.0	0.0	0.0	0.0	0.15453118187410753	0.0	0.0	0.0	0.0	0.0	0.1654788569493017
ENSMUSG00000064579	0.0	0.0	0.0	0.0	0.0	0.0	0.0	0.0	0.0	0.0	0.0	0.0	0.0	0.0	0.0	0.0	0.0	0.0	0.0	0.0	0.0	0.0	0.0	0.0	0.0	0.0	0.0	0.0	0.0	0.0	0.0	0.0	0.0	0.0	0.0	0.0	0.0	0.0	0.0	0.0	0.0	0.0	0.0	0.0	0.0	0.0	0.0	0.0	0.0
ENSMUSG00000065027	0.0	0.0	0.0	0.0	0.0	0.0	0.0	0.0	0.0	0.0	0.0	0.0	0.0	0.0	0.0	0.0	0.0	0.0	0.0	0.0	0.0	0.0	0.0	0.0	0.0	0.0	0.0	0.0	0.0	0.0	0.0	0.0	0.0	0.0	0.0	0.15801256176132517	0.0	0.0	0.0	0.0	0.0	0.0	0.0	0.0	0.0	0.0	0.0	0.0	0.0
ENSMUSG00000065017	0.3884151500110415	0.0	0.13441883218248274	0.0	0.0	0.0	0.0	0.0	0.0	0.08174201192884231	0.3952724486254146	0.2116181251348684	0.13517777983374468	0.0	0.2103784521580333	0.0	0.0	0.0	0.0	0.13903052668207155	0.0	0.0	0.0	0.0	0.304142497305134	0.0	0.15975080221872642	0.2948229515723068	0.0	0.0	0.5345508890876838	0.0	0.1558099952028408	0.2984414891664286	0.0	0.0	0.0	0.0	0.16080807695050622	0.0	0.16291845655868173	0.0	0.1317781244202512	0.17472390921549125	0.0	0.0	0.0	0.0	0.14111387187701188
ENSMUSG00000089274	0.0	0.0	0.0	0.0	0.0	0.0	0.0	0.0	0.0	0.0	0.0	0.0	0.0	0.0	0.0	0.0	0.0	0.0	0.0	0.0	0.0	0.0	0.0	0.0	0.0	0.0	0.0	0.0	0.0	0.0	0.0	0.0	0.0	0.0	0.0	0.0	0.0	0.0	0.0	0.0	0.0	0.0	0.0	0.0	0.0	0.0	0.0	0.0	0.0
ENSMUSG00000089021	0.0	0.0	0.0	0.0	0.0	0.0	0.0	0.0	0.0	0.0	0.0	0.0	0.13517777983374468	0.0	0.0	0.0	0.0	0.0	0.0	0.0	0.0	0.0	0.0	0.0	0.0	0.0	0.0	0.0	0.0	0.0	0.0	0.0	0.0	0.0	0.0	0.0	0.0	0.0	0.0	0.0	0.0	0.0	0.0	0.0	0.0	0.0	0.0	0.0	0.0
ENSMUSG00000064923	0.0	0.0	0.0	0.0	0.0	0.0	0.0	0.0	0.0	0.0	0.0	0.0	0.0	0.0	0.0	0.0	0.0	0.0	0.0	0.0	0.0	0.0	0.0	0.0	0.0	0.0	0.0	0.0	0.0	0.0	0.0	0.0	0.0	0.0	0.0	0.0	0.0	0.0	0.0	0.0	0.0	0.0	0.0	0.0	0.0	0.0	0.0	0.0	0.0
ENSMUSG00000064987	0.0	0.2113243093481646	0.0	0.0	0.0	0.0	0.0	0.0	0.0	0.0	0.0	0.0	0.0	0.0	0.0	0.0	0.0	0.0	0.0	0.0	0.0	0.0	0.0	0.0	0.0	0.0	0.0	0.0	0.0	0.0	0.0	0.0	0.0	0.0	0.0	0.0	0.0	0.0	0.0	0.0	0.0	0.0	0.0	0.0	0.0	0.0	0.0	0.0	0.0
ENSMUSG00000095701	0.0	0.0	0.0	0.0	0.0	0.0	0.0972018273753031	0.0	0.1476971038399103	0.0	0.19524063371497752	0.0	0.0	0.0	0.0	0.11846064528103034	0.0	0.0	0.0	0.0	0.0	0.0	0.0	0.0	0.0	0.0	0.0	0.0	0.0	0.0	0.0	0.19322343464517205	0.0	0.0	0.0	0.0	0.0	0.0	0.0	0.0	0.0	0.07353856518020808	0.0	0.0	0.0	0.0	0.0	0.0	0.0
ENSMUSG00000065279	0.0	0.0	0.0	0.0	0.0	0.0	0.0	0.0	0.0	0.0	0.0	0.0	0.0	0.0	0.0	0.0	0.0	0.0	0.0	0.0	0.0	0.0	0.0	0.0	0.0	0.0	0.0	0.0	0.0	0.0	0.0	0.0	0.0	0.0	0.0	0.0	0.0	0.0	0.0	0.0	0.0	0.0	0.0	0.0	0.0	0.0	0.0	0.0	0.0
ENSMUSG00000095260	0.0	0.0	0.0	0.0	0.0	0.0	0.0	0.0	0.0	0.0	0.0	0.0	0.0	0.0	0.0	0.0	0.0	0.0	0.0	0.0	0.0	0.0	0.0	0.0	0.0	0.0	0.0	0.0	0.0	0.0	0.0	0.0	0.0	0.0	0.0	0.0	0.0	0.0	0.0	0.0	0.0	0.0	0.0	0.0	0.0	0.0	0.0	0.0	0.0
ENSMUSG00000064584	0.0	0.0	0.0	0.0	0.0	0.0	0.0	0.0	0.0	0.0	0.0	0.0	0.0	0.0	0.0	0.0	0.0	0.0	0.0	0.0	0.0	0.0	0.0	0.0	0.0	0.0	0.0	0.0	0.09086288717226514	0.0	0.0	0.0	0.0	0.0	0.0	0.0	0.0	0.0	0.0	0.0	0.0	0.0	0.0	0.0	0.0	0.0	0.0	0.0	0.0
ENSMUSG00000088332	0.0	0.0	0.0	0.11797189169313439	0.0	0.0	0.0	0.0	0.0	0.0	0.0	0.0	0.0	0.0	0.0	0.0	0.0	0.0	0.0	0.0	0.0	0.0	0.0	0.0	0.0	0.0	0.0	0.0	0.0	0.0	0.0	0.0	0.0	0.0	0.0	0.0	0.0	0.0	0.0	0.0	0.0	0.0	0.19008702903098182	0.0	0.0	0.0	0.0	0.0	0.0
ENSMUSG00000065329	0.0	0.0	0.0	0.0	0.20638019519379425	0.0	0.0	0.17749208601126765	0.0	0.0	0.0	0.134741228113217	0.0	0.0	0.0	0.0	0.0	0.0	0.0	0.0	0.0	0.10624021213175239	0.0	0.0	0.0	0.0	0.0	0.0	0.0	0.0	0.1701792869556493	0.0	0.0	0.0	0.0	0.0	0.0	0.0	0.0	0.0	0.0	0.0	0.0	0.0	0.0	0.0	0.0	0.0	0.17969969621838233
ENSMUSG00000088064	0.0	0.0	0.0	0.0	0.0	0.0	0.0	0.0	0.0	0.0	0.0	0.0	0.0	0.0	0.0	0.0	0.0	0.0	0.0	0.0	0.0	0.0	0.0	0.0	0.0	0.0	0.0	0.0	0.0	0.0	0.0	0.0	0.0	0.0	0.0	0.0	0.0	0.0	0.16695360855371025	0.0	0.0	0.07728575321486836	0.0	0.0	0.0	0.0	0.0	0.0	0.0
ENSMUSG00000077387	0.0	0.1653301949606229	0.25776787818523156	0.15683322072146103	0.0	0.0	0.0	0.0	0.0	0.0	0.0	0.0	0.0	0.2861642483343363	0.0	0.0	0.0	0.0	0.0	0.0	0.0	0.07999263031096651	0.0	0.0	0.2916189827102167	0.13597564266137396	0.0	0.0	0.0	0.13957416255191918	0.2562699850626248	0.0	0.0	0.0	0.07032153916910189	0.15708307610390562	0.13579359405208197	0.0	0.0	0.0	0.0	0.07137566620431961	0.0	0.0	0.0	0.0	0.0	0.0	0.0
ENSMUSG00000065122	0.0	0.0	0.0	0.0	0.0	0.0	0.0	0.0	0.0	0.0	0.0	0.0	0.0	0.0	0.0	0.0	0.0	0.0	0.0	0.0	0.0	0.0	0.0	0.0	0.0	0.0	0.0	0.0	0.0	0.0	0.0	0.0	0.0	0.0	0.0	0.0	0.0	0.0	0.0	0.0	0.0	0.0	0.0	0.0	0.0	0.0	0.0	0.0	0.0
ENSMUSG00000064967	0.19069779955361377	0.0	0.0	0.16061233447378537	0.15913653605304617	1.39786e+16	0.8695464677850909	0.0	0.44042208675153977	0.16052949330603972	0.5821934559573125	1.03897e+16	0.13273480790903847	0.0	0.8263057277532392	0.2354940538719278	0.2693325205294431	0.0	0.0	0.0	0.0	0.573441145000302	0.0	0.0	0.29864594614901707	0.0	0.15686373952802654	0.0	0.33936740992050834	0.2858747907689911	0.0	0.5761783141527722	0.4589824557481275	0.0	0.21604810226651786	0.0	0.13906572884851764	0.1525031555937705	0.15790190688513558	0.25350314513265415	0.7998707355140097	0.07309556177550804	1035172736409680	0.0	0.1857895929990694	0.27963564789367	0.439650250991624	0.1430793408219389	0.41569086354131823
ENSMUSG00000077384	0.0	0.0	0.0	0.0	0.0	0.0	0.0	0.0	0.0	0.0	0.0	0.0	0.0	0.0	0.0	0.0	0.0	0.0	0.0	0.0	0.0	0.0	0.0	0.0	0.0	0.0	0.0	0.0	0.0	0.0	0.0	0.0	0.0	0.0	0.0	0.0	0.0	0.0	0.0	0.0	0.0	0.0	0.0	0.0	0.0	0.0	0.0	0.0	0.14936078646722686
ENSMUSG00000077359	0.0	0.0	0.0	0.0	0.0	0.0	0.0	0.0	0.0	0.0	0.0	0.0	0.0	0.0	0.0	0.12449685650554145	0.0	0.0	0.0	0.0	0.0	0.0	0.0	0.0	0.0	0.0	0.0	0.0	0.0	0.0	0.0	0.0	0.0	0.0	0.0	0.0	0.0	0.0	0.0	0.0	0.0	0.0	0.0	0.0	0.0	0.0	0.0	0.0	0.0
ENSMUSG00000065768	0.0	0.0	0.0	0.0	0.0	0.0	0.0	0.0	0.0	0.0	0.0	0.0	0.0	0.0	0.0	0.0	0.0	0.0	0.0	0.15007931025945473	0.0	0.0	0.0	0.0	0.0	0.0	0.0	0.0	0.0	0.0	0.0	0.0	0.0	0.0	0.0	0.0	0.0	0.16765247568586691	0.0	0.0	0.0	0.0	0.14225055814901288	0.0	0.0	0.0	0.0	0.0	0.0
ENSMUSG00000089352	0.0	0.0	0.0	0.0	0.0	0.0	0.0	0.0	0.0	0.0	0.0	0.0	0.0	0.0	0.0	0.0	0.0	0.0	0.0	0.0	0.0	0.0	0.0	0.0	0.0	0.0	0.0	0.0	0.0	0.0	0.0	0.0	0.0	0.0	0.0	0.0	0.0	0.0	0.0	0.0	0.0	0.0	0.0	0.0	0.0	0.0	0.0	0.0	0.0
ENSMUSG00000077652	0.0	0.0	0.0	0.0	0.0	0.0	0.09661627419834344	0.0	0.14680736225051325	0.0	0.0	0.0	0.0	0.0	0.0	0.0	0.13466626026472156	0.0	0.11792193680045494	0.2730358536045501	0.3400789172307885	0.0	0.0	0.0	0.0	0.13925216417128658	0.0	0.0	0.0	0.0	0.0	0.0	0.15299415191604251	0.0	0.0	0.0	0.0	0.0	0.15790190688513558	0.08450104837755137	0.0	0.07309556177550804	0.0	0.0	0.0	0.419453471840505	0.29310016732774935	0.0	0.0
ENSMUSG00000064613	0.0	0.0	0.0	0.0	0.0	0.0	0.0	0.0	0.0	0.0	0.0	0.0	0.0	0.0	0.0	0.0	0.0	0.0	0.0	0.0	0.0	0.0	0.0	0.0	0.35665630978947366	0.0	0.0	0.0	0.0	0.0	0.0	0.0	0.0	0.0	0.0	0.0	0.0	0.0	0.0	0.0	0.0	0.0	0.0	0.0	0.0	0.0	0.0	0.0	0.0
ENSMUSG00000065389	0.0	0.0	0.9390115562462006	0.0	0.0	0.16574597594709645	0.0	0.0	0.0	0.0	0.0	0.12319197998922699	0.1573855579492885	9034614125984040	0.0	0.13961433193835718	0.0	0.0	0.0	0.0	0.0	0.29140172470423514	0.0	0.3759555803970294	0.0	0.0	0.0	0.0	0.20119639302430137	0.0	0.15559249093087937	0.0	0.0	0.0	0.08539044041962372	0.3814874705380565	840950328879679	0.0	0.0	0.10019410021909664	0.18968363156475085	0.1733409036390619	0.0	0.40685710288750104	0.0	0.0	0.17376652777287996	0.3393024368063122	0.0
ENSMUSG00000088904	0.0	0.0	0.1432043767695731	0.0	0.0	0.0	0.0	0.0	0.0	0.0	0.0	0.0	0.0	0.0	0.0	0.0	0.0	0.0	0.0	0.0	0.0	0.0	0.0	0.0	0.0	0.0	0.0	0.0	0.0	0.0	0.0	0.0	0.0	0.0	0.0	0.0	0.0	0.0	0.0	0.0	0.0	0.0	0.0	0.0	0.0	0.0	0.0	0.0	0.0
ENSMUSG00000088532	0.0	0.0	0.0	0.0	0.0	0.0	0.0	0.0	0.0	0.0	0.0	0.0	0.0	0.0	0.0	0.0	0.0	0.0	0.0	0.0	0.0	0.0	0.0	0.2370891047548834	0.0	0.0	0.0	0.0	0.0	0.0	0.0	0.0	0.0	0.0	0.0	0.0	0.0	0.0	0.0	0.0	0.0	0.0	0.0	0.0	0.0	0.0	0.0	0.0	0.0
ENSMUSG00000096211	0.0	0.0	0.0	0.0	0.0	0.0	0.0	0.0	0.0	0.0	0.0	0.1058090625674342	0.0	0.0	0.0	0.0	0.0	0.0	0.0	0.0	0.0	0.0	0.0	0.0	0.0	0.0	0.0	0.0	0.0	0.0	0.0	0.0	0.0	0.0	0.0	0.0	0.0	0.0	0.0	0.0	0.0	0.0	0.0	0.0	0.0	0.0	0.0	0.0	0.0
ENSMUSG00000065155	0.0	0.17901995632678913	0.0	0.0	0.0	0.0	0.0	0.0	0.0	0.0	0.0	0.0	0.0	0.1549296885886534	0.0	0.0	0.0	0.0	0.0	0.0	0.0	0.0	0.14613764067770643	0.0	0.0	0.0	0.0	0.0	0.0	0.0	0.0	0.0	0.0	0.0	0.0	0.0	0.0	0.0	0.0	0.0	0.0	0.23185725964460507	0.0	0.0	0.0	0.0	0.0	0.0	0.0
ENSMUSG00000064436	0.0	0.0	0.0	0.0	0.0	0.0	0.0	0.0	0.0	0.0	0.0	0.0	0.0	0.0	0.0	0.0	0.0	0.0	0.0	0.0	0.0	0.0	0.0	0.0	0.0	0.0	0.0	0.0	0.0	0.14380368262925008	0.0	0.0	0.0	0.0	0.0	0.0	0.0	0.0	0.0	0.0	0.0	0.0	0.13018081382121785	0.0	0.0	0.0	0.0	0.0	0.0
ENSMUSG00000064833	0.0	0.0	0.0	0.08384165887625275	0.0	0.0	0.0	0.2857734215024183	0.0	0.1675968294893245	0.8104328191942464	0.3254127773300335	0.0	0.9178853248459843	0.43134198366992993	0.0	0.0	0.0	0.12311346860927999	0.0	1.06515e+16	0.08552671165323462	0.0	0.6620601415796744	0.0	0.2907655251878437	0.0	0.4533598217574151	0.0	0.0	0.13699967754920195	0.0	0.6389189740393221	0.30594945115803684	0.07518655131287623	0.0	0.4355643582802629	0.0	0.6594142526523902	0.44110610159350716	0.3340340681643411	0.0	0.13509329736164116	0.0	0.1939690090430536	0.291946651260058	0.15300197413964273	0.0	0.43399171916892343
ENSMUSG00000064553	0.3884151500110415	0.0	0.0	0.0	0.0	0.0	0.09839448783389577	0.0	0.14950933824285398	0.0	0.0	0.2116181251348684	0.5407111193349787	0.0	0.0	0.0	0.0	0.2794055461368893	0.48036911678222133	0.0	0.0	0.0	0.0	0.0	0.0	0.0	0.15975080221872642	0.44223442735846014	0.0	0.0	0.9354640559034464	0.1955942743340699	0.0	0.4476622337496428	0.0	0.0	0.0	0.0	0.6432323078020249	0.08605628239677011	0.0	0.0	0.0	0.0	0.0	0.0	0.44774197340251276	0.0	0.14111387187701188
ENSMUSG00000087894	0.0	0.0	0.0	0.0	0.0	0.0	0.0	0.0	0.0	0.0	0.0	0.0	0.0	0.0	0.0	0.19546006471370006	0.0	0.0	0.0	0.0	0.0	0.0	0.0	0.0	0.0	0.0	0.0	0.0	0.0	0.0	0.0	0.0	0.0	0.0	0.0	0.0	0.0	0.0	0.0	0.0	0.0	0.0	0.0	0.0	0.0	0.0	0.0	0.0	0.2300156111595294
ENSMUSG00000077666	0.0	0.0	0.0	0.0	0.0	0.0	0.0	0.0	0.0	0.0	0.0	0.0	0.0	0.0	0.0	0.11430413141152052	0.0	0.0	0.0	0.0	0.0	0.0	0.0	0.0	0.0	0.0	0.0	0.0	0.08236109655965553	0.0	0.0	0.0	0.14852063870212315	0.0	0.06991030209793755	0.0	0.0	0.0	0.0	0.0	0.0	0.0	0.0	0.0	0.18035714875933054	0.0	0.0	0.0	0.0
ENSMUSG00000064941	0.0	0.17243026468285824	0.13441883218248274	0.0	0.0	0.28471701389685283	0.0	0.0	0.0	0.08174201192884231	0.0	0.0	0.0	0.0	0.0	0.0	0.0	0.0	0.24018455839111066	0.13903052668207155	0.0	0.0	0.0	0.0	0.304142497305134	0.0	0.0	0.0	0.17280671793498276	0.0	0.0	0.0	0.1558099952028408	0.0	0.0	0.0	0.0	0.0	0.16080807695050622	0.0	0.0	0.0	0.0	0.0	0.0	0.0	0.0	0.0	0.0
ENSMUSG00000064403	0.0	0.0	0.0	0.0	0.0	0.0	0.0	0.0	0.0	0.0	0.0	0.0	0.0	0.0	0.0	0.0	0.0	0.0	0.0	0.0	0.0	0.0	0.0	0.0	0.0	0.0	0.0	0.0	0.10059819651215068	0.0	0.0	0.0	0.0	0.0	0.0	0.0	0.0	0.0	0.0	0.0	0.0	0.0	0.0	0.0	0.0	0.0	0.0	0.0	0.0
ENSMUSG00000095513	0.0	0.0	0.0	0.08128551073978162	0.0	0.0	0.0	0.0	0.0	0.0	0.0	0.0	0.0	0.0	0.0	0.0	0.0	0.0	0.0	0.0	0.0	0.0	0.0	0.0	0.0	0.0	0.0	0.0	0.0858765092176896	0.0	0.0	0.0	0.0	0.0	0.0	0.0	0.0	0.0	0.0	0.0	0.0	0.0	0.0	0.0	0.0	0.0	0.0	0.0	0.0
ENSMUSG00000088212	0.0	0.0	0.0	0.0	0.0	0.0	0.0	0.0	0.1523126383349075	0.16654934930501622	0.20134190351857056	0.0	0.13771236320562744	0.0	0.0	0.0	0.1397162450246486	0.28464440012695597	0.0	0.0	0.0	0.0	0.0	0.0	0.30984516912960525	0.0	0.16274612976032754	0.1501754409571438	0.1760468438962637	0.0	0.0	0.0	0.0	0.0	0.07471663536717076	0.0	0.14428069368033708	0.0	0.1638232283933282	0.08766983769170955	0.0	0.0	0.1342489642531309	0.0	0.0	0.0	0.0	0.1484448161027616	0.1437597569747059
ENSMUSG00000064522	0.2082620705651308	0.0	0.0	0.08770278790344858	0.0	0.0	0.0	0.0	0.0	0.08765755226579801	0.0	0.0	0.0	0.0	0.0	0.12859214783796055	0.0	0.0	0.0	0.0	0.0	0.0	0.0	0.0	0.0	0.0	0.0	0.0	0.0	0.15610268180148856	0.0	0.0	0.0	0.0	0.0	0.0	0.0	0.0	0.0	0.1845680793509675	0.0	0.0	0.0	0.0	0.0	0.0	0.0	0.0	0.0
ENSMUSG00000088733	0.0	0.0	0.0	0.0	0.0	0.0	0.0	0.0	0.0	0.0	0.0	0.0	0.0	0.0	0.0	0.0	0.0	0.0	0.0	0.0	0.0	0.0	0.0	0.0	0.0	0.0	0.0	0.0	0.0	0.0	0.0	0.0	0.0	0.0	0.0	0.0	0.0	0.0	0.0	0.0	0.0	0.0	0.0	0.0	0.0	0.0	0.0	0.0	0.0
ENSMUSG00000087786	0.0	0.0	0.0	0.0	0.0	0.0	0.0	0.0	0.0	0.0	0.0	0.0	0.0	0.0	0.0	0.0	0.0	0.0	0.0	0.0	0.0	0.0	0.0	0.0	0.0	0.0	0.0	0.0	0.0	0.0	0.0	0.0	0.0	0.0	0.0	0.0	0.0	0.0	0.0	0.0	0.0	0.0	0.0	0.0	0.0	0.0	0.0	0.0	0.0
ENSMUSG00000065040	0.0	0.0	0.0	0.0	0.0	0.0	0.0	0.0	0.0	0.0	0.0	0.0	0.0	0.0	0.0	0.12065436093438275	0.0	0.0	0.0	0.0	0.0	0.0	0.0	0.0	0.0	0.0	0.0	0.0	0.0	0.0	0.0	0.0	0.0	0.0	0.0	0.0	0.0	0.0	0.0	0.0	0.0	0.0	0.0	0.0	0.0	0.0	0.0	0.0	0.0
ENSMUSG00000064855	0.0	0.0	0.0	0.0	0.0	0.0	0.0	0.0	0.0	0.0	0.0	0.0	0.0	0.0	0.0	0.0	0.0	0.0	0.0	0.0	0.0	0.0	0.0	0.0	0.0	0.0	0.0	0.0	0.0	0.0	0.0	0.0	0.0	0.0	0.0	0.0	0.0	0.0	0.0	0.0	0.0	0.0	0.0	0.0	0.0	0.0	0.0	0.0	0.0
ENSMUSG00000096659	0.0	0.0	0.0	0.0	0.0	0.0	0.0	0.0	0.0	0.0	0.0	0.0	0.0	0.0	0.0	0.0	0.0	0.0	0.0	0.0	0.0	0.0	0.0	0.0	0.0	0.0	0.0	0.0	0.0	0.0	0.0	0.0	0.0	0.0	0.0	0.0	0.0	0.0	0.0	0.0	0.0	0.0	0.0	0.0	0.0	0.0	0.0	0.0	0.0
ENSMUSG00000065388	0.0	0.0	0.0	0.0	0.0	0.0	0.0	0.0	0.0	0.0	0.0	0.0	0.0	0.0	0.0	0.0	0.0	0.0	0.0	0.0	0.0	0.0	0.0	0.0	0.0	0.0	0.0	0.0	0.0	0.0	0.0	0.0	0.0	0.0	0.0	0.0	0.0	0.0	0.0	0.0	0.0	0.0	0.0	0.0	0.0	0.0	0.0	0.0	0.0
ENSMUSG00000087923	0.0	0.0	0.0	0.0	0.2001262498848914	0.17579118661055684	0.0	0.0	0.0	0.0	0.0	0.0	0.0	0.0	0.0	0.14807580660128794	0.0	0.0	0.0	0.0	0.0	0.0	0.0	0.0	0.0	0.0	0.19726803607312432	0.0	0.10669505690682649	0.0	0.0	0.0	0.0	0.0	0.0	0.0	0.0	0.0	0.0	0.0	0.0	0.0	0.0	0.0	0.0	0.0	0.0	0.0	0.0
ENSMUSG00000088243	0.0	0.0	0.0	0.0	0.0	0.0	0.0	0.0	0.0	0.0	0.0	0.0	0.0	0.0	0.0	0.0	0.0	0.0	0.0	0.0	0.0	0.0	0.0	0.0	0.0	0.0	0.0	0.0	0.0	0.0	0.0	0.0	0.0	0.0	0.0	0.0	0.0	0.0	0.0	0.0	0.0	0.0	0.0	0.0	0.0	0.0	0.0	0.0	0.0
ENSMUSG00000065794	0.0	0.0	0.0	0.0	0.0	0.16574597594709645	0.0	0.16227847863887326	0.17407158666846573	0.09517105674572356	0.23010503259265208	0.12319197998922699	0.1573855579492885	0.0	0.0	0.0	0.0	0.0	0.0	0.0	0.0	0.0	0.0	0.0	0.0	0.0	0.0	0.0	0.0	0.16948291167018759	0.15559249093087937	0.0	0.0	0.0	0.08539044041962372	0.0	0.32978444269791335	0.0	0.0	0.20038820043819328	0.18968363156475085	0.0	0.0	0.0	0.0	0.0	0.0	0.0	0.0
ENSMUSG00000089493	0.0	0.0	0.0	0.0	0.0	0.0	0.20173964172232717	0.0	0.0	0.0	0.4052164095971232	0.5423546288833891	0.0	0.0	0.43134198366992993	0.0	0.0	0.0	0.0	0.0	0.0	0.08552671165323462	0.0	0.0	0.0	0.0	0.0	0.15111994058580505	0.0885770283754786	0.1492302366907312	0.0	0.20051488500914083	0.0	0.15297472557901842	0.15037310262575246	0.16795045872744624	0.0	0.15921713099726983	0.3297071263261951	0.0	0.0	0.07631360537568763	0.13509329736164116	0.0	0.0	0.0	0.30600394827928545	0.0	0.0
ENSMUSG00000065804	0.0	0.0	0.1369391852859043	0.0	0.0	0.0	0.0	0.0	0.0	0.0	0.20134190351857056	0.1077929824905736	0.0	0.0	0.0	0.0	0.0	0.0	0.12234400943047201	0.0	0.0	0.0	0.0	0.0	0.0	0.14447412032770984	0.0	0.0	0.1760468438962637	0.0	0.0	0.0	0.31746286522578815	0.0	0.0	0.0	0.14428069368033708	0.1582220239285369	0.0	0.1753396753834191	0.0	0.0	0.0	0.0	0.0	0.14506099234484132	0.0	0.0	0.1437597569747059
ENSMUSG00000088603	0.0	0.0	0.0	0.0	0.0	0.0	0.0	0.0	0.0	0.0	0.0	0.0	0.0	0.0	0.0	0.0	0.0	0.0	0.0	0.0	0.0	0.0	0.0	0.0	0.0	0.0	0.0	0.0	0.0	0.0	0.0	0.0	0.0	0.0	0.0	0.0	0.0	0.0	0.0	0.0	0.0	0.0	0.0	0.0	0.0	0.0	0.0	0.0	0.0
ENSMUSG00000065845	0.0	0.17243026468285824	0.0	0.0	0.16206542935463597	0.0	0.0	0.0	0.0	0.0	0.3952724486254146	0.0	0.0	0.0	0.0	0.0	0.0	0.0	0.0	0.0	0.0	0.0834278966433393	0.0	0.0	0.0	0.0	0.0	0.0	0.0	0.0	0.0	0.0	0.0	0.0	0.0	0.0	0.0	0.0	0.0	0.0	0.0	0.0	0.0	0.0	0.0	0.0	0.14924732446750427	0.14571270292295618	0.0
ENSMUSG00000096206	0.0	0.0	0.0	0.0	0.0	0.0	0.0	0.0	0.0	0.0	0.0	0.0	0.0	0.0	0.0	0.0	0.0	0.0	0.0	0.0	0.0	0.0	0.0	0.0	0.0	0.0	0.0	0.0	0.0	0.0	0.0	0.0	0.0	0.0	0.0	0.0	0.0	0.0	0.0	0.0	0.0	0.0	0.0	0.0	0.0	0.0	0.0	0.0	0.0
ENSMUSG00000087949	0.0	0.0	0.0	0.0	0.0	0.0	0.0	0.0	0.0	0.1179110437557637	0.0	0.0	0.0	0.0	0.0	0.0	0.0	0.0	0.0	0.0	0.0	0.1203428951580912	0.0	0.0	0.0	0.0	0.0	0.0	0.1246349337318681	0.0	0.0	0.0	0.0	0.0	0.10579346600661346	0.0	0.0	0.0	0.0	0.0	0.0	0.0	0.0	0.0	0.0	0.0	0.0	0.0	0.0
ENSMUSG00000088854	0.0	0.0	0.0	0.0	0.0	0.0	0.13039269525955294	0.0	0.0	0.0	0.0	0.0	0.0	0.0	0.0	0.0	0.0	0.0	0.0	0.0	0.0	0.0	0.0	0.0	0.0	0.0	0.0	0.0	0.0	0.0	0.0	0.25920216842645033	0.0	0.0	0.0	0.0	0.0	0.0	0.0	0.0	0.0	0.0	0.0	0.0	0.0	0.0	0.0	0.0	0.0
ENSMUSG00000065866	0.0	0.0	0.0	0.0	0.0	0.0	0.0	0.0	0.0	0.0	0.0	0.0	0.0	0.0	0.0	0.0	0.0	0.0	0.0	0.0	0.0	0.0	0.0	0.0	0.0	0.0	0.0	0.0	0.0	0.0	0.0	0.0	0.0	0.0	0.0	0.0	0.0	0.0	0.0	0.0	0.0	0.0	0.0	0.0	0.0	0.0	0.0	0.0	0.0
ENSMUSG00000064732	0.0	0.0	0.0	0.0	0.0	0.0	0.0	0.0	0.0	0.0	0.0	0.0	0.0	0.0	0.0	0.0	0.0	0.0	0.0	0.0	0.0	0.0	0.0	0.0	0.0	0.0	0.0	0.0	0.0	0.0	0.0	0.0	0.0	0.0	0.0	0.0	0.0	0.0	0.0	0.0	0.0	0.0	0.0	0.0	0.0	0.0	0.0	0.0	0.0
ENSMUSG00000087779	0.0	0.19250776125551983	0.0	0.0	0.0	0.0	0.0	0.0	0.0	0.0	0.0	0.0	0.0	0.1666024733453328	0.0	0.0	0.0	0.0	0.0	0.0	0.0	0.0	0.0	0.18025267553282232	0.33955634973107424	0.0	0.0	0.0	0.0	0.0	0.0	0.0	0.0	0.0	0.0	0.0	0.0	0.0	0.0	0.0	0.0	0.0	0.0	0.0	0.0	0.0	0.0	0.0	0.0
ENSMUSG00000064738	0.0	0.0	0.0	0.0	0.0	0.4323808068185125	0.19923355921645974	0.141111720555542	0.0	0.0	0.20009133268926269	0.42849384344078945	0.13685700691242475	0.3021610075579948	0.42598369815850223	0.0	0.0	0.0	0.0	0.0	0.0	0.16892853606042615	0.28501378368198643	0.0	0.6158413299470414	0.28715353108613134	0.0	0.2984853484862485	0.2624300778577844	0.14737644493059787	0.0	0.0	0.0	0.302148836857937	0.0	0.0	0.4301536209103218	0.0	0.0	0.0	0.32988457663434934	0.075365610277853	0.0	0.0	0.19155945613568645	0.0	0.1511013284981565	0.2950455972228802	0.0
ENSMUSG00000077347	0.0	0.0	0.0	0.16560029517172903	0.0	0.0	0.0	0.0	0.0	0.24827232194536578	0.0	0.0	0.0	0.1510805037789974	0.0	0.0	0.0	0.0	0.12158410875077963	0.0	0.3506403742876453	0.0	0.0	0.16345894799870844	0.0	0.0	0.0	0.44772802272937273	0.0	0.0	0.0	0.0	0.0	0.1510744184289685	0.0	0.0	0.0	0.0	0.16280569281324542	0.2613759136150347	0.32988457663434934	0.0	0.0	0.0	0.0	0.0	0.0	0.0	0.0
ENSMUSG00000093815	0.0	0.0	0.0	0.0	0.0	0.0	0.0	0.0	0.0	0.0	0.0	0.0	0.0	0.0	0.0	0.0	0.0	0.0	0.0	0.0	0.0	0.0	0.0	0.0	0.0	0.0	0.0	0.0	0.0	0.0	0.0	0.0	0.0	0.0	0.0	0.0	0.0	0.0	0.0	0.0	0.0	0.0	0.0	0.0	0.0	0.0	0.0	0.0	0.0
ENSMUSG00000089390	0.18842758765416595	0.0	0.0	0.0	0.0	0.1381216466225804	0.0	0.0	0.0	0.07930921395476963	0.0	0.0	0.0	0.0	0.0	0.0	0.0	0.0	0.0	0.0	0.0	0.0	0.0	0.0	0.0	0.0	0.0	0.0	0.0	0.0	0.0	0.0	0.0	0.0	0.0	0.0	0.0	0.0	0.0	0.16699016703182773	0.0	0.0	0.0	0.1695237928697921	0.0	0.0	0.0	0.0	0.13691405426162462
ENSMUSG00000064872	0.0	0.0	0.0	0.0	0.0	0.0	0.0	0.0	0.0	0.0	0.0	0.0	0.0	0.0	0.0	0.0	0.0	0.0	0.0	0.0	0.0	0.0	0.0	0.0	0.0	0.0	0.0	0.0	0.0	0.0	0.0	0.0	0.0	0.0	0.0	0.0	0.0	0.0	0.0	0.0	0.0	0.0	0.0	0.0	0.0	0.0	0.0	0.0	0.0
ENSMUSG00000088989	0.0	0.0	0.0	0.0	0.0	0.0	0.0	0.0	0.0	0.0	0.0	0.0	0.0	0.39551156273851357	0.0	0.0	0.0	0.0	0.0	0.0	0.0	0.0	0.0	0.0	0.0	0.0	0.0	0.0	0.0	0.0	0.0	0.0	0.0	0.0	0.0	0.0	0.0	0.0	0.0	0.0	0.0	0.09864929475393766	0.0	0.0	0.0	0.0	0.0	0.19309894777595007	0.0
ENSMUSG00000093074	0.0	0.24872684197615835	0.7755847662210508	0.11797189169313439	0.7013273889771415	0.0	0.2838637436623896	0.20105298238444477	0.0	0.2358220875115274	0.0	0.15262723184505997	0.0	0.0	0.30346626284742856	0.17297350859619473	0.0	0.0	0.0	0.4010969176845604	0.0	0.1203428951580912	0.20304079279999918	0.465785674828178	0.4387188235463437	0.0	0.0	0.0	0.0	0.0	0.0	0.2821404134199415	0.4495049419126204	0.0	0.42317386402645385	0.23631967201472526	0.0	0.0	0.0	1.48961e+16	0.7050188075857996	0.0	0.19008702903098182	0.7561061204104002	0.0	0.0	0.0	0.4203747004679975	0.2035536381942738
ENSMUSG00000064543	0.0	0.0	0.0	0.0	0.0	0.0	0.10150823744889248	0.0	0.0	0.0	0.0	0.0	0.0	0.0	0.0	0.0	0.0	0.0	0.12389266777769316	0.0	0.0	0.08606801995483737	0.0	0.0	0.0	0.0	0.0	0.0	0.0	0.0	0.0	0.0	0.0	0.0	0.0	0.0	0.0	0.0	0.0	0.0	0.0	0.0	0.0	0.0	0.0	0.0	0.0	0.0	0.0
ENSMUSG00000092743	0.0	0.0	0.0	0.0	0.0	0.0	0.0	0.0	0.0	0.0	0.0	0.0	0.0	0.0	0.0	0.0	0.0	0.0	0.0	0.0	0.0	0.0	0.0	0.0	0.0	0.0	0.0	0.0	0.0	0.0	0.0	0.0	0.0	0.0	0.0	0.0	0.0	0.0	0.16695360855371025	0.0	0.0	0.0	0.0	0.0	0.0	0.0	0.0	0.0	0.0
ENSMUSG00000088506	0.0	0.0	0.14510112348175286	0.0	0.17494480122387857	0.0	0.0	0.0	0.0	0.0	0.0	0.0	0.14592038485364495	0.0	0.0	0.0	0.0	0.0	0.0	0.0	0.0	0.0	0.0	0.0	0.0	0.0	0.0	0.0	0.0	0.0	0.0	0.0	0.5045767394317163	0.0	0.0	0.0	0.0	0.16765247568586691	0.0	0.09289519225611609	0.0	0.0	0.0	0.0	0.0	0.0	0.0	0.0	0.30465643862189323
ENSMUSG00000065792	0.0	0.0	0.0	0.0	0.0	0.0	0.0	0.0	0.0	0.0	0.0	0.0	0.0	0.15592282761806783	0.0	0.0	0.0	0.0	0.0	0.0	0.36187884782250573	0.0	0.0	0.0	0.0	0.0	0.0	0.0	0.0	0.0	0.0	0.0	0.0	0.15591654722476878	0.07663244653043155	0.0	0.14798019864649956	0.0	0.0	0.0	0.0	0.0	0.0	0.0	0.0	0.0	0.0	0.0	0.0
ENSMUSG00000064476	0.0	0.0	0.0	0.0	0.0	0.0	0.0	0.0	0.0	0.0	0.0	0.0	0.0	0.0	0.0	0.0	0.0	0.0	0.0	0.0	0.0	0.0	0.0	0.0	0.31376725987808124	0.0	0.0	0.0	0.0	0.0	0.0	0.0	0.0	0.0	0.0	0.0	0.0	0.0	0.0	0.0	0.0	0.0	0.0	0.0	0.0	0.0	0.0	0.0	0.0
ENSMUSG00000088231	0.0	0.0	0.0	0.07888061397233247	0.0	0.0	0.1898023848156806	0.0	0.0	0.0	0.0	0.10205252780172648	0.0	0.0	0.20290939468496702	0.11565684302585803	0.39682720480373573	0.0	0.0	0.0	0.6680840267492413	0.08046595948440419	0.2715220069396439	0.15572124631829617	0.0	0.13678023226292055	0.0	0.0	0.0	0.0	0.0	0.0	0.1502782793968228	0.0	0.07073764295116758	0.15801256176132517	0.0	0.0	0.0	0.24900308930189696	0.15713436934358058	0.0	0.254199222254449	0.0	0.0	0.1373358507406782	0.1439486028887763	0.0	0.0
ENSMUSG00000088353	0.0	0.0	0.0	0.0	0.0	0.0	0.0	0.0	0.0	0.0	0.0	0.0	0.0	0.0	0.0	0.1320676112930406	0.0	0.0	0.0	0.0	0.0	0.0	0.0	0.0	0.0	0.0	0.0	0.0	0.0	0.0	0.0	0.0	0.0	0.0	0.0	0.18043326309232402	0.0	0.0	0.0	0.0	0.0	0.0	0.0	0.0	0.0	0.0	0.0	0.0	0.0
ENSMUSG00000065079	0.0	0.0	0.0	0.0	0.0	0.0	0.0	1.40049e+16	0.0	0.0	0.0	0.0	0.0	0.0	0.0	0.0	0.0	0.0	0.0	0.0	0.0	0.09314210378674183	282866419558355	0.18025267553282232	0.0	0.0	0.0	0.0	0.0	0.0	0.0	0.0	0.17395225491824012	0.0	0.08188124423799535	0.0	0.0	0.0	0.0	0.0	0.0	0.0	0.0	0.19506847398715804	0.0	0.0	0.0	0.0	0.0
ENSMUSG00000089396	0.0	0.0	0.0	0.0	0.0	0.0	0.0	0.0	0.0	0.0	0.0	0.10985272100950176	0.0	0.0	0.0	0.0	0.0	0.14504173254876734	0.12468179305016254	0.0	0.0	0.0	0.0	0.0	0.0	0.0	0.0	0.0	0.0	0.0	0.0	0.0	0.16176451731250355	0.0	0.0	0.0	0.0	0.0	0.0	0.0	0.0	0.0	0.0	0.0	0.0	0.0	0.0	0.0	0.0
ENSMUSG00000087741	0.0	0.0	0.0	0.0	0.0	0.0	0.0	0.0	0.0	0.0	0.0	0.0	0.0	0.0	0.0	0.0	0.0	0.0	0.0	0.0	0.0	0.0	0.0	0.0	0.0	0.0	0.0	0.0	0.0	0.0	0.0	0.0	0.0	0.0	0.0	0.0	0.0	0.0	0.0	0.0	0.0	0.0	0.0	0.0	0.0	0.0	0.0	0.0	0.0
ENSMUSG00000087754	0.0	0.0	0.0	0.0	0.0	0.0	0.10215478673200644	0.0	0.0	0.08486591047389362	0.0	0.0	0.0	0.0	0.0	0.0	0.0	0.0	0.0	0.0	0.0	0.0	0.0	0.0	0.0	0.0	0.0	0.15304503537033762	0.0	0.0	0.0	0.0	0.0	0.0	0.0	0.0	0.0	0.0	0.0	0.0	0.0	0.0	0.0	0.0	0.0	0.0	0.0	0.0	0.0
ENSMUSG00000065178	0.0	0.0	0.0	0.0	0.0	0.0	0.0	0.0	0.0	0.0	0.0	0.0	0.0	0.0	0.0	0.0	0.0	0.0	0.0	0.0	0.40037659759085736	0.0	0.0	0.0	0.0	0.0	0.0	0.0	0.0	0.0	0.0	0.0	0.0	0.0	0.0	0.0	0.0	0.0	0.0	0.0	0.0	0.0	0.0	0.0	0.0	0.0	0.0	0.0	0.0
ENSMUSG00000065764	0.0	0.0	0.2608365434017224	0.23805042430936044	0.31448410696197215	0.2762432932451608	0.28639824137366093	0.40569619659718326	0.14505965555705477	0.47585528372861774	0.38350838765442014	0.20531996664871163	0.26230926324881415	0.28957096557641177	0.204117188700949	0.11634527661529766	0.0	0.1355449524414076	0.11651810421949714	0.1348927133879623	0.0	1214173852934310	0.27313820936190364	0.15664815849876224	0.5901812745325814	0.1375944003121046	0.0	0.42907268844898216	0.2514954912803767	0.42370727917546885	0.0	0.18977301616936543	0.4535183788939831	0.28955930198885627	0.49811090244780504	0.31790622544838043	0.1374101844574639	0.4520629255101054	0.3120442445587204	0.6679606681273109	0.31613938594125146	0.1444507530325516	0.2557123128631065	0.5085713786093764	0.0	0.6907666302135301	0.2896108796214666	0.42412804600789034	0.6845702713081232
ENSMUSG00000065372	0.0	0.0	0.0	0.0	0.0	0.14149046727191159	0.0977945214446647	0.0	0.0	0.0	0.0	0.0	0.0	0.0	0.0	0.0	0.0	0.0	0.0	0.0	0.0	0.0	0.0	0.0	0.0	0.0	0.0	0.0	0.0	0.0	0.0	0.19440162631983776	0.0	0.0	0.0	0.0	0.0	0.0	0.0	0.0	0.0	0.0	0.0	0.0	0.0	0.0	0.0	0.0	0.14025342143873742
ENSMUSG00000088692	0.0	0.0	0.0	0.0	0.0	0.0	0.0	0.0	0.0	0.0	0.0	0.0	0.0	0.0	0.0	0.0	0.0	0.0	0.0	0.0	0.0	0.0	0.0	0.0	0.0	0.0	0.0	0.0	0.0	0.14737644493059787	0.0	0.0	0.0	0.0	0.0	0.0	0.0	0.0	0.0	0.0871253045383449	0.0	0.0	0.0	0.0	0.0	0.0	0.0	0.0	0.0
ENSMUSG00000095580	0.0	0.0	0.0	0.0	0.0	0.0	0.0	0.0	0.0	0.0	0.0	0.0	0.0	0.0	0.0	0.0	0.0	0.0	0.0	0.0	0.0	0.0	0.0	0.0	0.0	0.0	0.0	0.0	0.0	0.0	0.0	0.0	0.0	0.0	0.0	0.0	0.0	0.0	0.0	0.0	0.0	0.0	0.0	0.0	0.0	0.0	0.0	0.0	0.0
ENSMUSG00000077406	0.0	0.0	0.0	0.0	0.0	0.0	0.0	0.0	0.0	0.08174201192884231	0.0	0.0	0.0	0.0	0.0	0.0	0.0	0.0	0.0	0.0	0.0	0.0	0.0	0.0	0.0	0.0	0.15975080221872642	0.0	0.0	0.0	0.0	0.0	0.0	0.0	0.0	0.0	0.0	0.0	0.0	0.0	0.0	0.0	0.0	0.0	0.0	0.0	0.0	0.0	0.0
ENSMUSG00000087999	0.0	0.0	0.0	0.0	0.0	0.0	0.0	0.0	0.0	0.0	0.0	0.0	0.0	0.0	0.0	0.0	0.0	0.0	0.0	0.0	0.0	0.0	0.0	0.0	0.0	0.0	0.0	0.0	0.0	0.0	0.0	0.0	0.0	0.0	0.0	0.0	0.0	0.0	0.0	0.0	0.0	0.0	0.0	0.0	0.0	0.0	0.0	0.0	0.0
ENSMUSG00000075829	0.0	0.0	0.0	0.0	0.1651041561550354	0.1450277289537094	0.10023938448078132	0.14199366880901412	0.0	0.0	0.0	0.0	0.13771236320562744	0.0	0.0	0.0	0.0	0.0	0.0	0.0	0.3528318766269431	0.0	0.0	0.0	0.0	0.0	0.16274612976032754	0.1501754409571438	0.4401171097406592	0.14829754771141412	0.0	0.1992616669778337	0.15873143261289407	0.30403726708829915	0.07471663536717076	0.0	0.0	0.1582220239285369	0.1638232283933282	0.1753396753834191	0.165973177619157	0.0	0.2684979285062618	0.1779999825132817	0.0	0.29012198468968264	0.30409142360253993	0.1484448161027616	0.0
ENSMUSG00000089487	0.0	0.0	0.0	0.0	0.0	0.0	0.0	0.0	0.0	0.0	0.0	0.0	0.0	0.0	0.0	0.0	0.0	0.0	0.0	0.0	0.43762093225047205	0.0	0.0	0.0	0.0	0.0	0.0	0.0	0.0	0.0	0.0	0.0	0.0	0.0	0.0	0.0	0.0	0.0	0.0	0.0	0.0	0.0	0.0	0.0	0.0	0.0	0.0	0.0	0.0
ENSMUSG00000089044	0.0	0.0	0.0	0.0	0.17970520397826983	0.0	0.10910409195187082	0.0	0.0	0.0	0.0	0.0	0.0	0.0	0.0	0.0	0.0	0.1549085170758944	0.0	0.0	0.0	0.09250848403309052	0.0	0.0	0.0	0.0	0.0	0.0	0.0	0.0	0.0	0.0	0.0	0.0	0.0	0.0	0.0	0.1722144478133735	0.0	0.0	0.0	0.0	0.0	0.0	0.0	0.0	0.0	0.0	0.0
ENSMUSG00000065795	0.0	0.0	0.0	0.0	0.0	0.0	0.0	0.0	0.0	0.0	0.0	0.0	0.0	0.0	0.0	0.0	0.0	0.0	0.0	0.0	0.0	0.0	0.0	0.0	0.0	0.0	0.0	0.0	0.0	0.0	0.0	0.0	0.0	0.0	0.0	0.0	0.0	0.0	0.0	0.0	0.0	0.0	0.0	0.0	0.0	0.0	0.0	0.0	0.0
ENSMUSG00000089549	0.19540638719691283	0.0	0.0	0.0	0.48919749971862336	0.5729490526566298	0.4950093060779325	0.0	0.0	0.0	0.0	0.21292440985792316	0.2720244211469183	0.15014790807665793	0.21167708457876191	0.0	0.0	0.28113027173032684	0.0	0.13988873980973865	0.0	0.0839428836596562	0.0	0.16244994214686453	0.30601992012800516	0.0	0.6429476731272199	0.14832142316754943	0.0	0.0	0.0	0.5904049391935813	0.31354357059337107	0.1501418602905181	0.0	0.0	0.0	0.4688059968252945	0.32360143880163594	0.17317498803300654	0.0	0.0	0.0	0.0	0.0	0.0	0.6006744169926714	0.0	0.14198494516020332
ENSMUSG00000064762	0.0	0.0	0.0	0.0	0.0	0.0	0.0	0.0	0.0	0.0	0.0	0.0	0.0	0.0	0.0	0.0	0.0	0.0	0.0	0.0	0.0	0.0	0.0	0.0	0.0	0.0	0.0	0.0	0.0	0.0	0.0	0.0	0.0	0.0	0.0	0.0	0.0	0.0	0.0	0.0	0.0	0.0	0.0	0.0	0.0	0.0	0.0	0.0	0.0
ENSMUSG00000065905	0.0	0.0	0.2671984103139595	0.0	0.0	0.14149046727191159	0.0	0.0	0.0	0.0	0.0	0.0	0.0	0.0	0.0	0.0	0.0	0.0	0.0	0.0	0.0	0.0	0.0	0.0	0.0	0.0	0.0	0.0	0.0	0.0	0.0	0.0	0.0	0.0	0.0	0.0	0.4222849571131817	0.0	0.0	0.0	0.0	0.0	0.13097459927134725	0.0	0.1880553197429605	0.0	0.0	0.0	0.0
ENSMUSG00000064802	0.20423119177999924	0.3626597824942696	0.2827131567192862	0.43002657294594154	0.0	1.64677e+16	1.34515e+16	0.14657410973833715	1415033543240430	0.3438438179200335	1.87053e+16	0.7788912283189834	0.9950828825180819	0.6277151253785441	0.4424733897001216	0.25220653511445174	0.8653393240236302	1.02839e+16	0.12629059037984205	1.02344e+16	0.36421355006652184	0.6141369681938718	0.0	0.8489319557352276	0.319840174585399	0.14913457582215206	1679960049138860	0.4650594300608323	0.6360402102058559	0.3061626791461453	0.9837460716920112	1.64552e+16	0.32770360281371685	0.627689841730682	0.3856342470563652	0.516853992341883	0.0	0.32665192036859225	1860186335304880	0.27149369091626185	1.02796e+16	0.15656597748044299	0.41573872800969575	0.73496766973226	0.3979493217786519	0.4492211375840247	1.09865e+16	0.1532333585576894	0.14839716849001897
ENSMUSG00000065865	0.0	0.0	0.0	0.0	0.0	0.0	0.0	0.0	0.0	0.0	0.0	0.0	0.0	0.0	0.0	0.0	0.0	0.0	0.0	0.0	0.0	0.0	0.0	0.0	0.0	0.0	0.0	0.0	0.0	0.0	0.0	0.0	0.0	0.0	0.0	0.0	0.0	0.0	0.0	0.0	0.0	0.0	0.0	0.0	0.0	0.0	0.0	0.0	0.0
ENSMUSG00000065014	0.0	0.0	0.0	0.0	0.0	0.0	0.0	0.0	0.0	0.0	0.0	0.0	0.0	0.0	0.0	0.0	0.0	0.0	0.0	0.0	0.0	0.0	0.0	0.0	0.0	0.0	0.0	0.0	0.0	0.0	0.0	0.0	0.31945948701966104	0.0	0.0	0.0	0.0	0.15921713099726983	0.0	0.0	0.0	0.0	0.0	0.0	0.0	0.0	0.0	0.0	0.2893278127792822
ENSMUSG00000064830	0.0	0.0	0.0	0.0	0.0	0.0	0.0	0.0	0.0	0.0	0.0	0.0	0.0	0.0	0.0	0.0	0.0	0.0	0.0	0.0	0.0	0.0	0.0	0.0	0.0	0.0	0.0	0.0	0.0	0.0	0.0	0.0	0.0	0.0	0.0	0.0	0.0	0.0	0.0	0.0	0.0	0.0	0.0	0.0	0.0	0.0	0.0	0.0	0.0
ENSMUSG00000065694	0.0	0.0	0.2921369286099291	0.0	0.0	0.0	0.0	0.0	0.0	0.7994368766640778	0.0	0.3449375439698355	0.0	0.0	0.0	0.0	0.0	0.0	0.0	0.0	0.0	0.0906583143524287	0.0	0.0	0.0	0.0	0.5207876152330482	0.0	0.0	0.0	0.14521965820215407	0.0	0.3386270562408407	0.0	0.0	0.0	0.0	0.6750806354284241	0.3494895539057668	0.9351449353782352	0.0	0.0	0.0	0.0	0.0	0.0	0.0	0.0	1.07341e+16
ENSMUSG00000094812	0.0	0.0	0.0	0.0	0.0	0.0	0.0	0.0	0.0	0.0	0.0	0.0	0.0	0.0	0.0	0.0	0.0	0.0	0.0	0.0	0.0	0.0	0.0	0.0	0.0	0.0	0.0	0.0	0.0	0.0	0.0	0.0	0.0	0.0	0.0	0.0	0.0	0.0	0.0	0.0	0.0	0.0	0.0	0.0	0.0	0.0	0.0	0.0	0.0
ENSMUSG00000065045	0.0	0.17137886062991398	0.0	0.0	0.0	0.0	0.0	0.0	0.0	0.0	0.0	0.0	0.0	0.0	0.0	0.0	0.1363085317313645	0.0	0.0	0.0	0.0	0.0	0.0	0.0	0.6045759397650835	0.0	0.0	0.0	0.0	0.0	0.0	0.0	0.0	0.0	0.0	0.0	0.0	0.0	0.0	0.08553154896752152	0.1619250513357629	0.0	0.13097459927134725	0.0	0.0	0.0	0.0	0.0	0.14025342143873742
ENSMUSG00000088143	0.0	0.0	0.0	0.0	0.0	0.0	0.0	0.0	0.0	0.0	0.0	0.0	0.0	0.0	0.0	0.0	0.0	0.0	0.0	0.0	0.0	0.0	0.0	0.0	0.0	0.0	0.0	0.0	0.0	0.0	0.0	0.0	0.0	0.0	0.0	0.0	0.0	0.0	0.0	0.0	0.0	0.0	0.0	0.0	0.0	0.0	0.0	0.0	0.0
ENSMUSG00000065745	0.0	0.0	0.0	0.0	0.0	0.0	0.09900186121558649	0.0	0.0	0.08224659224939072	0.0	0.0	0.0	0.0	0.0	0.0	0.0	0.0	0.0	0.0	0.0	0.0	0.0	0.0	0.0	0.0	0.0	0.0	0.0	0.0	0.0	0.19680164639786046	0.0	0.1501418602905181	0.0	0.0	0.0	0.0	0.0	0.0	0.0	0.0	0.0	0.0	0.0	0.0	0.0	0.0	0.0
ENSMUSG00000064551	0.19420757500552074	0.0	0.0	0.0	0.0	0.0	0.0	0.0	0.0	0.0	0.0	0.0	0.0	0.0	0.0	0.0	0.0	0.0	0.0	0.0	0.0	0.0	0.0	0.0	0.0	0.0	0.0	0.0	0.0	0.0	0.0	0.0	0.0	0.0	0.0	0.0	0.0	0.0	0.0	0.0	0.0	0.0	0.0	0.0	0.0	0.0	0.0	0.0	0.0
ENSMUSG00000088258	0.0	0.0	0.0	0.0	0.0	0.0	0.0	0.0	0.0	0.0	0.0	0.0	0.0	0.0	0.0	0.0	0.0	0.0	0.0	0.1407576139700476	0.0	0.0	0.0	0.0	0.0	0.0	0.0	0.0	0.0	0.0	0.0	0.0	0.0	0.0	0.0	0.0	0.0	0.0	0.0	0.0	0.0	0.0	0.0	0.0	0.0	0.0	0.0	0.0	0.0
ENSMUSG00000064675	0.0	0.0	0.0	0.0	0.0	0.0	0.0	0.0	0.0	0.0	0.0	0.0	0.0	0.0	0.0	0.0	0.0	0.0	0.0	0.0	0.0	0.0	0.0	0.0	0.0	0.0	0.0	0.0	0.0	0.0	0.0	0.0	0.0	0.0	0.0	0.0	0.0	0.0	0.0	0.0	0.0	0.0	0.0	0.0	0.0	0.0	0.0	0.0	0.0
ENSMUSG00000088051	0.0	0.0	0.0	0.0	0.0	0.0	0.0	0.0	0.0	0.0	0.0	0.0	0.0	0.0	0.0	0.0	0.0	0.0	0.0	0.0	0.0	0.0	0.0	0.0	0.0	0.0	0.0	0.0	0.0	0.0	0.0	0.0	0.0	0.0	0.0	0.0	0.0	0.0	0.0	0.0	0.0	0.0	0.0	0.0	0.0	0.0	0.0	0.0	0.0
ENSMUSG00000064432	0.0	0.0	0.0	0.0	0.0	0.0	0.0	0.0	0.0	0.0	0.0	0.0	0.0	0.0	0.0	0.0	0.0	0.0	0.0	0.0	0.0	0.0	0.0	0.0	0.0	0.0	0.0	0.14562467001904852	0.0	0.0	0.0	0.0	0.0	0.14741200828523593	0.0	0.0	0.0	0.0	0.0	0.0	0.0	0.0	0.0	0.0	0.0	0.0	0.0	0.0	0.0
ENSMUSG00000065934	1.17972e+16	0.1745722555484838	0.9526204193802036	1.4076e+16	0.6563146580075941	3026665647729580	4980838980411490	0.282223441111084	3.93553e+16	0.6620595251876421	5802648647988610	2999456904085520	287399714516092	0.6043220151159896	2.76889e+16	0.24280753380583858	1110787538084160	1.41438e+16	1.21584e+16	0.703788069850238	3.85704e+16	329410645317831	0.0	0.6538357919948338	3079206649735200	0.14357676554306567	3.39644e+16	2.68637e+16	4636264708820850	0.0	1623573818409170	4158504354320000	0.47323656928067803	1.35967e+16	0.6682730119796639	1.32691e+16	0.5735381612137623	0.31447855687659504	2.7677e+16	1.30688e+16	1.48448e+16	0.075365610277853	0.6670755987733212	1.59205e+16	0.19155945613568645	0.2883199847847778	1.81322e+16	0.1475227986114401	0.4286005176885641
ENSMUSG00000089242	0.6549483046737907	0.775341603953266	0.45331592370506235	0.2758101467860176	0.1821838964469356	1.44028e+16	1.99096e+16	0.0	1.51262e+16	1.01078e+16	1.33302e+16	1.18944e+16	0.4558754092324217	0.16775145592012816	0.9459775917726739	0.26960008926027595	1.5417e+16	0.15704518627694122	0.13500028626810703	0.6251579544600735	2.72532e+16	0.4689223156160105	0.0	0.544487392299146	1.02569e+16	0.637678875929202	1.61624e+16	0.4971324942029587	1.6512e+16	0.16363867333673282	0.300454465245836	2.41862e+16	0.7006077025672567	0.335489398166399	0.7420134822670752	0.0	0.15920628268175124	0.6983592780294042	0.5423113767503278	1.06413e+16	1.09886e+16	0.1673636310997839	0.14813678814138584	0.39282754761551825	0.4253941025909727	0.16006730189775595	1845520363932650	0.6552047055570167	0.31726291194417844
ENSMUSG00000064889	0.0	0.0	0.0	0.0	0.0	0.0	0.0	0.0	0.0	0.0	0.0	0.0	0.0	0.0	0.0	0.0	0.0	0.0	0.0	0.0	0.0	0.0	0.0	0.0	0.0	0.0	0.0	0.0	0.0	0.0	0.0	0.0	0.0	0.0	0.0	0.0	0.0	0.0	0.0	0.0	0.0	0.0	0.0	0.0	0.0	0.0	0.0	0.0	0.0
ENSMUSG00000077369	0.0	0.0	0.0	0.0	0.0	0.0	0.0	0.0	0.0	0.0	0.0	0.11055690511853702	0.0	0.0	0.2198185109087143	0.0	0.0	0.0	0.0	0.0	0.0	0.0	0.0	0.0	0.0	0.0	0.0	0.0	0.0	0.0	0.0	0.0	0.0	0.0	0.0	0.0	0.0	0.0	0.0	0.0	0.0	0.0	0.0	0.0	0.0	0.0	0.0	0.0	0.0
ENSMUSG00000064541	0.0	0.0	0.0	0.0	0.0	0.0	0.0	0.0	0.0	0.0	0.0	0.0	0.0	0.0	0.0	0.0	0.0	0.0	0.0	0.0	0.0	0.0	0.0	0.0	0.0	0.0	0.0	0.0	0.0	0.0	0.0	0.0	0.0	0.0	0.0	0.0	0.0	0.0	0.0	0.0	0.0	0.0	0.0	0.0	0.0	0.0	0.0	0.0	0.0
ENSMUSG00000088363	0.0	0.0	0.33969410303480124	0.2066794381600649	0.0	0.0	0.0	0.0	0.18891490026035038	0.10328641817365347	0.24972639196101776	0.0	0.0	0.18855783804975645	0.0	6818374350477900	0.17329146669723858	0.0	0.0	0.17567423138897412	0.0	0.31624993378754196	0.0	0.40801380818282257	0.38430408574214603	0.716770829532824	0.0	0.0	0.0	8277072430404500	0.0	0.0	0.0	0.0	0.0	0.0	0.1789527983632088	0.0	0.0	0.0	0.0	0.18812191092611366	0.0	0.0	0.2390780809135312	0.0	0.0	9942350473859380	0.0
ENSMUSG00000065770	0.0	0.0	0.0	0.0	0.0	0.0	0.0	0.0	0.0	0.0	0.0	0.0	0.0	0.0	0.0	0.11991415013110433	0.0	0.0	0.0	0.0	0.0	0.0	0.0	0.0	0.0	0.0	0.0	0.0	0.0	0.0	0.0	0.0	0.0	0.0	0.0	0.0	0.0	0.0	0.0	0.0	0.0	0.0	0.0	0.0	0.0	0.0	0.0	0.0	0.0
ENSMUSG00000065337	0.0	0.0	0.0	0.0	0.0	0.0	0.0	0.0	0.0	0.0	0.0	0.0	0.0	0.0	0.0	0.0	0.0	0.0	0.0	0.0	0.0	0.0	0.0	0.0	0.0	0.0	0.0	0.0	0.0	0.0	0.0	0.0	0.0	0.0	0.0	0.0	0.0	0.0	0.0	0.0	0.0	0.0	0.0	0.0	0.0	0.0	0.0	0.0	0.0
ENSMUSG00000095616	0.3884151500110415	0.0	1.20977e+16	0.5724893639832472	0.48619628806390797	0.711792534742132	0.6887614148372704	0.557521153605945	0.29901867648570796	0.40871005964421153	0.7905448972508292	0.8464725005394736	0.9462444588362129	0.8953605315982301	0.8415138086321332	0.5995707506555217	0.1371447803922931	0.2794055461368893	0.8406459543688874	0.9732136867745008	0.6926760768136305	0.8342789664333928	0.42227502306257503	1.13017e+16	0.304142497305134	0.8508905246294568	0.31950160443745285	0.2948229515723068	0.3456134358699655	0.2911362899855983	0.4009131668157627	0.7823770973362796	0.6232399808113632	0.4476622337496428	0.5867318605520158	0.6553159003107718	0.9913765455336045	1.5531e+16	0.32161615390101245	0.8605628239677011	0.16291845655868173	0.29776351545360324	0.7906687465215072	0.5241717276464737	0.37841806672203093	0.711955790649528	0.14924732446750427	0.8742762175377372	0.5644554875080475
ENSMUSG00000065303	0.0	0.0	0.0	0.0	0.0	0.0	0.0	0.0	0.0	0.0	0.0	0.0	0.0	0.0	0.0	0.0	0.0	0.0	0.0	0.0	0.0	0.0	0.0	0.0	0.0	0.0	0.0	0.0	0.0	0.0	0.0	0.0	0.0	0.0	0.0	0.0	0.0	0.0	0.0	0.0	0.0	0.0	0.0	0.0	0.0	0.0	0.0	0.0	0.0
ENSMUSG00000096391	0.19420757500552074	0.0	0.13441883218248274	0.0	0.0	0.28471701389685283	0.0	0.0	0.0	0.0	0.1976362243127073	0.2116181251348684	0.0	0.0	0.2103784521580333	0.0	0.1371447803922931	0.0	0.0	0.0	0.0	0.0834278966433393	0.0	0.32290663346984116	0.304142497305134	0.0	0.0	0.0	0.25921007690247416	0.0	0.0	0.0	0.0	0.0	0.0	0.0	0.0	0.0	0.0	0.0	0.0	0.0	0.0	0.0	0.0	0.0	0.0	0.0	0.14111387187701188
ENSMUSG00000088913	0.0	0.0	0.0	0.17893723169562667	0.0	0.1557344740442517	0.0	0.0	0.0	0.0	0.0	0.0	0.0	0.16324806113032606	0.0	0.2623625029714095	0.30006173428112454	0.0	0.0	0.15209379764548767	0.0	0.09126675941519667	0.0	0.0	0.0	0.31027998996555134	0.34952188941815315	0.16126221847746983	0.0	0.0	0.0	0.0	0.0	0.0	0.0	0.0	0.0	0.0	0.0	0.0	0.0	0.0	0.0	0.0	0.20698706334124511	0.3115403862439545	0.32654112601615026	0.0	0.0
ENSMUSG00000089185	0.0	0.0	0.0	0.0	0.0	0.14149046727191159	0.0	0.13853040859416013	0.0	0.2437307550805115	0.0	0.10516388535665716	0.0	0.2966336720538852	0.0	0.11918296628884151	0.1363085317313645	0.0	0.0	0.1381827795681565	0.0	0.16583837991297934	0.0	0.0	0.0	0.0	0.15877671196129517	0.0	0.0	0.0	0.0	0.0	0.0	0.0	0.0	0.0	0.0	0.0	0.0	0.0	0.0	0.0	0.0	0.0	0.0	0.0	0.0	0.0	0.0
ENSMUSG00000064927	0.0	0.5370598689803675	0.0	0.16981941097228265	0.3365180252841486	0.0	0.0	0.2894138472540415	0.0	0.25459773142168085	0.2051892010380337	0.10985272100950176	0.1403438096363082	0.9295781315319205	0.0	0.3734905695166243	0.28477196438144936	0.14504173254876734	0.12468179305016254	0.14434379521769214	0.0	0.43308111951797146	0.0	0.0	0.0	0.29446954461698815	0.1658559284181682	0.15304503537033762	0.0	0.15113125881418002	0.1387448963714848	0.0	0.3235290346250071	0.30984689639571883	0.45686605065276387	0.6803598200678714	0.29407529922106923	0.6449814988169656	0.0	0.625415402641495	0.3382892792237595	0.07728575321486836	0.13681423108599328	0.5442037681934727	0.0	0.14783285844060262	0.30990208774781136	1.05897e+16	0.2930135174006744
ENSMUSG00000065945	0.0	0.0	0.0	0.0	0.0	0.0	0.0	0.0	0.0	0.0	0.0	0.0	0.0	0.0	0.0	0.0	0.0	0.0	0.0	0.0	0.0	0.0	0.0	0.0	0.0	0.0	0.0	0.0	0.0	0.0	0.0	0.0	0.0	0.0	0.0	0.0	0.0	0.0	0.0	0.0	0.0	0.0	0.0	0.0	0.0	0.0	0.0	0.0	0.0
ENSMUSG00000064555	0.0	0.0	0.0	0.0	0.0	0.0	0.0	0.0	0.0	0.0	0.0	0.0	0.0	0.0	0.0	0.0	0.0	0.0	0.0	0.0	0.0	0.0	0.0	0.0	0.0	0.0	0.0	0.0	0.0	0.0	0.0	0.0	0.0	0.0	0.0	0.0	0.0	0.0	0.0	0.0	0.0	0.0	0.0	0.0	0.0	0.0	0.0	0.0	0.0
ENSMUSG00000065191	0.9365631575710023	0.9978508808274283	0.2592931319023039	1.10433e+16	0.781558135645138	2471478457909360	1.61332e+16	1.07546e+16	1.58621e+16	1655638501967020	1.71558e+16	1.42874e+16	1.17341e+16	1.43929e+16	1.42037e+16	0.8095979011810063	0.9259301445420499	1.48217e+16	0.6949718878890717	0.804567189911633	0.0	1287455351750460	0.9503270242887536	1.71293e+16	0.5866890776418561	0.9574616258404439	1.84895e+16	1.70614e+16	2.25007e+16	0.7020002258528478	0.2577863755067824	1.5092e+16	0.7513913969841141	1.15138e+16	0.5659011436093406	0.31602512352265033	0.9561797451004588	1.19837e+16	0.4652967433656659	1.32802e+16	1.25707e+16	0.35899003712231753	0.8896972778905716	0.16852069350369867	0.5474746586599797	0.824015104444069	1.58343e+16	0.2810789417330397	0.9527273835010094
ENSMUSG00000094306	0.776830300022083	0.17243026468285824	0.13441883218248274	0.2453525845642488	0.32413085870927194	0.9965095486389848	2656651171515180	0.557521153605945	0.74754669121427	0.24522603578652694	0.9881811215635364	1.58714e+16	1.08142e+16	0.7461337763318584	2314162973738360	0.23982830026220867	1234303023530630	0.8382166384106678	0.6004613959777767	1.11224e+16	1.03901e+16	1.00113e+16	0.28151668204171665	1.45308e+16	0.608284994610268	0.9927056120676995	0.9585048133123586	1031880330503070	1987277256252300	0.14556814499279916	1.0691e+16	3520696938013250	0.1558099952028408	10445452120825	0.6600733431210177	0.16382897507769295	0.8497513247430896	0.0	0.9648484617030374	0.774506541570931	1792103022145490	0.22332263659020243	0.2635562488405024	0.5241717276464737	1.13525e+16	0.9967381069093391	0.8954839468050255	0.4371381087688686	0.42334161563103573
ENSMUSG00000089085	0.17884652387514058	0.0	0.12378683415674961	0.15063077696411512	0.0	0.0	0.5436712378618648	0.12835585881040823	0.137683740867713	0.0752765420587644	0.18200398058175873	0.19487996834453986	0.12448575205028467	0.41227052726133195	0.1937383485975109	0.0	0.12629717064375015	0.0	0.0	0.0	0.0	0.3841453997984267	0.5184996516700545	0.14868299789713027	0.0	0.3917942246175183	0.0	0.0	0.15913838996272425	0.13405428041709752	0.36920252085293404	0.18012354077092313	0.0	0.13741797382521992	0.06754046134885491	0.15087075106024833	0.13042322592572844	0.0	0.2961775880557346	0.1584991415895314	0.0	0.06855289974426176	0.0	0.0	0.0	0.39338574195211207	0.13744245134578076	0.13418740438667717	0.0
ENSMUSG00000096205	0.0	0.0	0.2688376643649655	0.08178419485474961	0.0	0.28471701389685283	0.19678897566779155	0.8362817304089176	0.0	0.0	0.3952724486254146	0.2116181251348684	0.27035555966748936	0.1492267552663717	0.2103784521580333	0.23982830026220867	0.0	0.0	0.0	0.0	0.0	0.2502836899300179	0.28151668204171665	0.0	0.304142497305134	0.14181508743824278	0.0	0.2948229515723068	0.5184201538049483	0.4367044349783974	0.0	0.0	0.0	0.1492207445832143	0.14668296513800394	0.0	0.0	0.0	0.0	0.25816884719031036	0.0	0.29776351545360324	0.1317781244202512	0.0	0.18920903336101547	0.14239115812990558	0.0	0.29142540584591237	0.14111387187701188
ENSMUSG00000093834	0.0	0.0	0.0	0.0	0.0	0.0	0.0	0.0	0.0	0.0	0.0	0.0	0.0	0.0	0.0	0.0	0.0	0.0	0.0	0.0	0.0	0.0	0.0	0.0	0.0	0.0	0.0	0.0	0.0	0.0	0.0	0.0	0.0	0.0	0.0	0.0	0.0	0.0	0.0	0.0	0.0	0.0	0.0	0.0	0.0	0.0	0.0	0.0	0.0
ENSMUSG00000087812	0.0	0.0	0.0	0.0	0.0	0.0	0.0	0.0	0.0	0.0	0.0	0.0	0.0	0.0	0.0	0.0	0.0	0.0	0.0	0.0	0.0	0.0	0.0	0.0	0.0	0.0	0.0	0.0	0.0	0.0	0.0	0.0	0.0	0.0	0.0	0.0	0.0	0.0	0.0	0.0	0.0	0.0	0.0	0.0	0.0	0.0	0.0	0.0	0.0
ENSMUSG00000087937	0.0	0.0	0.0	0.0	0.0	0.0	0.0	0.0	0.0	0.0	0.0	0.0	0.0	0.0	0.0	0.0	0.1354824194178411	0.0	0.0	0.0	0.0	0.0	0.0	0.0	0.0	0.0	0.0	0.0	0.0	0.0	0.0	0.0	0.0	0.0	0.0	0.0	0.0	0.0	0.0	0.0	0.0	0.0	0.0	0.0	0.0	0.0	0.0	0.0	0.0
ENSMUSG00000095590	0.0	0.0	0.13441883218248274	0.0	0.0	0.0	0.0	0.2787605768029725	0.0	0.0	0.0	0.0	0.0	0.0	0.0	0.0	0.0	0.0	0.12009227919555533	0.13903052668207155	0.34633803840681526	0.0834278966433393	0.0	0.0	0.0	0.14181508743824278	0.0	0.1474114757861534	0.0	0.0	0.0	0.0	0.1558099952028408	0.0	0.07334148256900197	0.0	0.0	0.0	0.0	0.25816884719031036	0.0	0.07444087886340081	0.0	0.0	0.0	0.0	0.0	0.14571270292295618	0.14111387187701188
ENSMUSG00000065050	0.0	0.0	0.0	0.0	0.0	0.0	0.0	0.0	0.0	0.0	0.0	0.0	0.0	0.0	0.0	0.0	0.0	0.0	0.0	0.0	0.0	0.0	0.0	0.0	0.0	0.0	0.0	0.0	0.0	0.0	0.0	0.0	0.0	0.0	0.0	0.0	0.0	0.0	0.0	0.0	0.0	0.0	0.0	0.0	0.0	0.0	0.0	0.0	0.0
ENSMUSG00000064943	0.0	0.0	0.0	0.0	0.0	0.0	0.0	0.0	0.0	0.0	0.0	0.0	0.0	0.0	0.0	0.0	0.0	0.0	0.0	0.0	0.0	0.0	0.0	0.0	0.0	0.0	0.0	0.0	0.0	0.0	0.0	0.0	0.0	0.0	0.0	0.0	0.0	0.0	0.0	0.0	0.0	0.0	0.0	0.0	0.0	0.0	0.0	0.0	0.0
ENSMUSG00000064580	0.0	0.0	0.0	0.08384165887625275	0.16614254707424947	0.2918797060703585	0.0	0.0	0.15327057945651068	0.25139524423398674	0.2026082047985616	0.21694185155335566	0.13857847869748668	0.15298088747433072	0.21567099183496496	0.0	0.14059496354681622	0.14321730823997786	0.12311346860927999	0.0	0.35505094503340184	0.0	0.0	0.3310300707898372	0.0	0.14538276259392185	0.3275393806497159	0.0	0.1771540567509572	0.0	0.13699967754920195	0.0	0.0	0.0	0.07518655131287623	0.0	0.2903762388535086	0.0	0.0	0.08822122031870144	0.0	0.0	0.2701865947232823	0.17911947925864827	0.0	0.0	0.15300197413964273	0.14937843129837647	0.0
ENSMUSG00000064565	0.19540638719691283	0.3469892980655049	0.13524857806015236	0.6583122845098364	0.48919749971862336	0.5729490526566298	0.39600744486234596	0.7012033027605635	0.0	0.3289863689975629	0.0	0.4258488197158463	0.13601221057345916	0.9008874484599476	0.42335416915752383	0.12065436093438275	0.0	0.0	0.0	0.0	0.3484759275327833	0.3357715346386248	0.28325443933827044	0.32489988429372907	0.30601992012800516	0.28538097842510585	0.32147383656360995	0.5932856926701977	0.4346835651759597	0.146466713789051	0.40338793945042795	0.19680164639786046	0.0	0.0	0.0737942077700452	0.0	0.7124972527424054	0.0	0.32360143880163594	0.6926999521320262	0.16392412604361184	0.2247011713839691	0.39777470889816563	0.0	0.5711309710712134	0.14327011589613958	0.15016860424816786	0.29322432810422044	0.0
ENSMUSG00000065773	0.0	0.0	0.0	0.0	0.0	0.0	0.0	0.0	0.0	0.0	0.0	0.0	0.0	0.0	0.0	0.0	0.0	0.0	0.0	0.0	0.0	0.0	0.0	0.0	0.0	0.0	0.0	0.0	0.0	0.0	0.0	0.0	0.0	0.0	0.0	0.0	0.0	0.0	0.0	0.0	0.0	0.0	0.0	0.0	0.0	0.0	0.0	0.0	0.0
ENSMUSG00000065256	0.0	0.0	0.0	0.0	0.0	0.0	0.0	0.0	0.0	0.0	0.0	0.0	0.0	0.0	0.0	0.0	0.0	0.0	0.0	0.0	0.0	0.0	0.0	0.0	0.0	0.0	0.0	0.0	0.0	0.0	0.0	0.0	0.0	0.0	0.0	0.0	0.0	0.0	0.0	0.0	0.0	0.0	0.0	0.0	0.0	0.0	0.0	0.0	0.0
ENSMUSG00000077713	0.0	0.0	0.0	0.0	0.0	0.0	0.0	0.0	0.0	0.0	0.0	0.0	0.0	0.0	0.0	0.0	0.0	0.0	0.0	0.0	0.0	0.0	0.0	0.0	0.0	0.0	0.0	0.0	0.0	0.0	0.0	0.0	0.0	0.0	0.0	0.0	0.0	0.0	0.0	0.0	0.0	0.0	0.0	0.0	0.0	0.0	0.0	0.0	0.0
ENSMUSG00000064940	0.0	0.0	0.0	0.0	0.0	0.0	0.0	0.0	0.0	0.0	0.0	0.0	0.0	0.0	0.0	0.0	0.0	0.0	0.0	0.0	0.0	0.0	0.0	0.0	0.0	0.0	0.0	0.0	0.0	0.0	0.0	0.0	0.0	0.0	0.0	0.0	0.0	0.0	0.0	0.0	0.0	0.0	0.0	0.0	0.0	0.0	0.0	0.0	0.0
ENSMUSG00000065803	0.0	0.0	0.0	0.0	0.0	0.0	0.0	0.0	0.0	0.0	0.0	0.0	0.0	0.0	0.0	0.11991415013110433	0.0	0.0	0.0	0.0	0.0	0.0	0.0	0.0	0.0	0.0	0.0	0.0	0.0	0.0	0.0	0.0	0.0	0.0	0.0	0.0	0.0	0.0	0.0	0.0	0.0	0.0	0.0	0.0	0.0	0.0	0.0	0.0	0.0
ENSMUSG00000087808	0.0	0.0	0.0	0.0	0.0	0.0	0.21673380428277042	0.0	0.0	0.0	0.21766692272277902	0.11653295404386335	0.0	0.0	0.2317005925794556	0.0	0.15104458921583633	0.0	0.0	0.1531214584403896	0.0	0.0	0.0	0.0	0.0	0.15618823819211872	0.0	0.0	0.0	0.0	0.0	0.0	0.0	0.0	0.0	0.0	0.15597912830306712	0.0	0.0	0.18955640581991257	0.0	0.0	0.14513401540879017	0.0	0.0	0.0	0.0	0.0	0.0
ENSMUSG00000065937	0.0	0.0	0.0	0.0	0.0	0.0	0.0	0.0	0.0	0.0	0.0	0.1149791813232785	0.0	0.0	0.22861125134506285	0.0	0.0	0.0	0.0	0.0	0.0	0.0	0.0	0.0	0.0	0.0	0.0	0.0	0.0	0.15818405089217508	0.0	0.0	0.0	0.0	0.0	0.0	0.0	0.0	0.0	0.0	0.0	0.0	0.0	0.0	0.0	0.0	0.0	0.0	0.0
ENSMUSG00000088543	0.0	0.0	0.0	0.0	0.0	0.0	0.0	0.0	0.0	0.0	0.0	0.0	0.0	0.0	0.0	0.0	0.0	0.0	0.0	0.0	0.0	0.0	0.0	0.0	0.0	0.0	0.0	0.0	0.0	0.0	0.0	0.0	0.0	0.0	0.0	0.0	0.0	0.0	0.14323342373187165	0.07665122421133076	0.0	0.0	0.0	0.0	0.0	0.0	0.0	0.0	0.0
ENSMUSG00000077338	0.9710378750276036	0.17243026468285824	0.2688376643649655	0.2453525845642488	0.6482617174185439	0.28471701389685283	0.0	0.0	0.74754669121427	0.7356781073595808	0.0	0.1058090625674342	0.8110666790024681	0.0	0.0	0.0	0.0	1.11762e+16	0.24018455839111066	0.0	0.0	0.0834278966433393	0.0	0.16145331673492058	0.608284994610268	0.0	0.9585048133123586	0.5896459031446136	0.17280671793498276	0.0	1.20274e+16	0.0	1.09067e+16	0.7461037229160713	0.07334148256900197	0.0	0.0	0.6212398485537645	0.16080807695050622	1549013083141860	0.32583691311736346	0.0	0.0	0.0	0.0	0.14239115812990558	0.14924732446750427	0.0	0.28222774375402376
ENSMUSG00000088378	3.09917e+16	6092937954143230	1.22575e+16	7271358415267730	3.32517e+16	1.15211e+16	1312224669566590	4607347015900870	1.26111e+16	6801735663925130	9686939134320030	1.10959e+16	1.35594e+16	4932831273735230	1031148651171780	5330729037646360	1.3913e+16	4458765428562100	4243540466959020	6814440290312160	9079869272637410	8843940456058600	1.76489e+16	9385744209911850	7.97364e+16	4364532865844100	7101649298632470	722522401248356	9553311249195840	2.98669e+16	105106535831629	1.3377e+16	3.19683e+16	7824175824370210	1.01991e+16	4668552961130060	339009182353799	4425790879119910	1283091019584100	8043554339267330	761387444182986	3.64864e+16	6909597041280020	9360558520978170	5176124045512530	3408426113836830	1.17384e+16	4318394650262150	4182102021082350
ENSMUSG00000088549	0.0	0.19250776125551983	0.7503517001967357	1004377132702500	0.36187212307952965	0.3178689949670343	1.31822e+16	1.86731e+16	1.33534e+16	0.7300793394192492	1985837952511920	1.29942e+16	0.7545882915376845	2332434626834650	0.9394982931988884	0.26775351330643843	1.0718e+16	0.623878137264561	0.26815125354624	0.4656570379968013	0.0	1.11771e+16	0.4714440325972584	1.44202e+16	0.0	0.6333112123954403	0.8917596151250825	1.15203e+16	1.3505e+16	0.8125893025282965	0.7459913948740791	1.52858e+16	0.17395225491824012	0.8329788139405454	1.06446e+16	0.5487148548835058	1.42304e+16	0.34678799765158774	1.79532e+16	0.9607653445666801	1.637e+16	0.7479778718671849	0.29424430521234174	1.36548e+16	0.6337206665310724	0.9538257030893675	0.9997526255425971	0.0	0.4726348174510878
ENSMUSG00000087743	0.0	0.0	0.2827131567192862	0.0	0.0	0.0	0.0	0.0	0.0	0.0	0.0	0.11127017547414049	0.0	0.0	0.2212366948500608	0.0	0.0	0.0	0.0	0.14620629580114622	0.0	0.08773385259912456	0.0	0.0	0.0	0.0	0.0	0.0	0.0	0.0	0.0	0.0	0.0	0.0	0.0	0.0	0.0	0.0	0.0	0.0	0.0	0.0	0.0	0.0	0.0	0.0	0.0	0.0	0.0
ENSMUSG00000065889	0.0	0.0	0.0	0.0	0.0	0.0	0.0	0.0	0.0	0.0	0.0	0.0	0.0	0.0	0.0	0.0	0.0	0.0	0.0	0.0	0.0	0.0	0.0	0.0	0.0	0.0	0.0	0.0	0.0	0.0	0.0	0.0	0.0	0.0	0.0	0.0	0.0	0.0	0.0	0.0	0.0	0.0	0.0	0.0	0.0	0.0	0.0	0.0	0.0
ENSMUSG00000065916	0.0	0.0	0.0	0.0	0.0	0.0	0.0	0.0	0.0	0.0	0.0	0.0	0.0	0.0	0.0	0.0	0.0	0.0	0.0	0.0	0.0	0.0	0.0	0.0	0.0	0.0	0.0	0.0	0.0	0.0	0.0	0.0	0.0	0.0	0.0	0.0	0.0	0.0	0.0	0.0	0.0	0.0	0.0	0.0	0.0	0.0	0.0	0.0	0.0
ENSMUSG00000065215	0.0	0.0	0.0	0.0	0.0	0.0	0.0	0.0	0.0	0.0	0.0	0.0	0.0	0.0	0.0	0.0	0.0	0.0	0.0	0.0	0.0	0.0	0.0	0.0	0.0	0.0	0.0	0.0	0.0	0.0	0.0	0.0	0.0	0.0	0.0	0.0	0.0	0.0	0.0	0.0	0.0	0.0	0.0	0.0	0.0	0.0	0.0	0.0	0.0
ENSMUSG00000065876	0.0	0.0	0.13441883218248274	0.0	0.0	0.0	0.0	0.13938028840148625	0.0	0.0	0.0	0.0	0.0	0.0	0.0	0.0	0.0	0.0	0.0	0.0	0.0	0.0	0.0	0.0	0.0	0.0	0.0	0.0	0.08640335896749138	0.0	0.0	0.0	0.1558099952028408	0.0	0.0	0.0	0.0	0.31061992427688223	0.0	0.17211256479354023	0.0	0.0	0.0	0.0	0.0	0.14239115812990558	0.0	0.0	0.0
ENSMUSG00000088710	0.0	0.0	0.0	0.0	0.0	0.0	0.0	0.0	0.0	0.0	0.0	0.0	0.0	0.0	0.0	0.0	0.0	0.0	0.0	0.0	0.0	0.0	0.0	0.0	0.0	0.0	0.0	0.0	0.0	0.0	0.0	0.0	0.0	0.0	0.0	0.0	0.0	0.0	0.0	0.0	0.0	0.0	0.0	0.0	0.0	0.0	0.0	0.0	0.0
ENSMUSG00000064648	0.23801379493157807	0.2113243093481646	0.0	0.5011587880197063	0.0	0.5234083450960941	0.48235493283985	0.17081945119881398	0.18323324912470076	0.5009002986617028	0.0	0.38902730522913775	0.4970070251030162	0.3657738512544148	0.25783223835909347	0.14696245467195496	0.5042390797882056	0.0	0.0	0.0	1273378201360390	0.5112310959723423	0.0	0.9893567905184983	0.3727460681258409	0.17380345302581635	0.0	0.5419865538302933	0.31767851530152846	0.17840306491598693	0.16378156940092567	0.2397132835823563	0.19095510690272974	0.1828795591508566	0.3595386965036788	0.6023486376916681	0.17357075931469124	0.0	0.5912417265323123	0.6328048434890314	0.5990009417834238	0.0	0.0	0.2141353173092111	0.0	0.17450946447499707	0.18291213449776839	0.0	0.6917762741639981
ENSMUSG00000077471	0.0	0.0	0.0	0.0	0.0	0.0	0.0	0.0	0.0	0.0	0.0	0.0	0.0	0.0	0.0	0.0	0.0	0.0	0.0	0.0	0.0	0.0	0.0	0.0	0.0	0.0	0.0	0.0	0.0	0.0	0.0	0.0	0.0	0.0	0.0	0.0	0.0	0.0	0.0	0.0	0.0	0.0	0.0	0.0	0.0	0.0	0.0	0.0	0.0
ENSMUSG00000064512	0.0	0.0	0.4564639509530142	0.0	0.18344906239448378	0.0	0.0	0.0	0.0	0.09252741628056456	0.0	0.0	0.0	0.0	0.0	0.0	0.0	0.0	0.0	0.0	0.0	0.0	0.0	0.0	0.34427241014400584	0.0	0.0	0.0	0.09780380216459093	0.16477505301268236	0.0	0.0	0.35273651691754243	0.0	0.0	0.1854452981782219	0.0	0.0	0.0	0.0	0.0	0.0	0.0	0.0	0.0	0.0	0.0	0.0	0.0
ENSMUSG00000087708	0.0	0.0	0.0	0.1932003443670172	0.0	0.0	0.0	0.0	0.0	0.0	0.23343988813747313	0.0	0.0	0.0	0.0	0.0	0.0	0.0	0.0	0.0	0.0	0.0	0.0	0.0	0.0	0.0	0.0	0.0	0.0	0.0	0.0	0.0	0.0	0.0	0.0	0.0	0.0	0.0	0.0	0.0	0.0	0.0	0.0	0.0	0.0	0.0	0.0	0.0	0.0
ENSMUSG00000088121	0.0	0.0	0.0	0.0	0.0	0.0	0.0	0.0	0.0	0.0	0.0	0.1014522188146575	0.0	0.0	0.0	0.0	0.0	0.0	0.0	0.0	0.0	0.0	0.0	0.0	0.0	0.0	0.0	0.0	0.0	0.0	0.0	0.0	0.0	0.0	0.0	0.0	0.0	0.0	0.0	0.0	0.0	0.0	0.0	0.0	0.0	0.0	0.0	0.0	0.0
ENSMUSG00000065096	0.0	0.0	0.0	0.0	0.0	0.0	0.0	0.0	0.0	0.08174201192884231	0.0	0.0	0.0	0.0	0.0	0.0	0.0	0.0	0.0	0.0	0.0	0.0	0.0	0.0	0.0	0.0	0.0	0.0	0.0	0.0	0.0	0.0	0.0	0.0	0.0	0.0	0.0	0.0	0.0	0.0	0.0	0.0	0.0	0.0	0.0	0.0	0.0	0.0	0.0
ENSMUSG00000093660	0.0	0.0	0.0	0.0	0.0	0.0	0.0	0.0	0.0	0.0	0.0	0.0	0.0	0.29483589222325557	0.0	0.0	0.0	0.0	0.0	0.0	0.0	0.0	0.0	0.0	0.0	0.0	0.0	0.14562467001904852	0.08535604552546118	0.0	0.0	0.0	0.15392138920038215	0.0	0.0	0.0	0.0	0.0	0.0	0.0	0.0	0.0	0.0	0.0	0.0	0.0	0.14743826598911028	0.0	0.0
ENSMUSG00000077327	0.0	0.0	0.0	0.0	0.0	0.0	0.0	0.0	0.0	0.0	0.0	0.0	0.0	0.0	0.0	0.0	0.0	0.0	0.0	0.0	0.0	0.0	0.0	0.0	0.0	0.0	0.0	0.0	0.0	0.0	0.0	0.0	0.0	0.0	0.0	0.0	0.0	0.0	0.0	0.0	0.0	0.07353856518020808	0.0	0.0	0.0	0.0	0.0	0.0	0.0
ENSMUSG00000088168	0.0	0.0	0.0	0.0	0.0	0.14235850694842642	0.29518346350168734	0.0	0.0	0.0	0.0	0.2116181251348684	0.0	0.0	0.2103784521580333	0.0	0.0	0.0	0.12009227919555533	0.0	0.0	0.0	0.0	0.16145331673492058	0.0	0.14181508743824278	0.4792524066561793	0.0	0.0	0.14556814499279916	0.13363772227192094	0.1955942743340699	0.0	0.0	0.0	0.0	0.0	0.0	0.0	0.0	0.16291845655868173	0.0	0.1317781244202512	0.0	0.0	0.28478231625981115	0.0	0.14571270292295618	0.14111387187701188
ENSMUSG00000065881	0.0	0.0	0.0	0.0	0.0	0.0	0.0	0.0	0.0	0.0	0.0	0.0	0.0	0.13820432447965106	0.0	0.0	0.0	0.0	0.0	0.0	0.0	0.0	0.0	0.0	0.0	0.0	0.0	0.0	0.0	0.0	0.0	0.0	0.0	0.0	0.0	0.0	0.0	0.0	0.0	0.0	0.0	0.0	0.0	0.0	0.0	0.0	0.0	0.0	0.0
ENSMUSG00000094826	0.0	0.0	0.0	0.08178419485474961	0.0	0.0	0.0	0.0	0.0	0.08174201192884231	0.0	0.0	0.0	0.0	0.0	0.0	0.0	0.0	0.0	0.0	0.0	0.0834278966433393	0.0	0.0	0.0	0.0	0.0	0.1474114757861534	0.17280671793498276	0.0	0.0	0.0	0.0	0.0	0.0	0.0	0.0	0.0	0.0	0.0	0.0	0.07444087886340081	0.0	0.0	0.0	0.0	0.0	0.0	0.0
ENSMUSG00000065374	0.0	0.19250776125551983	0.0	0.09130701206386428	0.0	0.0	0.0	1.7117e+16	0.16691795981907673	0.0	0.22064866139021433	0.2362585917601613	0.15091765830753687	0.1666024733453328	0.2348745732997221	0.40163026995965767	0.0	0.0	0.26815125354624	0.31043802533120085	0.7733301405522041	0.3725684151469673	1.10004e+16	0.9012633776641115	0.0	0.7916390154943005	0.35670384605003297	0.0	0.09646402405274722	0.3250357210113186	0.44759483692444746	0.0	0.17395225491824012	0.33319152557621823	0.24564373271398604	0.1829049516278353	1264926629526240	0.17339399882579387	0.5385969152657366	0.19215306891333603	0.0	0.831086524296872	0.14712215260617087	0.0	0.0	0.794854752574473	0.6665017503617314	0.16267925052357438	0.15754493915036258
ENSMUSG00000089182	0.0	0.0	0.0	0.0	0.0	0.0	0.0	0.0	0.0	0.0	0.0	0.0	0.0	0.0	0.0	0.0	0.0	0.0	0.0	0.0	0.0	0.0	0.0	0.0	0.0	0.0	0.0	0.0	0.0	0.0	0.0	0.0	0.0	0.0	0.0	0.0	0.0	0.0	0.0	0.0	0.0	0.0	0.0	0.0	0.0	0.0	0.0	0.0	0.0
ENSMUSG00000096838	0.0	0.0	0.0	0.0	0.0	0.0	0.0	0.0	0.0	0.0	0.0	0.0	0.0	0.0	0.0	0.0	0.0	0.0	0.0	0.0	0.0	0.0	0.0	0.0	0.0	0.0	0.0	0.0	0.0	0.0	0.0	0.0	0.0	0.0	0.0	0.0	0.0	0.0	0.0	0.0	0.0	0.0	0.0	0.0	0.0	0.0	0.0	0.0	0.0
ENSMUSG00000095969	0.0	0.17243026468285824	0.0	0.0	0.0	0.0	0.19678897566779155	0.4181408652044588	0.14950933824285398	0.08174201192884231	0.0	0.1058090625674342	0.0	0.0	0.2103784521580333	0.23982830026220867	0.0	0.2794055461368893	0.12009227919555533	0.2780610533641431	0.0	0.1668557932866786	0.42227502306257503	0.0	0.0	0.14181508743824278	0.0	0.0	0.17280671793498276	0.14556814499279916	0.0	0.1955942743340699	0.0	0.1492207445832143	0.0	0.16382897507769295	0.28325044158102985	0.0	0.0	0.0	0.32583691311736346	0.22332263659020243	0.0	0.0	0.0	0.0	0.0	0.0	0.0
ENSMUSG00000064490	0.0	0.0	0.0	0.0	0.0	0.0	0.0	0.0	0.0	0.0	0.0	0.0	0.0	0.0	0.0	0.0	0.0	0.0	0.0	0.0	0.0	0.0	0.0	0.0	0.0	0.0	0.0	0.0	0.0	0.0	0.0	0.0	0.0	0.0	0.0	0.0	0.0	0.0	0.0	0.0	0.0	0.0	0.0	0.0	0.0	0.0	0.0	0.0	0.0
ENSMUSG00000087752	0.0	0.0	0.0	0.08437230228686193	0.0	0.0	0.0	0.0	0.0	0.0	0.0	0.0	0.0	0.0	0.0	0.0	0.0	0.0	0.0	0.0	0.0	0.0	0.0	0.0	0.0	0.0	0.0	0.0	0.0	0.0	0.0	0.0	0.0	0.0	0.0756624155616919	0.0	0.0	0.0	0.0	0.0	0.3361482078362673	0.0	0.0	0.0	0.0	0.0	0.0	0.0	0.0
ENSMUSG00000065212	0.0	0.0	0.0	0.0	0.0	0.0	0.0	0.0	0.0	0.0	0.0	0.0	0.0	0.0	0.0	0.0	0.0	0.0	0.0	0.0	0.0	0.0	0.0	0.0	0.0	0.0	0.0	0.0	0.0	0.0	0.0	0.0	0.0	0.0	0.0	0.0	0.29221406315004983	0.0	0.16589694014514247	0.08877958247261727	0.0	0.0	0.0	0.0	0.0	0.0	0.0	0.0	0.0
ENSMUSG00000064416	0.0	0.0	0.0	0.0	0.0	0.0	0.0	0.0	0.0	0.0	0.0	0.11575085368115286	0.0	0.0	0.0	0.0	0.0	0.0	0.13137611750923167	0.0	0.0	0.0	0.0	0.0	0.0	0.0	0.0	0.0	0.0	0.0	0.0	0.0	0.0	0.0	0.0	0.0	0.0	0.16990284448701948	0.0	0.0	0.0	0.0	0.0	0.0	0.0	0.0	0.0	0.159403829372093	0.0
ENSMUSG00000088021	0.0	0.1911981846483394	0.0	0.0	0.0	0.0	0.0	0.0	0.0	0.0	0.0	0.0	0.0	0.0	0.0	0.0	0.0	0.0	0.0	0.0	0.0	0.0	0.0	0.0	0.0	0.0	0.0	0.0	0.0	0.0	0.0	0.0	0.0	0.0	0.0	0.0	0.0	0.0	0.0	0.0	0.0	0.0	0.0	0.0	0.0	0.1578895154773783	0.0	0.0	0.0
ENSMUSG00000088722	0.0	0.0	0.0	0.0	0.0	0.14970604279092584	0.0	0.0	0.15722594924893676	0.0	0.0	0.0	0.14215469750258314	0.0	0.0	0.0	0.0	0.0	0.12629059037984205	0.14620629580114622	0.0	0.0	0.0	0.0	0.0	0.0	0.0	0.0	0.0	0.0	0.0	0.0	0.0	0.0	0.0	0.17228466411396098	0.0	0.0	0.0	0.0	0.1713271510907427	0.0	0.0	0.0	0.0	0.29948075838934984	0.1569504121819561	0.3064667171153788	0.0
ENSMUSG00000092835	0.0	0.0	0.0	0.0	0.0	0.0	0.0	0.0	0.0	0.0	0.0	0.0	0.0	0.0	0.0	0.0	0.0	0.0	0.0	0.0	0.0	0.0	0.0	0.0	0.0	0.0	0.0	0.0	0.0	0.14293739538449554	0.0	0.0	0.0	0.0	0.0	0.0	0.2781314576970353	0.0	0.0	0.0	0.0	0.0	0.0	0.0	0.0	0.0	0.0	0.0	0.0
ENSMUSG00000088702	0.6641084208230743	1.17928e+16	0.766093344256807	2144118507066120	0.9236596148533449	4.21899e+16	3252522685250520	0.7943701751553238	1.87462e+16	3633803984836710	2478054197151630	4100656117123910	4160261601736430	0.8504881506440064	2877624142804980	0.2733707198793008	4377124319653320	1.27393e+16	1.64266e+16	2.53561e+16	1.97388e+16	2.94798e+16	0.32088964456503366	1.65631e+16	2.42676e+16	0.6465974616065335	2731403576397100	2.18437e+16	2462193620926760	0.6637093044426926	2.89424e+16	2898351519677580	1.42081e+16	2211180124278530	1.42118e+16	0.18674211844520247	1.61433e+16	1.23922e+16	3.29938e+16	5.10079e+16	2.22845e+16	0.2545565717776433	0.6008345253286977	1.39413e+16	0.8626873409187558	1.78537e+16	3.40242e+16	0.3321842038663197	2251901088275110
ENSMUSG00000064698	0.0	0.0	0.0	0.0	0.0	0.0	0.0	0.0	0.0	0.0	0.0	0.0	0.0	0.0	0.0	0.0	0.0	0.0	0.0	0.0	0.0	0.0	0.0	0.0	0.0	0.0	0.0	0.0	0.0	0.0	0.0	0.0	0.0	0.0	0.0	0.0	0.0	0.0	0.0	0.0	0.0	0.0	0.0	0.0	0.0	0.0	0.0	0.0	0.0
ENSMUSG00000065018	0.0	0.0	0.0	0.0	0.0	0.0	0.0	0.0	0.0	0.08174201192884231	0.0	0.0	0.0	0.0	0.0	0.0	0.0	0.0	0.12009227919555533	0.13903052668207155	0.0	0.0	0.0	0.0	0.0	0.0	0.0	0.0	0.0	0.0	0.0	0.0	0.3116199904056816	0.0	0.0	0.0	0.0	0.15530996213844112	0.0	0.08605628239677011	0.0	0.0	0.0	0.0	0.0	0.0	0.0	0.0	0.14111387187701188
ENSMUSG00000065049	0.20292201747371721	0.0	0.2809008928941626	0.0	0.16933759605644655	0.14874638867047119	0.20561925021698732	0.14563453211180935	0.3124361811998102	0.08540992272052113	0.6195135492879095	0.11055690511853702	0.0	0.0	0.0	0.0	0.14329871284579343	0.0	0.0	0.2905381519125342	0.0	0.17434291221620907	0.14707442042564042	0.3373960336896417	0.0	0.0	0.0	0.3080521865787565	0.0	0.0	0.0	0.40874188098017167	0.16280146934655806	0.31183309444953755	0.1532648930608631	0.0	0.0	0.32455799780212696	0.16802382399315713	0.08991778224790724	0.0	0.0	0.13769124538782657	0.18256408462900686	0.0	0.0	0.15594431979617435	0.0	0.1474459045894419
ENSMUSG00000089342	0.0	0.0	0.0	0.0	0.0	0.0	0.0	0.0	0.0	0.0	0.0	0.0	0.0	0.0	0.0	0.0	0.0	0.0	0.0	0.0	0.0	0.0834278966433393	0.0	0.0	0.0	0.0	0.0	0.0	0.08640335896749138	0.14556814499279916	0.0	0.0	0.0	0.0	0.0	0.0	0.0	0.0	0.0	0.0	0.0	0.0	0.0	0.0	0.0	0.0	0.0	0.0	0.0
ENSMUSG00000095446	0.0	0.0	0.0	0.0	0.0	0.0	0.0	0.0	0.0	0.0	0.0	0.0	0.0	0.0	0.0	0.0	0.0	0.0	0.0	0.0	0.0	0.0	0.0	0.0	0.0	0.0	0.0	0.0	0.0	0.0	0.0	0.0	0.0	0.0	0.0	0.0	0.0	0.0	0.0	0.0	0.0	0.0	0.0	0.0	0.0	0.0	0.0	0.0	0.0
ENSMUSG00000075719	1110731043014030	0.0	0.25626046369292027	0.0	1.23587e+16	0.0	0.0	0.0	0.14251474931921168	1.24669e+16	0.0	0.30257679295599604	0.7731220390491363	0.0	0.20053618539040602	0.0	0.0	0.532667883278514	0.5723696347624422	0.0	0.0	0.0	0.0	0.15389994519176642	0.0	0.0	1.06594e+16	1.54567e+16	0.08236109655965553	0.0	0.8916996556272617	0.0	0.7426031935106157	1.28016e+16	0.0	0.0	0.0	0.29608799799492286	0.766424460319664	1.72264e+16	0.1552965404623691	0.0	0.0	0.0	0.0	0.0	0.1422649934982643	0.13889573436515706	1.47963e+16
ENSMUSG00000064481	0.0	0.0	0.0	0.0	0.0	0.0	0.0	0.0	0.0	0.0	0.0	0.0	0.0	0.0	0.0	0.0	0.0	0.0	0.0	0.0	0.35729810291336006	0.08606801995483737	0.0	0.0	0.0	0.0	0.0	0.0	0.0	0.0	0.0	0.0	0.0	0.0	0.0	0.0	0.0	0.0	0.0	0.0	0.0	0.0	0.0	0.0	0.0	0.0	0.0	0.0	0.0
ENSMUSG00000094369	0.0	0.0	0.0	0.0	0.0	0.0	0.0	0.0	0.0	0.0	0.0	0.0	0.0	0.0	0.0	0.0	0.0	0.0	0.0	0.0	0.0	0.0	0.0	0.0	0.0	0.0	0.0	0.0	0.0	0.0	0.0	0.0	0.0	0.0	0.0	0.0	0.0	0.0	0.0	0.0	0.0	0.0	0.0	0.0	0.0	0.0	0.0	0.0	0.0
ENSMUSG00000064707	0.0	0.0	0.0	0.0	0.0	0.0	0.0	0.0	0.0	0.0	0.0	0.0	0.0	0.0	0.0	0.0	0.0	0.0	0.0	0.0	0.0	0.0	0.0	0.0	0.0	0.0	0.0	0.0	0.0	0.0	0.0	0.0	0.0	0.0	0.0	0.0	0.0	0.0	0.0	0.0	0.0	0.0	0.0	0.0	0.0	0.0	0.0	0.0	0.0
ENSMUSG00000065746	0.0	0.1813298912471348	0.0	0.08600531458918831	0.17043009667616557	0.14970604279092584	0.31041873903725825	0.0	0.15722594924893676	0.5157657268800502	0.0	0.11127017547414049	0.2843093950051663	0.0	0.0	0.0	0.0	0.14691323877520307	0.12629059037984205	0.0	0.7284271001330437	0.3509354103964982	0.0	0.0	0.319840174585399	0.0	0.671984019655546	0.3100396200405549	0.45431443586132564	0.0	0.5621406123954351	0.20568946268679608	0.0	0.1569224604326705	0.0	0.17228466411396098	0.0	0.0	0.0	0.9049789697208728	0.1713271510907427	0.0	0.0	0.183741917433065	0.19897466088932594	0.0	0.3139008243639122	0.0	0.5935886739600759
ENSMUSG00000088278	0.18842758765416595	0.0	0.0	0.0793501414364535	0.0	0.0	0.0	0.1352320655323944	0.14505965555705477	0.0	0.19175419382721007	0.3079799499730674	0.0	0.0	0.408234377401898	0.0	0.13306309049966536	0.1355449524414076	0.11651810421949714	0.40467814016388687	0.0	0.1618898470579084	0.13656910468095182	0.15664815849876224	0.2950906372662907	0.0	0.15499631405745481	0.0	0.0	0.0	0.0	0.0	0.15117279296466105	0.0	0.07115870034968644	0.0	0.1374101844574639	0.1506876418367018	0.0	0.16699016703182773	0.15806969297062573	0.0	0.38356846929465976	0.0	0.9178890606501644	0.0	0.1448054398107333	0.14137601533596345	0.0
ENSMUSG00000088387	0.0	0.0	0.0	0.0	0.0	0.0	0.0	0.0	0.0	0.0	0.0	0.0	0.0	0.0	0.0	0.0	0.0	0.0	0.0	0.0	0.0	0.0	0.0	0.0	0.0	0.0	0.0	0.0	0.0	0.0	0.0	0.0	0.0	0.0	0.0	0.0	0.0	0.0	0.0	0.0	0.0	0.0	0.0	0.0	0.0	0.0	0.0	0.0	0.0
ENSMUSG00000065718	0.0	0.0	0.0	0.0	0.0	0.0	0.0	0.0	0.0	0.0	0.0	0.0	0.0	0.0	0.0	0.0	0.0	0.0	0.0	0.0	0.0	0.0	0.0	0.0	0.0	0.0	0.0	0.0	0.0	0.0	0.0	0.0	0.0	0.0	0.0	0.0	0.0	0.0	0.0	0.0	0.0	0.0	0.0	0.0	0.0	0.0	0.0	0.0	0.0
ENSMUSG00000065344	0.0	0.0	0.0	0.0	0.0	0.0	0.0	0.0	0.0	0.0	0.0	0.0	0.0	0.0	0.0	0.0	0.0	0.0	0.0	0.0	0.0	0.0	0.0	0.0	0.0	0.0	0.0	0.0	0.0	0.0	0.0	0.0	0.0	0.0	0.0	0.0	0.0	0.0	0.0	0.0	0.0	0.07444087886340081	0.0	0.0	0.0	0.0	0.0	0.0	0.0
ENSMUSG00000064806	0.0	0.0	0.0	0.0	0.0	0.0	0.0	0.0	0.0	0.0	0.0	0.0	0.0	0.0	0.0	0.0	0.0	0.0	0.0	0.0	0.0	0.0	0.0	0.0	0.0	0.0	0.0	0.0	0.0	0.0	0.0	0.0	0.0	0.0	0.0	0.0	0.0	0.0	0.0	0.0	0.0	0.0	0.0	0.0	0.0	0.0	0.0	0.0	0.0
ENSMUSG00000064485	0.0	0.0	0.0	0.0	0.0	0.0	0.0	0.0	0.0	0.0	0.0	0.0	0.0	0.0	0.0	0.0	0.0	0.0	0.0	0.0	0.0	0.0	0.0	0.0	0.0	0.0	0.0	0.0	0.0	0.0	0.0	0.0	0.0	0.0	0.0	0.0	0.0	0.0	0.0	0.0	0.0	0.0	0.0	0.0	0.0	0.0	0.0	0.0	0.0
ENSMUSG00000064677	0.0	0.0	0.0	0.0	0.0	0.0	0.0	0.0	0.0	0.0	0.0	0.0	0.0	0.0	0.0	0.0	0.0	0.0	0.0	0.0	0.0	0.0	0.0	0.0	0.0	0.0	0.0	0.0	0.0	0.0	0.0	0.0	0.0	0.0	0.0	0.0	0.0	0.0	0.0	0.0	0.0	0.0	0.0	0.0	0.0	0.0	0.0	0.0	0.0
ENSMUSG00000096214	0.0	0.0	0.0	0.0	0.0	0.0	0.0	0.0	0.0	0.0	0.0	0.0	0.0	0.0	0.0	0.0	0.0	0.0	0.0	0.0	0.0	0.0	0.0	0.0	0.0	0.0	0.0	0.0	0.0	0.0	0.0	0.0	0.0	0.0	0.0	0.0	0.0	0.0	0.0	0.0	0.0	0.0	0.0	0.0	0.0	0.0	0.0	0.0	0.0
ENSMUSG00000065708	0.0	0.0	0.0	0.0	0.0	0.0	0.0	0.13853040859416013	0.0	0.0	0.0	0.0	0.0	0.0	0.0	0.0	0.1363085317313645	0.0	0.0	0.0	0.0	0.0	0.0	0.0	0.0	0.0	0.0	0.0	0.0	0.0	0.0	0.0	0.0	0.0	0.07289427840699586	0.0	0.0	0.0	0.0	0.0	0.0	0.07398697106545325	0.0	0.0	0.0	0.28304583872164163	0.0	0.0	0.0
ENSMUSG00000096147	0.0	0.0	0.4032564965474481	0.32713677941899844	0.0	0.28471701389685283	1.18073e+16	0.0	0.14950933824285398	0.08174201192884231	0.7905448972508292	0.6348543754046052	0.0	0.0	0.4207569043160666	0.0	0.1371447803922931	0.0	0.12009227919555533	0.13903052668207155	0.34633803840681526	0.583995276503375	0.0	0.0	0.304142497305134	0.0	0.9585048133123586	0.44223442735846014	0.43201679483745686	0.0	0.0	0.7823770973362796	0.0	0.1492207445832143	0.5133903779830138	0.16382897507769295	0.14162522079051493	0.15530996213844112	0.0	0.0	0.32583691311736346	0.0	0.3953343732607536	0.0	0.18920903336101547	0.0	0.0	0.0	0.14111387187701188
ENSMUSG00000064769	0.0	0.0	0.0	0.0	0.0	0.0	0.0	0.0	0.0	0.0	0.0	0.0	0.0	0.0	0.0	0.0	0.0	0.0	0.0	0.0	0.0	0.0	0.0	0.0	0.0	0.0	0.0	0.0	0.0	0.0	0.0	0.0	0.0	0.0	0.0	0.0	0.0	0.0	0.0	0.0	0.0	0.0	0.0	0.0	0.0	0.0	0.0	0.0	0.0
ENSMUSG00000089266	0.0	0.0	0.0	0.0	0.0	0.0	0.0	0.0	0.0	0.0	0.0	0.0	0.0	0.0	0.0	0.0	0.0	0.0	0.0	0.0	0.0	0.0	0.0	0.0	0.0	0.0	0.0	0.0	0.0	0.0	0.0	0.0	0.0	0.0	0.0	0.0	0.0	0.0	0.0	0.0	0.0	0.0	0.0	0.0	0.0	0.0	0.0	0.0	0.0
ENSMUSG00000089060	0.0	0.0	0.0	0.0	0.0	0.0	0.0	0.0	0.0	0.0	0.0	0.0	0.0	0.0	0.0	0.0	0.0	0.0	0.0	0.0	0.0	0.0	0.0	0.0	0.0	0.0	0.0	0.0	0.0	0.0	0.0	0.0	0.0	0.0	0.0	0.0	0.0	0.0	0.0	0.0	0.0	0.0	0.0	0.0	0.0	0.0	0.0	0.0	0.0
ENSMUSG00000064859	0.0	0.0	0.0	0.0	0.0	0.0	0.0	0.0	0.0	0.0	0.0	0.0	0.0	0.0	0.0	0.0	0.0	0.0	0.0	0.0	0.0	0.0	0.0	0.0	0.0	0.0	0.0	0.0	0.0	0.0	0.0	0.0	0.0	0.0	0.0	0.0	0.0	0.0	0.0	0.0	0.0	0.0	0.0	0.0	0.0	0.0	0.0	0.0	0.0
ENSMUSG00000094980	0.0	0.0	0.0	0.0	0.0	0.0	0.0	0.0	0.0	0.0	0.0	0.0	0.0	0.0	0.0	0.0	0.0	0.0	0.0	0.0	0.0	0.0	0.0	0.0	0.0	0.0	0.0	0.0	0.0	0.0	0.0	0.0	0.0	0.0	0.0	0.0	0.0	0.0	0.0	0.0	0.0	0.0	0.0	0.0	0.0	0.0	0.0	0.0	0.0
ENSMUSG00000088394	0.0	0.0	0.0	0.0	0.0	0.0	0.0	0.0	0.0	0.0	0.0	0.0	0.0	0.0	0.0	0.0	0.0	0.0	0.0	0.0	0.0	0.0	0.0	0.0	0.0	0.0	0.0	0.0	0.0	0.0	0.0	0.0	0.0	0.0	0.0	0.0	0.0	0.0	0.0	0.0	0.0	0.0	0.0	0.0	0.0	0.0	0.0	0.0	0.0
ENSMUSG00000065371	0.0	0.0	0.0	0.0	0.0	0.0	0.0	0.0	0.0	0.0	0.0	0.0	0.0	0.0	0.0	0.0	0.0	0.0	0.0	0.14252814999482807	0.0	0.17105342330646925	0.0	0.0	0.0	0.0	0.0	0.0	0.0	0.0	0.13699967754920195	0.0	0.0	0.0	0.0	0.0	0.0	0.0	0.0	0.08822122031870144	0.0	0.0	0.0	0.0	0.0	0.0	0.0	0.0	0.0
ENSMUSG00000087760	0.0	0.0	0.0	0.0	0.0	0.0	0.0	0.0	0.0	0.0	0.0	0.0	0.0	0.0	0.0	0.0	0.0	0.0	0.0	0.0	0.0	0.0	0.0	0.0	0.0	0.0	0.0	0.0	0.0	0.0	0.0	0.0	0.0	0.0	0.0	0.0	0.0	0.0	0.0	0.0	0.0	0.0	0.0	0.0	0.0	0.0	0.0	0.0	0.0
ENSMUSG00000088473	0.0	0.0	0.0	0.0	0.17970520397826983	0.0	0.0	0.15455093203702217	0.33156492698755374	0.09063910166259387	0.0	0.0	0.0	0.0	0.0	0.0	0.0	0.0	0.0	0.15416310101481404	0.0	0.0	0.0	0.0	0.0	0.0	0.1771386446370912	0.0	0.09580780620204826	0.0	0.0	0.0	0.0	0.0	0.0	0.0	0.0	0.0	0.0	0.0	0.0	0.08254328744717233	0.14612132163606087	0.0	0.0	0.0	0.0	0.0	0.0
ENSMUSG00000089516	0.0	0.0	0.0	0.0	0.0	0.0	0.0	0.0	0.0	0.0	0.0	0.0	0.0	0.0	0.0	0.0	0.0	0.0	0.0	0.0	0.0	0.0	0.0	0.0	0.0	0.0	0.0	0.0	0.0	0.0	0.0	0.0	0.0	0.0	0.0	0.0	0.0	0.0	0.0	0.0	0.0	0.0	0.0	0.0	0.0	0.0	0.0	0.0	0.0
[truncated: 79 more columns]

## Sheet: Mm RF00004 CAGE
	accessory_axillary_lymph_node_adult.CNhs10475.1063-29H9	adrenal_gland_adult.CNhs10508.49-24D7	adrenal_gland_embryo_E14.CNhs11038.406-44C5	adrenal_gland_embryo_E16.CNhs11004.1254-43D6	adrenal_gland_embryo_E17.CNhs11043.1263-45I1	adrenal_gland_embryo_E18.CNhs11026.1262-18F5	adrenal_gland_neonate_N00.CNhs11191.1311-23C1	adrenal_gland_neonate_N25.CNhs11223.1377-27I3	amnion_adult_pregnant_day17.5.CNhs10488.583-22A8	aorta_adult.CNhs10498.46-23H1	Astrocytes_donor1.CNhs11915.11710-123B9	bone_(os_femoris)_adult.CNhs10483.56-12G2	bone_(os_femoris)_neonate_N02.CNhs11227.1985-43F5	bone_(os_femoris)_neonate_N16.CNhs11225.1525-43A6	bone_(os_femoris)_neonate_N20.CNhs11195.1350-25C3	CD326+_enterocyte_pool1.CNhs13542.11848-124I3	CD326+_enterocyte_pool2.CNhs13197.11849-124I4	CD326++_enterocyte_isolated_from_mice_treated_with_RANKL_day03_pool2.CNhs13210.11853-124I8	CD41+_megakaryocyte_cancer_donor1.CNhs13079.11774-124A1	CD41+_megakaryocyte_cancer_donor2.CNhs13213.11776-124A3	CD41+_megakaryocyte_cancer_donor3.CNhs13506.11778-124A5	CD41+_megakaryocyte_control_donor1.CNhs13212.11775-124A2	CD41+_megakaryocyte_control_donor2.CNhs13214.11777-124A4	CD41+_megakaryocyte_control_donor3.CNhs13201.11779-124A6	CD4+CD25+_regulatory_T_cells_antiCD3_CD28_stimulation_06hr_pool1_(BalbcA).CNhs14158.11943-126A8	CD4+CD25+_regulatory_T_cells_antiCD3_CD28_stimulation_06hr_pool1_(C57BL_6J).CNhs14159.11944-126A9	CD4+CD25+_regulatory_T_cells_PMA_and_ionomycin_stimulation_02hr_pool1_(BalbcA).CNhs14160.11946-126B2	CD4+CD25+_regulatory_T_cells_PMA_and_ionomycin_stimulation_02hr_pool1_(C57BL_6J).CNhs14142.11945-126B1	CD4+CD25+_regulatory_T_cells_pool1_(C57BL_6J).CNhs13913.11814-124E5	CD4+CD25+_regulatory_T_cells_pool2_(Balb_cAJcl).CNhs13221.11818-124E9	CD4+CD25-CD44-_naive_conventional_T_cells_antiCD3_CD28_stimulation_06hr_pool1_(C57BL_6J).CNhs13218.11815-124E6	CD4+CD25-CD44-_naive_conventional_T_cells_antiCD3_CD28_stimulation_06hr_pool2_(Balb_cAJcl).CNhs13225.11819-124F1	CD4+CD25-CD44-_naive_conventional_T_cells_PMA_and_ionomycin_stimulation_02hr_pool1_(C57BL_6J).CNhs13219.11816-124E7	CD4+CD25-CD44-_naive_conventional_T_cells_PMA_and_ionomycin_stimulation_02hr_pool2_(Balb_cAJcl).CNhs13226.11820-124F2	CD4+CD25-CD44-_naive_conventional_T_cells_pool1_(C57BL_6J).CNhs13217.11813-124E4	CD4+CD25-CD44-_naive_conventional_T_cells_pool2_(Balb_cAJcl).CNhs13220.11817-124E8	cecum_adult.CNhs10467.37-13H4	cerebellar_granule_cells_embryo_E13_biol_rep2_(E13R2).CNhs14144.13533-145G5	cerebellar_granule_cells_embryo_E13_biol_rep3_(E13R3).CNhs14146.13534-145G6	cerebellar_granule_cells_embryo_E15_biol_rep1_(E15R1).CNhs14162.13535-145G7	cerebellar_granule_cells_embryo_E15_biol_rep2_(E15R2).CNhs14163.13536-145G8	cerebellar_granule_cells_embryo_E15_biol_rep3_(E15R3).CNhs14164.13537-145G9	cerebellar_granule_cells_embryo_E18_biol_rep1_(E18R1).CNhs14165.13538-145H1	cerebellar_granule_cells_embryo_E18_biol_rep2_(E18R2).CNhs14166.13539-145H2	cerebellar_granule_cells_embryo_E18_biol_rep3_(E13R3).CNhs14167.13540-145H3	cerebellum_adult.CNhs10494.15-8B2	cerebellum_embryo_E11_biol_rep1_(E11R1).CNhs12956.10114-102E6	cerebellum_embryo_E11_biol_rep2_(E11R2).CNhs13002.10126-102F9	cerebellum_embryo_E11_biol_rep3_(E11R3).CNhs13014.10138-102H3
ENSMUSG00000094655	0	0	0	0	0	0	0	0	0	0	0	0	0	0	0	0	0	0	0	0	0	0	0	0	0	0	0	0	0	0	0	0	0	0	0	0	0	0	0	0	0	0	0	0	0	0	0	0	0
ENSMUSG00000094050	5.84411e+16	148504157476375	8.56958e+16	103791320068483	9.98993e+16	2.76171e+16	1.16815e+16	103117746911647	139803208839612	140049212444115	6.52239e+16	0	74978616068632	3.872e+16	7.37702e+16	0.51273998344798299	0	178534644154783	0.19639057743649599	3.73504e+16	0	3.82056e+16	3.52088e+16	172702238349027	468067916012427	0.109184756000692	276743454017393	0.225160910499873	0	0	0	0	0	0.20362128999117499	0	0	0	0	0	0	0.60818801484880303	0.78392240636799604	0.26977955003258303	0.113262243967234	0	245825225730315	8.51382e+16	0.84725719761461704	0.69443877496055095
ENSMUSG00000093956	269728017597892	212148796394822	3.33262e+16	115323688964982	2.99698e+16	627661759395248	0.75364768590797404	0.73655533508319404	0	2.0007e+16	195671571706535	0	149957232137264	0	0	102547996689597	0	119023096103189	0.58917173230948705	0.41500467611646602	0.29249186217573803	0.81869249651462195	164307627204982	0.57567412783008798	0	545923780003459	0	0.225160910499873	0.34006368927990899	0.43597875095681199	0.29697417978497997	0.27110800997885198	0.65798058956494399	0.20362128999117499	0.43853380236230499	0.81272475448790205	0	0	0	0	0	0	0	0	864861974516458	1.82093e+16	5.0309e+16	0.21181429940365401	0.231479591653517
ENSMUSG00000093843	0.224773347998243	212148796394822	0.95217609113183399	8.07266e+16	1.99799e+16	376597055637149	0.37682384295398702	0.73655533508319404	0	3.00105e+16	0	0	2.49929e+16	0	0	0	0	0.59511548051594498	0	0.41500467611646602	0	0.27289749883820702	0.234725181721402	0	234033958006212	0	0	0	0	0.21798937547840599	0	0	0	0	0	0.20318118862197501	0	0	0	0	0	0	0.13488977501629201	0.113262243967234	0	0.91046379900116603	193495992287117	0.317721449105481	0.115739795826758
ENSMUSG00000088498	0	0	0	0	0	0	0	0	0	0	0	0	0	0	0	0	0	0	0	0	0	0	0	0	0	0	0	0	0	0	0	0	0	0	0	0	0	0	0	0	0	0	0	0	0	0	0.386991984574234	0	0
ENSMUSG00000077419	0	0	0	0	0	0	0	0	0	0	0	0	0	0	0	0	0	0	0	0	0	0	0	0	0	0	0	0	0	0	0	0	0	0	0	0	0	0	0	0	0	0	0	0	0	0	0.386991984574234	0.10590714970182701	0.115739795826758
ENSMUSG00000084461	0	0	0	0	0	0	0.37682384295398702	0	0	0	0.65223857235511595	0	0.49985744045754599	0	0	0	0	0	0.39278115487299098	0	0	0	0	0	0.14042037480372799	0.109184756000692	0.193720417812175	0	0.17003184463995499	0	0	0	0	0	0.219266901181153	0	0	0	0	0	0.60818801484880303	0	0	0.113262243967234	0	0	3.09594e+16	137679294612375	0.231479591653517
ENSMUSG00000064856	0	0	0	0	0	0	0	0	0	0	0	0	0	0	0	0	0	0	0	0	0	0.27289749883820702	0	0	234033958006212	0	276743454017393	0	0.17003184463995499	0	0.29697417978497997	0	0	0	0.219266901181153	0	0	0	0	0	0	0	0	0	0	0	0	0	0
ENSMUSG00000084621	1.57341e+16	0	0.95217609113183399	115323688964982	1.99799e+16	1.25532e+16	0.37682384295398702	0.73655533508319404	0	100035151745796	1.30448e+16	0	0.49985744045754599	1.5488e+16	0	0.51273998344798299	0	0	1.96391e+16	4.56505e+16	0.58498372435147705	0.81869249651462195	140835109032841	0.28783706391504399	0.187227166404971	0.49133140200311398	0.193720417812175	0	0.51009553391986395	0.21798937547840599	0.59394835956995995	1.62665e+16	131596117912989	0.20362128999117499	0.43853380236230499	0.40636237724395102	0	0	0	0	0	0	0.13488977501629201	0.113262243967234	0.43243098725822898	0	1.58667e+16	5.61308e+16	4.39811e+16
ENSMUSG00000064759	0	0	0	115323688964982	0	0	0	0	0	0	0	0	0.49985744045754599	0	0	0	0	0	0	0.41500467611646602	0	0.27289749883820702	0.234725181721402	0	0	0	276743454017393	0	0	0	0	0.54221601995770397	0	0	0	0	0	0	0	0	0	0	0.13488977501629201	0	0.172972394903292	0	0.386991984574234	0.317721449105481	0.115739795826758
ENSMUSG00000065820	0	0	0	0	0	0	0	0	0	0	0	0	0	0	0	0	0	0	0	0	0	0	0	0	0	0	0	0	0	0	0	0	0	0	0	0	0	0	0	0	0	0	0	0	0	0	0	0.10590714970182701	0
ENSMUSG00000064702	0	0	0	0	0	0	0	0	0	0	0	0	0	0	0	0	0.33103378305869102	0	0	0	0.29249186217573803	0	0.234725181721402	0	0	0	0	0	0	0.21798937547840599	0	0	0	0	0.219266901181153	0	0	0	0	0	0	0	0	0	0	0.45523189950058301	0	0	0
ENSMUSG00000065251	0	0	0	0	0	0	0	0	0	0	0	0	0	0	0	0	0	0	0	0.41500467611646602	0	0	0	0	0	0	0	0	0	0	0	0	0	0	0	0	0	0	0	0	0	0	0	0	0	0	0	0	0
ENSMUSG00000065944	0	0	0	0	0	0	0	0	0	0	0	0	0	0	0	0	0	0.59511548051594498	0	0	0	0	0.234725181721402	0	0	0	0	0	0	0.65396812643521796	0.29697417978497997	0.27110800997885198	0	0	0	0.40636237724395102	0	0	0	0	0	0	0	0	0	0	0	0	0
ENSMUSG00000065232	0	0	0	0	0	0	0	0	0	0	0	0	0	0	0	0	0	0.59511548051594498	0	0.41500467611646602	0	0	0	0	0	0	0	0	0	0	0	0	0	0	0	0	0	0	0	0	0	0	0	0	0	0	0	0	0
ENSMUSG00000084669	0	0	0	0	0	0	0	0	0	0	0.65223857235511595	0	0	0	0	0	0	0	0.19639057743649599	0	0	0	0	0	234033958006212	0	0	0	0	0	0	0	0	0	0	0	0	0	0	0	0	0	0	0	0	0	0.386991984574234	0.10590714970182701	0
ENSMUSG00000088402	0	0	0	0	0	0	0	0	0	0	0	0	0	0	0	0	0	0	0	0	0	0	0	0	0	0	0	0	0	0	0	0	0	0	0	0	0	0	0	0	0	0	0	0	0	0	0	0	0
ENSMUSG00000084700	0	0	0	0	0	0	0	0	0	0	0	0	0	0	0	0	0	0	0	0	0	0	0	0	0	0.109184756000692	0	0	0	0	0	0	0	0	0	0	0	0	0	0	0	0	0	0	0	0	0	0	0
ENSMUSG00000065742	0	0	0	0	0	0	0	0	0	0	0	0	0	0	0	0	0	0	0	0.41500467611646602	0	0	0	0	0	0	276743454017393	0	0	0	0	0.27110800997885198	0	0	0	0	0	0	0	0	0	0	0	0	0	0	0.386991984574234	0.21181429940365401	0.231479591653517
ENSMUSG00000077783	0	0	0	0	0	0	0	0	0	0	0	0	0	0	0	0	0	0	0	0	0	0	0	0	0	0	0	0	0	0	0	0	0	0	0	0	0	0	0	0	0	0	0	0	0	0	0	0	0
ENSMUSG00000084632	0	0	0	0	0	0	0	0	0	0	0	0	0	0	0	0	0	0	0	0	0	0	0	0	0	0	0	0	0	0	0	0	0	0	0	0	0	0	0	0	0	0	0	0	0	0	0	0.10590714970182701	0
ENSMUSG00000084474	0	0	0	0	0	0	0	0	0	0	0	0	0	0	0	0	0	0	0	0	0	0	0	0	0	0	553486908034786	0	0	0	0	0	0	0	0	0	0	0	0	0	0	0	0	0	0	0	0	0.10590714970182701	0
ENSMUSG00000084752	0	0	0	0	0	0	0	0	0	0	0	0	0	0	0	0	0	0	0	0	0	0	0	0	0	545923780003459	0	0	0	0	0	0	0	0	0	0	0	0	0	0	0	0	0	0	0	0	0.386991984574234	0.10590714970182701	0.115739795826758
ENSMUSG00000089562	0	0	0	0	0	0	0	0	0	0	0	0	0	0	1.4754e+16	0	0	0	0	0	0	0.27289749883820702	0.234725181721402	0	234033958006212	0	0	0	0	0	0	0	0	0	0	0	0	0	0	0	0	0	0	0	0	0	0.386991984574234	0.21181429940365401	0.231479591653517
ENSMUSG00000089393	0	0	0	0	0	0	0	0	0	0	0	0	0	0	0	0	0	0	0	0	0	0	0	0	0	0	0	0	0	0	0	0	0	0	0	0	0	0	0	0	0	0	0	0	0	0	0.386991984574234	0	0
ENSMUSG00000084579	0	212148796394822	2.38044e+16	5.76618e+16	1.99799e+16	2.51065e+16	1.5073e+16	0	0	0	195671571706535	1.9462e+16	2.49929e+16	2.3232e+16	2.95081e+16	0.51273998344798299	0.99310134917607396	178534644154783	4.51698e+16	6.64007e+16	175495117305443	4.36636e+16	610285472475646	0.86351119174513302	1.12336e+16	0.98266280400622796	1.0793e+16	0	1.19022e+16	4.1418e+16	2.67277e+16	8.94656e+16	2.4126e+16	2.23983e+16	3.50827e+16	4.06362e+16	0	0	0	0	0.60818801484880303	117588360955199	0.13488977501629201	0.906097951737875	0.95134817196810295	1.3657e+16	236065110590283	1.69451e+16	1.20369e+16
ENSMUSG00000084552	0	0	0	0	0	0	0	0	0	0	0	0	0	0	0	0	0	0	0	0	0	0	0	0	702101874018639	0.16377713400103799	276743454017393	0	0.17003184463995499	1.30794e+16	0	1.08443e+16	0.21932686318831501	0	0.219266901181153	0.20318118862197501	0	0	0	0	0	0	0	0	0	0	0	0	0
ENSMUSG00000064682	0	0	0	0	0	0	0	0	0	0	0	0	0	0	0	0	0	0	0	0	0	0	0	0	468067916012427	545923780003459	553486908034786	0	0	0	0.29697417978497997	0	0	0	0	0	0	0	0	0	0	0.39196120318399802	0	0	0	0	0.386991984574234	0.42362859880730802	0.69443877496055095
ENSMUSG00000084610	0	106074398197411	0	0	0.99899341375218798	1.25532e+16	0	0	0	0	0	0	0.49985744045754599	0	0	0	0	0	0	0	0.29249186217573803	0	0	0	0.39785772861056301	0.16377713400103799	0.91325339825739604	0	0.68012737855981897	8.50159e+16	0	0	0	0	0.219266901181153	0	0	0	0	0	0	0	0	0	864861974516458	0	11609759537227	0.74135004791279002	0.115739795826758
ENSMUSG00000064772	0	0	0	0	0	0	0	0	0	0	0	0	0	0	0	0	0	0	0	0	0	0	0.234725181721402	0	0	0	0	0	0	0	0	0	0	0	0	0	0	0	0	0	0	0	0	0	0	0	0	0	0
[truncated: 917 more columns]

## Sheet: Mm RF00004 RNAseq
Gene	ENCFF834WRE	ENCFF810MMJ	ENCFF867HND	ENCFF646JUX	ENCFF167NXN	ENCFF959ZAX	ENCFF479HKB	ENCFF638TAT	ENCFF744XBD	ENCFF241GLU	ENCFF262CIY	ENCFF599OTY	ENCFF099UUS	ENCFF671GFL	ENCFF771GDS	ENCFF798JOI	ENCFF676BDY	ENCFF739QUZ	ENCFF327YJQ	ENCFF503BOB	ENCFF781WVF	ENCFF576MIX	ENCFF453JXA	ENCFF910RNP	ENCFF249ZZI	ENCFF956HCY	ENCFF251LNG	ENCFF913XMQ	ENCFF500GLW	ENCFF143NRY	ENCFF059FUK	ENCFF237SXT	ENCFF421QJA	ENCFF786VDJ	ENCFF136TII	ENCFF642EVR	ENCFF063LXW	ENCFF093YSD	ENCFF282QML	ENCFF874AXO	ENCFF405TRT	ENCFF985XAR	ENCFF070OPW	ENCFF300QQW	ENCFF360NRX	ENCFF635VBU	ENCFF839UKS	ENCFF367OPA	ENCFF060NTC
ENSMUSG00000088498	0.0	0.0	0.0	0.0	0.0	0.0	0.0	0.0	0.0	0.0	0.0	0.0	0.0	0.0	0.0	0.0	0.0	0.0	0.0	0.0	0.0	0.0	0.0	0.0	0.0	0.0	0.0	0.0	0.0	0.0	0.0	0.0	0.0	0.0	0.0	0.0	0.0	0.0	0.0	0.0	0.0	0.0	0.0	0.0	0.0	0.0	0.0	0.0	0.0
ENSMUSG00000065742	0.0	0.0	0.0	0.0	0.0	0.0	0.0	0.0	0.0	0.11586041690783737	0.0	0.0	0.0	0.0	0.0	0.0	0.0	0.0	0.0	0.0	0.0	0.0	0.0	0.0	0.0	0.0	0.0	0.0	0.0	0.0	0.0	0.0	0.2208437323309831	0.0	0.0	0.0	0.0	0.0	0.0	0.24395085270736572	0.0	0.0	0.0	0.0	0.0	0.0	0.0	0.0	0.4000271498426598
ENSMUSG00000065238	0.0	0.0	0.0	0.0	0.0	0.0	0.0	0.0	0.0	0.0	0.0	0.0	0.0	0.0	0.0	0.10565408903443248	0.0	0.0	0.0	0.0	0.0	0.0	0.0	0.0	0.0	0.0	0.0	0.0	0.0	0.0	0.0	0.0	0.0	0.0	0.0	0.0	0.0	0.0	0.0	0.0	0.0	0.0	0.0	0.0	0.0	0.0	0.0	0.0	0.0
ENSMUSG00000084552	0.0	0.17034020086852059	0.6639475650225661	0.24237861384225792	0.0	0.42189884786533643	0.2916054821259093	0.13769083036025612	0.2953942076798206	0.5652583976412672	0.0	0.4181061139028309	0.40061778387091607	0.0	0.2078284103136935	0.0	0.0	0.13800940612216048	0.0	0.13734530817683432	1.02642e+16	0.4120832470564941	0.13905217931151462	0.47848892050531017	0.6009118431604465	0.14009611668141558	0.9468865731509967	0.4368740100571455	0.42678022762730594	0.0	0.26403574218573467	0.3864468692903441	0.15392138920038215	0.4422360248557078	0.21735748470449676	0.323686338638351	0.0	0.0	0.3177177762779698	0.25503952783042777	0.0	0.0	0.2603616276424357	0.17260604364924287	0.0	0.4219956140940838	0.14743826598911028	0.0	0.4182102021082353
ENSMUSG00000084752	0.0	0.0	0.0	0.0	0.0	0.0	0.0	0.0	0.0	0.0	0.0	0.0	0.0	0.0	0.0	0.0	0.0	0.0	0.0	0.0	0.0	0.0	0.0	0.0	0.0	0.0	0.0	0.0	0.0	0.0	0.0	0.0	0.0	0.0	0.0	0.0	0.0	0.0	0.0	0.0	0.0	0.0	0.0	0.0	0.0	0.0	0.0	0.0	0.0
ENSMUSG00000088991	0.0	0.0	0.0	0.0	0.1737938485842478	0.0	0.0	0.0	0.0	0.0	0.0	0.0	0.0	0.0	0.0	0.0	0.0	0.0	0.0	0.0	0.0	0.0	0.0	0.0	0.0	0.0	0.0	0.0	0.0	0.0	0.0	0.0	0.0	0.0	0.0	0.0	0.0	0.0	0.0	0.1845680793509675	0.0	0.0	0.0	0.0	0.0	0.0	0.0	0.0	0.3026521199467492
ENSMUSG00000065622	0.0	0.0	0.11592735262298774	0.0	0.0	0.0	0.0	0.0	0.0	0.0	0.0	0.0	0.0	0.0	0.0	0.0	0.0	0.0	0.0	0.0	0.0	0.0	0.0	0.0	0.0	0.0	0.0	0.0	0.0	0.0	0.0	0.0	0.0	0.0	0.0	0.0	0.0	0.5357782820860509	0.0	0.0	0.0	0.0	0.0	0.0	0.0	0.0	0.0	0.0	0.0
ENSMUSG00000084632	1.48097e+16	1.15054e+16	1025041854771680	1.87099e+16	0.9269005257826548	6513526072306940	6284012875052490	3321489328865820	6555678468683730	4207562508758300	4898142214252940	5748959066163920	4638732234294810	3.1294e+16	5013404634760150	0.5715206570576025	2.61457e+16	1.86434e+16	1946056758192300	1.72284e+16	396162107089901	318099348605013	1.4759e+16	3539698739410620	2.89914e+16	1.89253e+16	3.50237e+16	604214639640438	4200415924542430	1.24882e+16	3566798622509040	6339084610288970	2.37633e+16	5974065598927980	2.30704e+16	1.24932e+16	2429990630405670	1.62848e+16	2.60584e+16	4839785191869810	3.41652e+16	0.7095826464756919	1.50736e+16	2.49825e+16	1.80357e+16	2.17167e+16	4410214798446190	1.25006e+16	1.47963e+16
ENSMUSG00000064856	0.0	0.0	0.11531720866181412	0.0	0.0	0.0	0.0	0.11957361583916978	0.0	0.0	0.0	0.0	0.0	0.1280208479390452	0.0	0.0	0.0	0.0	0.10302653425723958	0.0	0.0	0.07157235343612793	0.0	0.0	0.0	0.12166241711807144	0.13704937242974952	0.0	0.0	0.0	0.2292941971612959	0.0	0.0	0.0	0.0	0.0	0.0	0.0	0.0	0.0	0.0	0.19158731454843683	0.0	0.0	0.0	0.0	0.0	0.0	0.0
ENSMUSG00000065907	0.0	0.0	0.0	0.0	0.0	0.0	0.0	0.0	0.0	0.0	0.0	0.0	0.0	0.0	0.0	0.0	0.0	0.0	0.0	0.0	0.0	0.07157235343612793	0.0	0.0	0.0	0.0	0.0	0.12646352922706844	0.0	0.0	0.11464709858064795	0.0	0.1336685748319108	0.0	0.0	0.0	0.0	0.1332395990977153	0.0	0.073827231740387	0.0	0.0	0.0	0.0	0.0	0.0	0.0	0.0	0.0
ENSMUSG00000077419	0.0	0.0	0.0	0.13465478546792106	0.0	0.0	0.0	0.0	0.0	0.0	0.32540105619162923	0.0	0.0	0.0	0.0	0.0	0.0	0.0	0.0	0.22890884696139052	0.5702333359627362	0.1373610823521647	0.0	0.0	0.0	0.0	0.0	0.0	0.0	0.0	0.0	0.0	0.0	0.0	0.12075415816916486	0.0	0.0	0.0	0.0	0.0	0.0	0.0	0.0	0.0	0.0	0.0	0.0	0.0	0.0
ENSMUSG00000065767	1332877251616830	1331343148893430	2998247425207160	1.40324e+16	0.6951753943369913	2.32044e+16	337648452987895	4782944633566790	2950055310907680	0.8415125017516608	4238776916180430	3.54015e+16	2203397811290030	6.27302e+16	3248686203324570	2880464111570310	1.17656e+16	1078652463638990	2266583753659270	2.2662e+16	2376972642539400	1860881189339320	6158547836349440	2908708964124380	0.7827667430642659	2.06826e+16	2.60394e+16	2.90866e+16	1.92725e+16	2.49764e+16	2292941971612950	3.02039e+16	0.40100572449573246	1.53619e+16	1.3213e+16	0.9838361082297246	5710477981453340	1.19916e+16	1793433237148010	1.10741e+16	251580395549038	2.61836e+16	1.35662e+16	1.34905e+16	1.29857e+16	1.83235e+16	2176654400523440	3.37517e+16	0.6053042398934984
ENSMUSG00000065232	0.0	0.44378104963114573	0.11531720866181412	0.0	0.0	0.36638584156726584	0.42206056623486876	0.47829446335667913	0.5130530975491621	0.0701260418126384	0.33910215329443466	0.18154607577359763	0.2319366117147409	1.15219e+16	0.3609651337027308	0.5143685913518422	0.4706231411356585	0.23970054747533134	0.10302653425723958	0.4770942284037403	0.29712158031742575	0.07157235343612793	1086802559355780	0.554039802690359	0.0	0.48664966847228575	0.0	0.2529270584541369	0.37062493451844986	0.0	0.2292941971612959	0.6711971940305977	0.1336685748319108	0.3840470742167989	0.0629192718881438	0.0	1.94399e+16	0.1332395990977153	0.0	0.073827231740387	0.8386013184967932	1.46884e+16	0.3391552781131728	0.0	0.0	0.7329397507949877	0.25607698829687575	0.2500123218572827	0.0
ENSMUSG00000084617	0.0	0.1495007082090739	0.0	0.2836345481132806	0.14051417545109396	0.37028356328606654	0.08531011445172879	0.0	0.12962777730630426	0.0	0.17135481150516646	0.09173870850261583	0.11720201123883184	0.38814831555987106	0.0	0.0	0.9512595405933523	0.0	0.10412256121742297	0.12054242472966843	0.0	0.0	0.0	0.13998346078612797	0.0	0.0	0.13850734447687452	0.12780888592097345	0.14982710118830952	0.0	0.11586674856554846	0.16958439742794357	0.0	0.129377560463106	0.12717725168880128	0.0	0.0	0.0	0.13942402416453464	0.22383788346819464	0.0	0.0	0.22850887532447814	0.0	0.32809651529622896	0.0	0.2588012115766297	0.0	0.12234872934017521
ENSMUSG00000093843	0.16660965645210463	0.0	0.23063441732362824	0.07016223032275888	0.2780701577347965	0.6106430692787764	0.8441211324697375	0.8370153108741886	0.3847898231618716	0.1402520836252768	0.16955107664721733	0.8169573409811893	0.34790491757211134	0.5120833917561808	0.9024128342568272	0.0	0.3529673558517439	0.5992513686883283	0.10302653425723958	0.11927355710093507	1188486321269700	0.3578617671806396	0.48302335971368227	0.4155298520177694	0.7827667430642659	0.12166241711807144	0.27409874485949903	0.2529270584541369	0.2223749607110699	0.37464643632357253	0.2292941971612959	0.6711971940305977	0.1336685748319108	0.25603138281119925	0.0629192718881438	0.42164404638416764	0.850496720641987	0.5329583963908612	0.5518256114301582	0.295308926961548	0.27953377283226444	0.6386243818281228	0.6783105562263456	0.0	0.6492857355335898	0.36646987539749387	0.3841154824453136	0.12500616092864136	0.6053042398934984
ENSMUSG00000064550	0.0	0.0	0.0	0.0	0.0	0.0	0.0	0.0	0.0	0.0	0.0	0.0	0.0	0.12603088657211703	0.0	0.0	0.0	0.0	0.0	0.0	0.0	0.0	0.0	0.0	0.0	0.0	0.0	0.0	0.0	0.0	0.0	0.0	0.0	0.0	0.0	0.0	0.0	0.0	0.0	0.07267965819001829	0.0	0.0	0.0	0.0	0.0	0.0	0.0	0.0	0.0
ENSMUSG00000065620	0.0	0.0	0.0	0.0	0.0	0.0	0.0	0.0	0.0	0.0	0.0	0.0	0.0	0.0	0.0	0.0	0.0	0.0	0.0	0.0	0.0	0.0	0.0	0.0	0.0	0.0	0.0	0.0	0.0	0.0	0.0	0.0	0.0	0.0	0.0	0.0	0.0	0.0	0.0	0.0	0.0	0.0	0.0	0.0	0.0	0.0	0.0	0.0	0.0
ENSMUSG00000094655	0.16660965645210463	0.1479270165437152	0.23063441732362824	0.0	0.13903507886739824	0.12212861385575528	0.42206056623486876	0.3587208475175094	0.3847898231618716	0.2103781254379152	0.16955107664721733	0.36309215154719526	0.34790491757211134	0.1280208479390452	0.7219302674054616	0.30862115481110536	0.3529673558517439	0.11985027373766567	0.10302653425723958	0.23854711420187014	0.0	0.42943412061676756	0.0	0.2770199013451795	1.04369e+16	0.24332483423614287	0.13704937242974952	0.0	0.4447499214221398	0.12488214544119085	0.11464709858064795	0.5033978955229482	0.1336685748319108	0.0	0.2516770875525752	0.14054801546138923	0.12149953152028385	0.0	0.2759128057150791	0.073827231740387	0.13976688641613222	1.72429e+16	0.0	0.0	0.0	0.24431325026499592	0.5121539765937515	0.2500123218572827	0.0
ENSMUSG00000084484	0.0	0.0	0.16229829367218282	0.0	0.0	0.0	0.0	0.0	0.0	0.0	0.0	0.0	0.0	0.0	0.0	0.0	0.0	0.0	0.0	0.0	0.0	0.0	0.0	0.0	0.0	0.0	0.0	0.0	0.0	0.0	0.0	0.0	0.0	0.0	0.0	0.0	0.0	0.0	0.0	0.0	0.0	0.0	0.0	0.0	0.0	0.0	0.0	0.0	0.0
ENSMUSG00000064682	0.0	0.0	0.0	0.0	0.0	0.0	0.0	0.0	0.0	0.0	0.0	0.0	0.0	0.0	0.0	0.10287371827036845	0.0	0.0	0.0	0.0	0.0	0.0	0.0	0.0	0.0	0.0	0.0	0.0	0.0	0.0	0.0	0.0	0.0	0.0	0.0	0.0	0.0	0.0	0.0	0.073827231740387	0.0	0.0	0.0	0.0	0.0	0.0	0.0	0.0	0.0
ENSMUSG00000077794	0.0	0.0	0.0	0.0	0.0	0.0	0.0	0.0	0.0	0.0	0.0	0.0	0.0	0.0	0.0	0.0	0.0	0.0	0.0	0.0	0.0	0.0	0.0	0.0	0.0	0.0	0.0	0.0	0.0	0.0	0.0	0.0	0.0	0.0	0.0	0.0	0.0	0.0	0.0	0.0	0.0	0.0	0.0	0.0	0.0	0.0	0.0	0.0	0.0
ENSMUSG00000088942	0.0	0.0	0.0	0.0	0.0	0.13649668607407944	0.0	0.0	0.0	0.07837616437883117	0.0	0.0	0.0	0.0	0.0	0.0	0.0	0.0	0.0	0.0	0.0	0.0	0.0	0.0	0.2916189827102167	0.0	0.0	0.0	0.0	0.0	0.0	0.0	0.0	0.0	0.0	0.15708307610390562	0.0	0.0	0.0	0.0	0.0	0.0	0.0	0.1675293953066181	0.0	0.0	0.0	0.0	0.0
ENSMUSG00000088339	0.0	0.0	0.0	0.0	0.0	0.0	0.0	0.0	0.0	0.0	0.0	0.0	0.0	0.0	0.0	0.0	0.0	0.0	0.0	0.0	0.0	0.0	0.0	0.0	0.0	0.0	0.0	0.0	0.0	0.0	0.0	0.0	0.0	0.0	0.0	0.0	0.0	0.0	0.0	0.0	0.0	0.0	0.0	0.0	0.0	0.0	0.0	0.0	0.0
ENSMUSG00000084461	0.0	0.0	0.0	0.0	0.0	0.0	0.0	0.0	0.0	0.07443546337654355	0.0	0.09635126926531719	0.0	0.0	0.19157367431150518	0.0	0.0	0.0	0.0	0.0	0.0	0.15194130897055091	0.0	0.0	0.0	0.0	0.0	0.0	0.0	0.0	0.0	0.0	0.2837656895872967	0.0	0.0	0.14918504434449134	0.0	0.5657100296886235	0.0	0.23509230219005917	0.0	0.0	0.0	0.0	0.17229649406617611	0.0	0.13590678149834187	0.0	0.0
ENSMUSG00000064759	0.0	0.0	0.0	0.0	0.1484082302517172	0.0	0.0	0.0	0.0	0.0	0.0	0.0	0.0	0.0	0.0	0.0	0.0	0.0	0.0	0.12731447106279584	0.0	0.0	0.0	0.0	0.0	0.0	0.0	0.0	0.0	0.0	0.0	0.0	0.14267993942732055	0.0	0.0	0.0	0.0	0.0	0.0	0.0	0.0	0.0	0.0	0.0	0.0	0.0	0.0	0.0	0.0
ENSMUSG00000088152	0.0	0.0	0.0	0.0	0.0	0.0	0.0	0.0	0.0	0.07883992866509644	0.0	0.0	0.0	0.0	0.0	0.0	0.0	0.0	0.0	0.0	0.0	0.0	0.0	0.0	0.0	0.0	0.0	0.0	0.0	0.0	0.0	0.0	0.0	0.0	0.0	0.0	0.0	0.0	0.0	0.0	0.0	0.0717980074244635	0.0	0.0	0.0	0.0	0.0	0.0	0.0
ENSMUSG00000077783	0.0	0.0	0.0	0.0	0.0	0.0	0.0	0.0	0.0	0.0	0.0	0.0	0.0	0.0	0.0	0.0	0.0	0.0	0.0	0.11990463412263314	0.0	0.0	0.0	0.0	0.0	0.0	0.0	0.0	0.0745171826015931	0.12554289753347225	0.0	0.0	0.0	0.0	0.0	0.0	0.0	0.0	0.0	0.0	0.0	0.0	0.0	0.0	0.0	0.0	0.0	0.0	0.0
ENSMUSG00000089562	0.0	0.0	0.0	0.0	0.0	0.0	0.0	0.0	0.0	0.0	0.0	0.0	0.0	0.0	0.0	0.0	0.0	0.0	0.0	0.0	0.0	0.0	0.0	0.0	0.0	0.11387122784450035	0.0	0.0	0.0	0.0	0.0	0.0	0.0	0.11981764220228536	0.0	0.0	0.11371877334410804	0.0	0.0	0.0	0.0	0.0	0.0	0.0	0.0	0.0	0.11983898467095169	0.0	0.11330818283720659
ENSMUSG00000065251	0.0	0.0	0.0	0.0	0.0	0.0	0.0	0.0	0.0	0.0	0.0	0.0	0.0	0.0	0.0	0.0	0.0	0.0	0.0	0.0	0.0	0.0	0.0	0.0	0.0	0.0	0.0	0.0	0.0	0.0	0.0	0.0	0.0	0.0	0.0	0.0	0.0	0.0	0.0	0.0	0.0	0.0	0.0	0.0	0.0	0.0	0.0	0.0	0.0
ENSMUSG00000065944	0.4998289693563139	0.1479270165437152	0.23063441732362824	0.0	0.2780701577347965	0.24425722771151057	0.337648452987895	0.8370153108741886	0.3847898231618716	0.0701260418126384	0.16955107664721733	0.18154607577359763	0.34790491757211134	0.8961459355733163	0.1804825668513654	0.30862115481110536	0.4706231411356585	0.0	0.10302653425723958	0.5963677855046753	0.8913647409522772	0.14314470687225586	1086802559355780	0.554039802690359	0.0	0.0	0.13704937242974952	0.2529270584541369	0.4447499214221398	0.2497642908823817	0.2292941971612959	0.33559859701529887	0.1336685748319108	0.25603138281119925	0.1258385437762876	0.28109603092277846	0.7289971891217032	0.1332395990977153	0.13795640285753955	0.073827231740387	0.27953377283226444	0.38317462909687366	0.3391552781131728	0.4496841663493433	0.16232143388339745	0.12215662513249796	0.3841154824453136	0.3750184827859241	0.24212169595739935
ENSMUSG00000064764	0.0	0.0	0.0	0.13958977760548885	0.13830714651730713	0.0	0.0	0.0	0.12759173891929423	0.20927666928379	0.16866337467524234	0.0902977863795381	0.11536114195235804	0.0	0.17953763194638445	0.0	0.1170397864080826	0.2384455707869788	0.0	0.0	0.0	0.14239525814517598	0.0	0.4133543030543256	0.0	0.12102544111221766	0.13633183644844193	0.0	0.0	0.0	0.11404685199122049	0.0	0.0	0.0	0.12517970323295624	0.0	0.12086340831860698	0.0	0.0	0.22032210519382506	0.1390351226129064	0.0	0.0	0.0	0.0	0.0	0.12736813554033088	0.12435167841069036	0.0
ENSMUSG00000089393	0.0	0.0	0.0	0.0	0.0	0.0	0.0	0.12692171513654893	0.0	0.0	0.0	0.0	0.0	0.0	0.0	0.0	0.12488602907231161	0.0	0.0	0.0	0.0	0.0	0.0	0.0	0.0	0.0	0.0	0.0	0.0	0.0	0.0	0.0	0.0	0.0	0.0	0.0	0.0	0.0	0.0	0.0	0.0	0.0	0.0	0.0	0.0	0.0	0.0	0.13268810377900478	0.0
ENSMUSG00000084448	0.0	0.0	0.0	0.0	0.0	0.0	0.0	0.0	0.0	0.0	0.0	0.0	0.0	0.0	0.0	0.0	0.0	0.0	0.0	0.0	0.0	0.0	0.0	0.0	0.0	0.0	0.0	0.0	0.0	0.0	0.11774566881255735	0.0	0.0	0.0	0.0	0.0	0.0	0.0	0.0	0.0	0.14354436983278443	0.0	0.0	0.0	0.0	0.0	0.0	0.0	0.0
ENSMUSG00000089183	0.0	0.0	0.0	0.0	0.0	0.0	0.0	0.0	0.0	0.0	0.0	0.0	0.0	0.0	0.0	0.0	0.0	0.0	0.0	0.0	0.0	0.0	0.0	0.0	0.0	0.0	0.0	0.0	0.0	0.0	0.0	0.0	0.0	0.0	0.0	0.0	0.0	0.0	0.0	0.0	0.0	0.0	0.0	0.0	0.0	0.0	0.0	0.0	0.0
ENSMUSG00000064805	0.0	0.0	0.0	0.0	0.0	0.0	0.0	0.0	0.0	0.0	0.0	0.0	0.0	0.0	0.0	0.0	0.0	0.0	0.0	0.0	0.0	0.0	0.0	0.0	0.0	0.0	0.0	0.0	0.0	0.0	0.0	0.0	0.0	0.0	0.0	0.0	0.0	0.0	0.0	0.0	0.0	0.0	0.0	0.0	0.0	0.0	0.0	0.0	0.0
ENSMUSG00000084621	0.0	0.0	0.0	0.0	0.0	0.0	0.0	0.18470721145888017	0.0	0.0	0.0	0.0	0.0	0.0	0.0	0.0	0.0	0.0	0.0	0.0	0.0	0.0	0.559600233814632	0.2139584603885533	0.0	0.0	0.0	0.0	0.0	0.0	0.0	0.0	0.0	0.0	0.0	0.0	0.1876822031614141	0.0	0.0	0.0	0.0	0.0	0.0	0.0	0.0	0.0	0.0	0.0	0.0
ENSMUSG00000064772	0.16660965645210463	0.0	0.0	0.0	0.0	0.0	0.0	0.0	0.0	0.0	0.0	0.0	0.0	0.0	0.0	0.0	0.0	0.0	0.0	0.0	0.0	0.0	0.0	0.0	0.0	0.0	0.0	0.0	0.0	0.0	0.0	0.0	0.0	0.0	0.0	0.0	0.0	0.0	0.0	0.0	0.0	0.0	0.0	0.0	0.0	0.12215662513249796	0.0	0.0	0.0
ENSMUSG00000093956	0.0	0.0	0.0	0.07016223032275888	0.13903507886739824	0.12212861385575528	0.1688242264939475	0.3587208475175094	0.25652654877458103	0.2805041672505536	0.508653229941652	0.45386518943399407	0.0	0.1280208479390452	0.1804825668513654	0.0	0.0	0.11985027373766567	0.20605306851447916	0.11927355710093507	0.0	0.21471706030838378	0.12075583992842057	0.2770199013451795	0.5218444953761773	0.12166241711807144	0.6852468621487476	0.3793905876812053	0.2964999476147599	0.12488214544119085	0.11464709858064795	0.16779929850764944	0.1336685748319108	0.12801569140559962	0.31459635944071895	0.28109603092277846	0.3644985945608516	0.2664791981954306	0.13795640285753955	0.295308926961548	0.13976688641613222	0.5108995054624982	0.11305175937105762	0.0	0.0	0.0	0.0	0.0	0.12106084797869968
ENSMUSG00000064398	0.36809110146395213	0.6536310033326952	0.0	0.46502873586014604	0.1535852615395678	0.0	0.0932459390518896	0.0	0.7084308759763139	0.3098592545209604	0.0	0.10027254185169637	0.2562090478244231	0.0	0.0	0.0	0.25993720004585785	0.5295709769803831	0.11380838086555534	0.5270226941669225	0.0	0.39531241723442745	0.13339307899069713	0.4590155342056755	0.576456128613219	0.268789061074809	0.3027834972285164	0.4190942538338896	0.4094112648750318	0.13795120717340847	0.50658020303077	0.18535969021193832	0.29531429323329134	0.14141268236665075	0.5560307748254567	0.15525652870734857	0.0	0.4415498342191727	0.15239370083100298	0.3262133495505472	0.1543936535992158	0.35272858298646315	0.12488275744477294	0.16558137908212253	0.0	0.2698809159904025	0.4243136143291255	0.2761764020516495	0.6686500324404925
ENSMUSG00000087878	0.0	0.0	0.0	0.0	0.0	0.0	0.0	0.0	0.0	0.0	0.0	0.0	0.0	0.0	0.0	0.0	0.0	0.0	0.0	0.0	0.0	0.0	0.0	0.0	0.0	0.0	0.0	0.0	0.0	0.0	0.0	0.0	0.0	0.0	0.0	0.0	0.0	0.0	0.0	0.0	0.0	0.0	0.0	0.0	0.0	0.0	0.0	0.0	0.0
ENSMUSG00000094050	0.0	0.0	0.11531720866181412	0.14032446064551776	0.0	0.12212861385575528	0.337648452987895	0.23914723167833957	0.12826327438729052	0.1402520836252768	0.0	0.27231911366039646	0.0	0.1280208479390452	0.3609651337027308	0.10287371827036845	0.11765578528391463	0.0	0.0	0.11927355710093507	0.0	0.21471706030838378	0.24151167985684113	0.0	0.0	0.0	0.0	0.12646352922706844	0.0	0.0	0.11464709858064795	0.5033978955229482	0.1336685748319108	0.0	0.0629192718881438	0.0	0.3644985945608516	0.0	0.0	0.0	0.0	0.0	0.0	0.0	0.0	0.12215662513249796	0.25607698829687575	0.3750184827859241	0.0
ENSMUSG00000065751	0.0	0.0	0.0	0.0	0.0	0.0	0.0	0.0	0.0	0.0	0.0	0.0	0.0	0.0	0.0	0.0	0.0	0.0	0.0	0.0	0.0	0.0	0.0	0.0	0.0	0.0	0.0	0.0	0.0	0.0	0.0	0.0	0.0	0.0	0.0	0.0	0.0	0.0	0.0	0.0	0.0	0.0	0.0	0.0	0.0	0.0	0.0	0.0	0.0
ENSMUSG00000084700	0.0	0.0	0.0	0.0	0.0	0.0	0.0	0.0	0.0	0.0	0.0	0.0	0.0	0.0	0.0	0.0	0.0	0.0	0.0	0.0	0.0	0.0	0.0	0.0	0.0	0.0	0.0	0.0	0.0	0.0	0.0	0.0	0.0	0.0	0.0	0.0	0.0	0.0	0.0	0.0	0.0	0.0	0.0	0.0	0.0	0.0	0.0	0.0	0.0
ENSMUSG00000064702	0.0	0.0	0.0	0.0	0.0	0.0	0.0	0.0	0.0	0.0	0.0	0.0	0.0	0.0	0.0	0.0	0.0	0.0	0.0	0.0	0.0	0.0	0.0	0.0	0.0	0.0	0.0	0.0	0.0	0.0	0.0	0.0	0.0	0.0	0.0	0.0	0.0	0.0	0.0	0.0	0.0	0.0	0.0	0.0	0.0	0.0	0.0	0.0	0.0
ENSMUSG00000065820	0.0	0.5917080661748608	0.11531720866181412	0.0	0.0	0.0	0.08441211324697374	0.11957361583916978	0.5130530975491621	0.0701260418126384	0.0	0.18154607577359763	0.0	0.38406254381713556	0.3609651337027308	0.2057474365407369	0.0	0.0	0.10302653425723958	0.0	0.29712158031742575	0.0	0.12075583992842057	0.0	0.0	0.0	0.0	0.0	0.0	0.12488214544119085	0.3439412957419438	0.16779929850764944	0.0	0.25603138281119925	0.0	0.0	0.2429990630405677	0.0	0.4138692085726186	0.0	0.0	0.3193121909140614	0.11305175937105762	0.0	0.0	0.24431325026499592	0.12803849414843788	0.0	0.0
ENSMUSG00000084669	0.0	0.0	0.23945649886059764	0.0	0.0	0.1268002001781066	0.17528198379153018	0.0	0.2663390397113137	0.0	0.17603663695612726	0.4712261529642562	0.0	0.0	0.3747725431886276	0.0	0.0	0.0	0.0	0.0	0.0	0.0	0.1253749157726771	0.28761629101412084	0.0	0.0	0.0	0.0	0.23088110674919826	0.0	0.11903250672307711	0.0	0.0	0.0	0.0	0.14592416905827296	0.0	0.0	0.2864668474637433	0.0	0.0	0.0	0.0	0.15562840001161243	0.0	0.0	0.2658722829311824	0.0	0.0
ENSMUSG00000064982	0.0	0.0	0.0	0.0	0.0	0.0	0.0835328204006511	0.0	0.0	0.13879112442084685	0.0	0.0	0.22952060534271235	0.0	0.0	0.0	0.0	0.0	0.0	0.0	0.0	0.07082680808783492	0.0	0.0	0.0	0.0	0.0	0.12514620079761982	0.07335285162344321	0.0	0.11345285797043286	0.0	0.0	0.12668219462012462	0.0	0.0	0.0	0.0	0.0	0.14611639615284927	0.0	0.0	0.0	0.0	0.0	0.0	0.0	0.0	0.0
ENSMUSG00000084474	0.0	0.0	0.3611582908639233	0.0	0.0	0.0	0.0	0.0	0.0	0.0	0.0	0.0947630615301746	0.0	0.0	0.18841586649318368	0.0	0.0	0.0	0.0	0.0	0.0	0.0	0.0	0.0	0.0	0.0	0.0	0.0	0.0	0.0	0.0	0.0	0.0	0.0	0.39410972501364794	0.0	0.1268401702684282	0.0	0.0	0.07707238478392049	0.14591048581903912	0.0	0.11802106747527992	0.0	0.0	0.0	0.0	0.0	0.0
ENSMUSG00000084606	0.0	0.0	0.0	0.0	0.0	0.0	0.0	0.0	0.0	0.0	0.0	0.0	0.0	0.0	0.0	0.0	0.0	0.0	0.0	0.0	0.0	0.0	0.0	0.0	0.0	0.0	0.0	0.0	0.07571907264355426	0.12756778297756052	0.0	0.0	0.0	0.0	0.0	0.0	0.0	0.0	0.0	0.0	0.0	0.0	0.0	0.0	0.0	0.0	0.0	0.0	0.0
ENSMUSG00000064795	0.0	0.0	0.0	0.0	0.0	0.0	0.0	0.0	0.0	0.0	0.0	0.0	0.0	0.0	0.0	0.0	0.0	0.0	0.0	0.0	0.0	0.0	0.0	0.0	0.0	0.0	0.0	0.0	0.0	0.0	0.0	0.0	0.0	0.0	0.0	0.0	0.0	0.0	0.0	0.0	0.0	0.0	0.0	0.0	0.0	0.0	0.0	0.0	0.0
ENSMUSG00000084520	0.0	0.0	0.0	0.09948375941286706	0.0	0.0	0.0	0.0	0.0	0.0	0.0	0.0	0.0	0.0	0.0	0.0	0.1668253671936103	0.0	0.0	0.0	0.0	0.0	0.0	0.0	0.0	0.0	0.0	0.0	0.0	0.0	0.0	0.0	0.0	0.0	0.0	0.0	0.0	0.0	0.0	0.0	0.0	0.0	0.0	0.0	0.0	0.0	0.0	0.0	0.0
ENSMUSG00000084579	0.0	0.0	0.0	0.0	0.0	0.0	0.0	0.0	0.0	0.0	0.0	0.0	0.0	0.0	0.0	0.0	0.0	0.0	0.0	0.0	0.0	0.0	0.0	0.0	0.0	0.0	0.0	0.0	0.0	0.0	0.0	0.0	0.0	0.0	0.0	0.0	0.0	0.0	0.0	0.0	0.0	0.0	0.0	0.0	0.0	0.0	0.0	0.0	0.0
ENSMUSG00000088402	0.0	0.0	0.0	0.0	0.0	0.0	0.0	0.0	0.0	0.0	0.0	0.0	0.0	0.0	0.0	0.0	0.0	0.0	0.0	0.0	0.0	0.0	0.0	0.0	0.0	0.0	0.0	0.0	0.16968370496025417	0.0	0.0	0.0	0.0	0.0	0.0	0.0	0.0	0.0	0.0	0.16900209675510275	0.0	0.0	0.0	0.34313249641114546	0.0	0.0	0.0	0.0	0.27712724236087877
ENSMUSG00000084610	0.0	0.0	0.0	0.0	0.0	0.0	0.0	0.0	0.0	0.0	0.0	0.0	0.0	0.0	0.0	0.0	0.0	0.0	0.0	0.0	0.0	0.0	0.0	0.0	0.0	0.0	0.0	0.0	0.0	0.0	0.0	0.0	0.0	0.0	0.0	0.0	0.0	0.0	0.0	0.0	0.0	0.0	0.0	0.0	0.0	0.0	0.0	0.0	0.0
ENSMUSG00000084678	0.0	0.0	0.0	0.1464925688057603	0.0	0.0	0.5287352148436817	0.0	0.0	0.07320850518901813	0.0	0.0947630615301746	0.24213162761428997	0.0	0.18841586649318368	0.10739563995258246	0.0	0.0	0.10755517312568967	0.249032701639315	0.3101818695621477	0.07471839094980387	0.0	0.0	0.0	0.12701021567271195	0.14307352066841983	0.0	0.1547664561725395	0.13037147051552891	0.0	0.525525275545935	0.4186323497482921	0.0	0.19705486250682397	0.14672595020694482	0.0	0.13909628477234012	0.2880408411311265	0.07707238478392049	0.14591048581903912	0.13333915664543222	0.23604213495055984	0.0	0.0	0.25505229423268805	0.13366655982529227	0.26100187446639406	0.12638220393380736
[truncated: 79 more columns]

## Sheet: Mm RF00012 CAGE
	accessory_axillary_lymph_node_adult.CNhs10475.1063-29H9	adrenal_gland_adult.CNhs10508.49-24D7	adrenal_gland_embryo_E14.CNhs11038.406-44C5	adrenal_gland_embryo_E16.CNhs11004.1254-43D6	adrenal_gland_embryo_E17.CNhs11043.1263-45I1	adrenal_gland_embryo_E18.CNhs11026.1262-18F5	adrenal_gland_neonate_N00.CNhs11191.1311-23C1	adrenal_gland_neonate_N25.CNhs11223.1377-27I3	amnion_adult_pregnant_day17.5.CNhs10488.583-22A8	aorta_adult.CNhs10498.46-23H1	Astrocytes_donor1.CNhs11915.11710-123B9	bone_(os_femoris)_adult.CNhs10483.56-12G2	bone_(os_femoris)_neonate_N02.CNhs11227.1985-43F5	bone_(os_femoris)_neonate_N16.CNhs11225.1525-43A6	bone_(os_femoris)_neonate_N20.CNhs11195.1350-25C3	CD326+_enterocyte_pool1.CNhs13542.11848-124I3	CD326+_enterocyte_pool2.CNhs13197.11849-124I4	CD326++_enterocyte_isolated_from_mice_treated_with_RANKL_day03_pool2.CNhs13210.11853-124I8	CD41+_megakaryocyte_cancer_donor1.CNhs13079.11774-124A1	CD41+_megakaryocyte_cancer_donor2.CNhs13213.11776-124A3	CD41+_megakaryocyte_cancer_donor3.CNhs13506.11778-124A5	CD41+_megakaryocyte_control_donor1.CNhs13212.11775-124A2	CD41+_megakaryocyte_control_donor2.CNhs13214.11777-124A4	CD41+_megakaryocyte_control_donor3.CNhs13201.11779-124A6	CD4+CD25+_regulatory_T_cells_antiCD3_CD28_stimulation_06hr_pool1_(BalbcA).CNhs14158.11943-126A8	CD4+CD25+_regulatory_T_cells_antiCD3_CD28_stimulation_06hr_pool1_(C57BL_6J).CNhs14159.11944-126A9	CD4+CD25+_regulatory_T_cells_PMA_and_ionomycin_stimulation_02hr_pool1_(BalbcA).CNhs14160.11946-126B2	CD4+CD25+_regulatory_T_cells_PMA_and_ionomycin_stimulation_02hr_pool1_(C57BL_6J).CNhs14142.11945-126B1	CD4+CD25+_regulatory_T_cells_pool1_(C57BL_6J).CNhs13913.11814-124E5	CD4+CD25+_regulatory_T_cells_pool2_(Balb_cAJcl).CNhs13221.11818-124E9	CD4+CD25-CD44-_naive_conventional_T_cells_antiCD3_CD28_stimulation_06hr_pool1_(C57BL_6J).CNhs13218.11815-124E6	CD4+CD25-CD44-_naive_conventional_T_cells_antiCD3_CD28_stimulation_06hr_pool2_(Balb_cAJcl).CNhs13225.11819-124F1	CD4+CD25-CD44-_naive_conventional_T_cells_PMA_and_ionomycin_stimulation_02hr_pool1_(C57BL_6J).CNhs13219.11816-124E7	CD4+CD25-CD44-_naive_conventional_T_cells_PMA_and_ionomycin_stimulation_02hr_pool2_(Balb_cAJcl).CNhs13226.11820-124F2	CD4+CD25-CD44-_naive_conventional_T_cells_pool1_(C57BL_6J).CNhs13217.11813-124E4	CD4+CD25-CD44-_naive_conventional_T_cells_pool2_(Balb_cAJcl).CNhs13220.11817-124E8	cecum_adult.CNhs10467.37-13H4	cerebellar_granule_cells_embryo_E13_biol_rep2_(E13R2).CNhs14144.13533-145G5	cerebellar_granule_cells_embryo_E13_biol_rep3_(E13R3).CNhs14146.13534-145G6	cerebellar_granule_cells_embryo_E15_biol_rep1_(E15R1).CNhs14162.13535-145G7	cerebellar_granule_cells_embryo_E15_biol_rep2_(E15R2).CNhs14163.13536-145G8	cerebellar_granule_cells_embryo_E15_biol_rep3_(E15R3).CNhs14164.13537-145G9	cerebellar_granule_cells_embryo_E18_biol_rep1_(E18R1).CNhs14165.13538-145H1	cerebellar_granule_cells_embryo_E18_biol_rep2_(E18R2).CNhs14166.13539-145H2	cerebellar_granule_cells_embryo_E18_biol_rep3_(E13R3).CNhs14167.13540-145H3	cerebellum_adult.CNhs10494.15-8B2	cerebellum_embryo_E11_biol_rep1_(E11R1).CNhs12956.10114-102E6	cerebellum_embryo_E11_biol_rep2_(E11R2).CNhs13002.10126-102F9	cerebellum_embryo_E11_biol_rep3_(E11R3).CNhs13014.10138-102H3
ENSMUSG00000065629	0	0	0	0	0	0	0	0	0	0	0	0	0	0	0	0	0	0	0	0	0	0	0	0	0	0	0	0	0	0	0	0	0	0.40724257998234997	0	0	0	0	0	0	0	0	0	0	0	0	0	0	0
ENSMUSG00000106147	0	212148796394822	0	115323688964982	0	0	1.5073e+16	0	0.99859434885436904	100035151745796	3.26119e+16	0	0	0	0	0	0.33103378305869102	0.59511548051594498	9.42675e+16	3.32004e+16	233993489740591	3.54767e+16	305142736237823	0.28783706391504399	0.14042037480372799	0.60051615800380598	0.470463871829568	135096546299924	323060504815914	4.57778e+16	2.67277e+16	4.33773e+16	0.43865372637662903	0.20362128999117499	2.41194e+16	3.65726e+16	0	0	0	0	0	0	0.13488977501629201	0.113262243967234	0.172972394903292	0	23219519074454	2.11814e+16	0.69443877496055095
ENSMUSG00000105025	0	0	0	0	0	0	0	0	0	0	0	0	0	0	0	0	0	0	0.19639057743649599	0	0	0	0	0	468067916012427	0	276743454017393	0	0	0	0.29697417978497997	0	0	0	0	0.20318118862197501	0	0	0	0	0	0	0	0	0	0	0.386991984574234	0	0
ENSMUSG00000104856	0	0	0.476088045565917	0	0	0	0	0	0	100035151745796	0.65223857235511595	0	0	0	0	0	0.33103378305869102	0	0.19639057743649599	0	0.29249186217573803	0.27289749883820702	0.234725181721402	0	0	0	0	0	0	0.65396812643521796	0.29697417978497997	0.27110800997885198	0	0	0.219266901181153	0.60954356586592595	0	0	0	0	0	0	0	0	0.172972394903292	0	0	0.10590714970182701	0.115739795826758
ENSMUSG00000098641	0	106074398197411	0.95217609113183399	0	0.99899341375218798	0	0	0	0	100035151745796	0	0	0	0	1.4754e+16	0	0	0	0.19639057743649599	0	0	0.54579499767641504	0.234725181721402	0	0	0.16377713400103799	553486908034786	0	0.34006368927990899	0.65396812643521796	0.29697417978497997	1.08443e+16	0.21932686318831501	0	0.65780070354345799	0	0	0	0	0	0	0	0	0.113262243967234	0	0	0.77398396914846801	0.21181429940365401	0
ENSMUSG00000098925	0	0	0.476088045565917	115323688964982	0.99899341375218798	0	0.37682384295398702	0	0	0	0.65223857235511595	0	0	0.77439935712708297	1.4754e+16	0	0	119023096103189	0	0.41500467611646602	0.29249186217573803	0.27289749883820702	0	0.28783706391504399	0.23403395800621299	0.109184756000692	553486908034786	0	0.51009553391986395	0.65396812643521796	1.78185e+16	2.16886e+16	0.65798058956494399	0	175413520944922	0.60954356586592595	0	0	0	0	0	0	0.13488977501629201	0	864861974516458	0	0.386991984574234	0.21181429940365401	0.34721938748027498
ENSMUSG00000080616	0	0	0	0	0	0	0	0	0	0	0	0	0	0	0	0	0	0	0	0	0	0	0	0	0	0	0	0	0	0	0	0	0	0	0	0	0	0	0	0	0	0	0	0	0	0	0	0	0
ENSMUSG00000064776	0	0	0.476088045565917	0	0	0	0.37682384295398702	0.73655533508319404	0	0	0	0	0.49985744045754599	0.77439935712708297	0	0.51273998344798299	0	0	0.19639057743649599	0.83000935223293204	0	0	0	0	0.11701697900310699	0	553486908034786	0.225160910499873	0.85015922319977399	0.43597875095681199	0.59394835956995995	0.81332402993655595	0	0.20362128999117499	0	0.60954356586592595	0	0	0	0	0	0.39196120318399802	0	0	0	0	0	0.42362859880730802	0.115739795826758
ENSMUSG00000064400	0	0	0	0	0	0	0	0	0	0	0	0	0	0	0	0	0	0	0	0	0	0	0	0	0	0	0	0	0	0	0	0	0	0	0	0	0	0	0	0	0	0	0	0	0	0	0	0	0
ENSMUSG00000065883	0	0	0	0	0.99899341375218798	0	0	0	0	0	0	0	0	0.77439935712708297	0	0	0	0.59511548051594498	0	0.41500467611646602	0	0	0.234725181721402	0	468067916012427	545923780003459	276743454017393	0	0	0.65396812643521796	0.29697417978497997	1.08443e+16	0	0	0	0.40636237724395102	0	0	0	0	0	0	0.26977955003258303	0	0	0	0.386991984574234	0.10590714970182701	0.115739795826758
[truncated: 917 more columns]

## Sheet: Mm RF00012 RNAseq
Gene	ENCFF834WRE	ENCFF810MMJ	ENCFF867HND	ENCFF646JUX	ENCFF167NXN	ENCFF959ZAX	ENCFF479HKB	ENCFF638TAT	ENCFF744XBD	ENCFF241GLU	ENCFF262CIY	ENCFF599OTY	ENCFF099UUS	ENCFF671GFL	ENCFF771GDS	ENCFF798JOI	ENCFF676BDY	ENCFF739QUZ	ENCFF327YJQ	ENCFF503BOB	ENCFF781WVF	ENCFF576MIX	ENCFF453JXA	ENCFF910RNP	ENCFF249ZZI	ENCFF956HCY	ENCFF251LNG	ENCFF913XMQ	ENCFF500GLW	ENCFF143NRY	ENCFF059FUK	ENCFF237SXT	ENCFF421QJA	ENCFF786VDJ	ENCFF136TII	ENCFF642EVR	ENCFF063LXW	ENCFF093YSD	ENCFF282QML	ENCFF874AXO	ENCFF405TRT	ENCFF985XAR	ENCFF070OPW	ENCFF300QQW	ENCFF360NRX	ENCFF635VBU	ENCFF839UKS	ENCFF367OPA	ENCFF060NTC
ENSMUSG00000098425	0.14792446133598078	0.0	0.9214599383724399	0.062293568978150395	0.9875388779366603	0.0	0.2997813367649535	0.8493079255866265	0.11387860810086542	0.12452287798505886	0.0	0.0	0.20592502909252697	0.7956435876585519	0.0	0.45668239419088796	0.0	0.21281824308557454	0.09147215658353046	0.6353825004442336	0.26379953392668637	0.3812732846597469	1.39377e+16	0.2459522488578697	0.4633198790723069	0.216036067779753	0.24335869870703183	0.33684211055807944	1.05299e+16	0.332630013558312	0.10178948004823885	0.4469420567727111	0.7120662397587773	0.0	0.11172580989483477	0.0	0.43149366334306416	0.11829684032040141	0.24496931348535056	0.5899278797946811	0.0	1360807093988890	0.10037305738551844	0.13308409907535082	0.1441171609245118	0.43382726682569367	0.1136790368607626	0.11098677839458812	0.10748393044837821
ENSMUSG00000080616	0.0	0.0	0.0	0.0	0.0	0.0	0.0	0.0	0.0	0.0	0.0	0.0	0.0	0.0	0.0	0.0	0.0	0.0	0.0	0.0	0.0	0.0	0.0	0.0	0.0	0.0	0.0	0.0	0.0	0.0	0.0	0.0	0.0	0.0	0.0	0.0	0.0	0.0	0.0	0.0	0.2141589388634284	0.0	0.0	0.0	0.0	0.0	0.0	0.0	0.0
ENSMUSG00000105025	0.0	0.0	0.0	0.24917427591260158	0.0	0.0	0.07494533419123837	0.318490472094985	0.0	0.06226143899252943	0.150536002630707	0.08059288410510175	0.0	0.1136633696655074	0.0	0.0	0.41784297577465007	0.0	0.0	0.0	0.0	0.1270910948865823	0.0	0.12297612442893485	0.23165993953615344	0.0	0.12167934935351592	0.0	0.06581190426028549	0.22175334237220803	0.10178948004823885	0.0	0.0	0.11365879143487817	0.0	0.12478562120403716	0.10787341583576604	0.11829684032040141	0.12248465674267528	0.06554754219940902	0.0	0.34020177349722425	0.0	0.0	0.0	0.0	0.0	0.11098677839458812	0.0
ENSMUSG00000064776	0.0	0.0	0.0	0.1868807069344512	0.12344235974208254	0.0	0.0	0.0	0.0	0.0	0.0	0.0	0.0	0.1136633696655074	0.0	0.0	0.0	0.10640912154278727	0.0	0.10589708340737225	0.0	0.0	0.0	0.12297612442893485	0.0	0.0	0.0	0.0	0.06581190426028549	0.0	0.10178948004823885	0.0	0.0	0.0	0.22345161978966954	0.0	0.0	0.0	0.0	0.0	0.12409209541619216	0.0	0.20074611477103688	0.0	0.0	0.0	0.0	0.0	0.0
ENSMUSG00000065629	0.0	0.0	0.0	0.0	0.0	0.0	0.0	0.0	0.0	0.0	0.0	0.0	0.0	0.0	0.0	0.0	0.0	0.0	0.0	0.0	0.0	0.0	0.0	0.0	0.0	0.0	0.0	0.0	0.0	0.0	0.0	0.0	0.0	0.0	0.0	0.0	0.0	0.0	0.0	0.0	0.0	0.0	0.0	0.0	0.0	0.0	0.0	0.0	0.0
ENSMUSG00000104856	1.1834e+16	0.9193594953417816	409537750387751	0.6852292587596543	1357865957162900	1.19275e+16	2.92287e+16	6582136423296350	1138786081008650	1.30749e+16	2709648047352720	2256600754942840	1.02963e+16	2.04594e+16	2.40362e+16	3.0141e+16	1.04461e+16	1.27691e+16	1.09767e+16	1.37666e+16	290179487319355	1.52509e+16	7933771539222390	1.47571e+16	1.1583e+16	1.40423e+16	0.7300760961210956	0.6736842211161589	2.04017e+16	2.10666e+16	0.610736880289433	3.27758e+16	1.18678e+16	1.02293e+16	0.9496693841060956	1.49743e+16	3128329059237210	1.30127e+16	0.4899386269707011	1.96643e+16	0.49636838166476865	1.70101e+16	0.8029844590841475	0.6654204953767541	0.4323514827735353	1.08457e+16	0.2273580737215252	2.44171e+16	2364646469864320
ENSMUSG00000106147	0.29863995024433854	1.45834e+16	3203860184047570	0.4401687091003269	0.24921382061137418	0.3283646693291534	0.5295665595211089	2893455892711980	0.22990586918476605	0.25139524423398674	0.15195615359892117	0.7321787489925754	0.4157354360924601	0.5736783280287402	0.8087662193811187	0.46099071866438696	0.0	0.32223894353995014	0.36934040582784	2458610587410780	0.7988646263251541	0.5773053036593337	1.73159e+16	0.4965451061847558	0.233845410663853	1.09037e+16	0.6141363387182172	0.11333995543935381	1195789883068960	0.33576803255414517	0.20549951632380292	0.30077232751371125	1078175768691350	0.11473104418426382	0.3947293943926002	0.0	1.08891e+16	0.8358899377356667	0.37092051711696955	0.39699549143415647	0.0	1.20194e+16	0.709239811148616	0.40301882833195857	0.2909535135645804	1.0948e+16	0.2295029612094641	0.8962705877902587	0.4339917191689234
ENSMUSG00000064400	0.0	0.0	0.10238443759693777	0.0	0.0	0.0	0.0	0.10616349069832831	0.0	0.0	0.0	0.0	0.0	0.1136633696655074	0.0	0.0	0.0	0.0	0.0	0.0	0.0	0.0	0.10721312890841078	0.0	0.0	0.0	0.0	0.0	0.0	0.11087667118610402	0.0	0.0	0.0	0.0	0.055862904947417386	0.0	0.10787341583576604	0.0	0.0	0.0	0.0	0.05670029558287071	0.0	0.0	0.0	0.0	0.0	0.0	0.0
ENSMUSG00000098641	0.0	0.0	0.20476887519387554	0.0	0.0	0.0	0.22483600257371514	0.42465396279331324	0.11387860810086542	0.0	0.0	0.322371536420407	0.10296251454626348	0.2273267393310148	0.4807245939498986	0.0	0.0	0.0	0.0	0.0	0.5275990678533727	0.06354554744329115	0.21442625781682156	0.2459522488578697	0.0	0.0	0.0	0.0	0.0	0.11087667118610402	0.2035789600964777	0.14898068559090372	0.0	0.0	0.0	0.12478562120403716	0.3236202475072981	0.11829684032040141	0.0	0.13109508439881803	0.24818419083238433	0.17010088674861212	0.0	0.0	0.0	0.0	0.1136790368607626	0.0	0.0
ENSMUSG00000077403	0.0	0.1479270165437152	0.0	0.0	0.2780701577347965	0.0	0.08441211324697374	0.11957361583916978	0.0	0.1402520836252768	0.33910215329443466	0.0	0.0	0.1280208479390452	0.0	0.10287371827036845	0.0	0.0	0.0	0.0	0.0	0.0	0.0	0.0	0.26092224768808864	0.0	0.0	0.0	0.0	0.0	0.0	0.16779929850764944	0.2673371496638216	0.0	0.0629192718881438	0.14054801546138923	0.12149953152028385	0.2664791981954306	0.0	0.073827231740387	0.0	0.0	0.0	0.14989472211644775	0.0	0.0	0.0	0.12500616092864136	0.12106084797869968
ENSMUSG00000098925	0.44377338400794225	0.13133707076311166	0.20476887519387554	0.062293568978150395	0.12344235974208254	0.5421597344063902	1.49891e+16	127396188837994	0.569393040504327	0.37356863395517653	0.602144010522828	1.1283e+16	0.30888754363879045	0.4546534786620296	1.28193e+16	1.55272e+16	0.31338223183098757	0.3192273646283618	0.45736078291765236	0.5294854170368614	0.5275990678533727	0.6990010218762026	2.78754e+16	0.7378567465736091	0.4633198790723069	0.216036067779753	0.12167934935351592	0.8982456281548787	0.46068332982199844	0.55438335593052	0.8143158403859108	1.34083e+16	0.23735541325292575	0.11365879143487817	0.2793145247370869	0.37435686361211146	1.07873e+16	0.23659368064080283	0.7349079404560518	0.7210229641934991	0.24818419083238433	1020605320491670	0.3011191721565553	0.26616819815070164	0.5764686436980472	0.0	0.1136790368607626	0.22197355678917624	0.21496786089675643
ENSMUSG00000065883	0.0	0.0	0.0	0.06258602704847036	0.0	0.0	0.07529719022030522	0.0	0.0	0.06255374621784646	0.0	0.16194250890602607	0.2068918132666703	0.11419700050900744	0.0	0.1835305771959625	0.10495116997156703	0.0	0.09190160332805408	0.10639425281304067	0.0	0.12768776669356155	0.10771647693145496	0.0	0.0	0.10852516080954729	0.24450122780894282	0.0	0.06612088033662486	0.0	0.0	0.14968012542935866	0.0	0.0	0.0	0.0	0.0	0.0	0.0	0.0	0.0	0.0	0.0	0.0	0.0	0.0	0.0	0.0	0.0
[truncated: 79 more columns]

## Sheet: Mm RF00015 CAGE
	accessory_axillary_lymph_node_adult.CNhs10475.1063-29H9	adrenal_gland_adult.CNhs10508.49-24D7	adrenal_gland_embryo_E14.CNhs11038.406-44C5	adrenal_gland_embryo_E16.CNhs11004.1254-43D6	adrenal_gland_embryo_E17.CNhs11043.1263-45I1	adrenal_gland_embryo_E18.CNhs11026.1262-18F5	adrenal_gland_neonate_N00.CNhs11191.1311-23C1	adrenal_gland_neonate_N25.CNhs11223.1377-27I3	amnion_adult_pregnant_day17.5.CNhs10488.583-22A8	aorta_adult.CNhs10498.46-23H1	Astrocytes_donor1.CNhs11915.11710-123B9	bone_(os_femoris)_adult.CNhs10483.56-12G2	bone_(os_femoris)_neonate_N02.CNhs11227.1985-43F5	bone_(os_femoris)_neonate_N16.CNhs11225.1525-43A6	bone_(os_femoris)_neonate_N20.CNhs11195.1350-25C3	CD326+_enterocyte_pool1.CNhs13542.11848-124I3	CD326+_enterocyte_pool2.CNhs13197.11849-124I4	CD326++_enterocyte_isolated_from_mice_treated_with_RANKL_day03_pool2.CNhs13210.11853-124I8	CD41+_megakaryocyte_cancer_donor1.CNhs13079.11774-124A1	CD41+_megakaryocyte_cancer_donor2.CNhs13213.11776-124A3	CD41+_megakaryocyte_cancer_donor3.CNhs13506.11778-124A5	CD41+_megakaryocyte_control_donor1.CNhs13212.11775-124A2	CD41+_megakaryocyte_control_donor2.CNhs13214.11777-124A4	CD41+_megakaryocyte_control_donor3.CNhs13201.11779-124A6	CD4+CD25+_regulatory_T_cells_antiCD3_CD28_stimulation_06hr_pool1_(BalbcA).CNhs14158.11943-126A8	CD4+CD25+_regulatory_T_cells_antiCD3_CD28_stimulation_06hr_pool1_(C57BL_6J).CNhs14159.11944-126A9	CD4+CD25+_regulatory_T_cells_PMA_and_ionomycin_stimulation_02hr_pool1_(BalbcA).CNhs14160.11946-126B2	CD4+CD25+_regulatory_T_cells_PMA_and_ionomycin_stimulation_02hr_pool1_(C57BL_6J).CNhs14142.11945-126B1	CD4+CD25+_regulatory_T_cells_pool1_(C57BL_6J).CNhs13913.11814-124E5	CD4+CD25+_regulatory_T_cells_pool2_(Balb_cAJcl).CNhs13221.11818-124E9	CD4+CD25-CD44-_naive_conventional_T_cells_antiCD3_CD28_stimulation_06hr_pool1_(C57BL_6J).CNhs13218.11815-124E6	CD4+CD25-CD44-_naive_conventional_T_cells_antiCD3_CD28_stimulation_06hr_pool2_(Balb_cAJcl).CNhs13225.11819-124F1	CD4+CD25-CD44-_naive_conventional_T_cells_PMA_and_ionomycin_stimulation_02hr_pool1_(C57BL_6J).CNhs13219.11816-124E7	CD4+CD25-CD44-_naive_conventional_T_cells_PMA_and_ionomycin_stimulation_02hr_pool2_(Balb_cAJcl).CNhs13226.11820-124F2	CD4+CD25-CD44-_naive_conventional_T_cells_pool1_(C57BL_6J).CNhs13217.11813-124E4	CD4+CD25-CD44-_naive_conventional_T_cells_pool2_(Balb_cAJcl).CNhs13220.11817-124E8	cecum_adult.CNhs10467.37-13H4	cerebellar_granule_cells_embryo_E13_biol_rep2_(E13R2).CNhs14144.13533-145G5	cerebellar_granule_cells_embryo_E13_biol_rep3_(E13R3).CNhs14146.13534-145G6	cerebellar_granule_cells_embryo_E15_biol_rep1_(E15R1).CNhs14162.13535-145G7	cerebellar_granule_cells_embryo_E15_biol_rep2_(E15R2).CNhs14163.13536-145G8	cerebellar_granule_cells_embryo_E15_biol_rep3_(E15R3).CNhs14164.13537-145G9	cerebellar_granule_cells_embryo_E18_biol_rep1_(E18R1).CNhs14165.13538-145H1	cerebellar_granule_cells_embryo_E18_biol_rep2_(E18R2).CNhs14166.13539-145H2	cerebellar_granule_cells_embryo_E18_biol_rep3_(E13R3).CNhs14167.13540-145H3	cerebellum_adult.CNhs10494.15-8B2	cerebellum_embryo_E11_biol_rep1_(E11R1).CNhs12956.10114-102E6	cerebellum_embryo_E11_biol_rep2_(E11R2).CNhs13002.10126-102F9	cerebellum_embryo_E11_biol_rep3_(E11R3).CNhs13014.10138-102H3
ENSMUSG00000088096	0	106074398197411	0.476088045565917	0	0	1.25532e+16	0	0.73655533508319404	0	2.0007e+16	0	0	0.49985744045754599	0	0	2.5637e+16	1.9862e+16	2.38046e+16	6.2845e+16	24900280566988	4.97236e+16	3.82056e+16	4.92923e+16	6.33242e+16	1.24506e+16	122286926720775	7.88719e+16	8.55611e+16	6.12115e+16	479576626052493	2.67277e+16	4.33773e+16	4.16721e+16	1.62897e+16	3.50827e+16	5.68907e+16	0	0	6.11496e+16	2.14272e+16	6.69007e+16	7.0553e+16	7.28405e+16	9.74055e+16	8.90808e+16	0.45523189950058301	0.77398396914846801	1.60979e+16	1.49304e+16
ENSMUSG00000084557	0	0	0	0	0	0	0	0	0	0	0	0	0	0	0	0	0	0	0	0	0	0	0	0	234033958006212	545923780003459	0	0	0	0	0	0.27110800997885198	0	0	0	0	0	0	0	0	0	0	0	0	864861974516458	0	0	0	0
ENSMUSG00000065630	0	0	0	0	0	0	0	0	0	0	0	0	0	0	0	0	0	0	0	0	0	0	0	0.57567412783008798	0	0	0	0	0	0	0	0	0.21932686318831501	0	0	0	0	0	0	0	0	0	0	0	0	0	0	0.10590714970182701	0
ENSMUSG00000084451	0	0	0	0	0	0	0	0	0	0	0	0	0	0	0	0	0.33103378305869102	0.59511548051594498	2.74947e+16	0	0.87747558652721502	1.09159e+16	2.11253e+16	0.28783706391504399	13105901648348	1.47399e+16	113464816147131	0.67548273149961902	0.85015922319977399	152592562834884	0.59394835956995995	0.27110800997885198	0.65798058956494399	0.61086386997352604	1.09633e+16	1.21909e+16	0	0	0	0	0.60818801484880303	1.56784e+16	134889775016292	0.56631121983617205	0.51891718470987502	0	0	148270009582558	3.58793e+16
ENSMUSG00000084661	0	0	0	0	0	0	0	0	0	0	0	0	0	0	1.4754e+16	0	0.66206756611738204	119023096103189	0.58917173230948705	12450140283494	0.58498372435147705	1.09159e+16	117362590860701	25905335752354	0.23403395800621299	0.49133140200311398	0.41511518102608902	0.225160910499873	0.85015922319977399	283386188121928	0.59394835956995995	1.08443e+16	2.4126e+16	0.61086386997352604	0.65780070354345799	0.81272475448790205	0	0	0	0	1.21638e+16	117588360955199	0.40466932504887498	0.339786731901703	0.25945859235493701	0	0	0.635442898210963	0.115739795826758
ENSMUSG00000089416	0	0	0	0	0	0	0	0	0	0	0	0	0	0	0	0	0	0	0	0	0	0	0	0	0	0	0	0	0	0	0	0	0	0	0	0.20318118862197501	0	0	0	0	0	0	0	0	0	0	0	0	0
ENSMUSG00000065193	0	0	0	115323688964982	0	0	0	0	0	0	3.91343e+16	0	0	0	0	5.64014e+16	5.62757e+16	5.35604e+16	1.31582e+16	4.56505e+16	4.09489e+16	3.82056e+16	7.98066e+16	112256454926867	4.30622e+16	376687408202387	293348061258436	607934458349657	3.57067e+16	104634900229635	4.15764e+16	8.13324e+16	767644021159101	107919283695323	6.13947e+16	9.7527e+16	0	0	0	2.14272e+16	2.43275e+16	2.35177e+16	4.72114e+16	4.1907e+16	1.81621e+16	0	154796793829694	121793222157101	152776530491321
ENSMUSG00000084493	0	106074398197411	0	0	0	0	0	0	0	2.0007e+16	0	0	0	0	0	0.51273998344798299	0.33103378305869102	0	0.19639057743649599	0	0	0.54579499767641504	0.234725181721402	0.28783706391504399	0.14042037480372799	0.43673902400276798	0.193720417812175	0	0.68012737855981897	0.21798937547840599	0.29697417978497997	0	0	0	0.43853380236230499	0.20318118862197501	0	0	0	0	0.60818801484880303	0	0	0.226524487934469	864861974516458	0	0	0.317721449105481	0.34721938748027498
ENSMUSG00000064587	0	0	0	0	0	2.51065e+16	0	0	0	0	0.65223857235511595	0	0	0	0	4.10192e+16	1.65517e+16	178534644154783	3.73142e+16	2.90503e+16	175495117305443	1.36449e+16	2.8167e+16	6.62025e+16	2.59778e+16	2.94799e+16	2.37999e+16	2.25161e+16	170031844639955	3.05185e+16	14848708989249	1.08443e+16	15352880423182	2.23983e+16	219266901181153	2.64136e+16	0	0	0	107135950726937	2.43275e+16	1.95981e+16	1.61868e+16	1.92546e+16	147026535667798	0	11609759537227	5.50717e+16	636568877047171
ENSMUSG00000084581	0.224773347998243	0	0	0	0	0	0	0	0	0	0	0	0	0	0	0	0	0	0.58917173230948705	0.41500467611646602	0.58498372435147705	0.27289749883820702	0	0.57567412783008798	0.58508489501553396	0.60051615800380598	0.35976649022261098	0.90064364199949098	0.34006368927990899	0.43597875095681199	0	0.81332402993655595	0.65798058956494399	0.81448515996470106	0.43853380236230499	0.40636237724395102	0	0	0	0	0	0.78392240636799604	0.67444887508145801	0.113262243967234	0.25945859235493701	0	0	2.11814e+16	1.38888e+16
ENSMUSG00000065811	0	0	0	0	0	0	0	0.73655533508319404	0	0	0	0	0	0	0	0	0	0	0.19639057743649599	0	0	0	0.234725181721402	0.28783706391504399	234033958006212	0	0.110697381606957	0.225160910499873	0	0.21798937547840599	0	0.27110800997885198	0	0.20362128999117499	0	0	0	0	0	0	0	0	0	0	0	0	0	0.317721449105481	0.34721938748027498
ENSMUSG00000084425	0	0	0	0	0	0	0	0	0	0	0	0	0	0	0	0	0	0	0	0	0	0	0	0	0	0	0	0	0	0	0	0	0	0	0	0	0	0	0	0	0	0	0	0.113262243967234	0	0	0	0	0
ENSMUSG00000064582	0	0	0	0	0	0	0	0	0	0	0	0	0	0	0	0	0	0	0	0	0	0	0	0	0	0	0	0.225160910499873	0	0	0	0	0	0	0	0	0	0	0	0	0	0	0	0	0	0	0	0.10590714970182701	0
ENSMUSG00000084583	0	106074398197411	0	0	0	0	0	0	0.99859434885436904	0	0	0	0	0.77439935712708297	2.95081e+16	0	0	0	0	0	0	0	0.234725181721402	0	0	0	0	0.225160910499873	0.17003184463995499	0	0	0.27110800997885198	0	0	0	0	0	0	0	0	0	0	0	0	0	0	0	0	0
ENSMUSG00000084748	0	0	0	0	0	0	0	0	0	0	0	0	0	0	0	102547996689597	0.99310134917607396	0.59511548051594498	1.57112e+16	0	0.87747558652721502	0.54579499767641504	187780145377122	25905335752354	1.12336e+16	120103231600761	0.58116125343652503	0.45032182099974599	1.02019e+16	174391500382725	0.29697417978497997	0	0.21932686318831501	0	0.87706760472461098	0.60954356586592595	0	0	0	0	0.60818801484880303	0	134889775016292	0.906097951737875	0.43243098725822898	0	0	2.01224e+16	1.96758e+16
ENSMUSG00000084675	0	0	0	0	0	0	0	0	0	0	0	0	0	0	0	0	0	0	0	0	0	0	0	0.28783706391504399	936135832024854	545923780003459	276743454017393	0.225160910499873	0	0	0	0	0	0	0	0	0	0	0	0	0.60818801484880303	0	0	0	0	0	0	0.21181429940365401	0.69443877496055095
ENSMUSG00000084589	0	0	0	0	0	0	0	0	0	100035151745796	1.30448e+16	0	0	0	0	2.05096e+16	331033783058691	2.97558e+16	7.85562e+16	2.07502e+16	233993489740591	1.63738e+16	3.99033e+16	8.63511e+16	2.0829e+16	1.58318e+16	146674030629218	4.72838e+16	2.72051e+16	6.32169e+16	3.56369e+16	3.79551e+16	5.04452e+16	610863869973526	2.6312e+16	467316733830544	0	0	0	0	182456404454641	0.78392240636799604	3.23735e+16	181219590347575	0.86486197451645797	0	0.386991984574234	8.68439e+16	914344387031392
ENSMUSG00000075837	0	0	0	0	0	1.25532e+16	0	0	0	0	0	0.97310156937190795	0	0	0	0.51273998344798299	0.99310134917607396	0	4.32059e+16	12450140283494	1.46246e+16	1.63738e+16	187780145377122	3.74188e+16	13105901648348	0.92807042600588197	0.857904707453918	292709183649835	2.04038e+16	261587250574087	0.89092253935493904	1.62665e+16	15352880423182	1.83259e+16	1.09633e+16	2.23499e+16	0	0	0	0	0.60818801484880303	117588360955199	175356707521179	1.47241e+16	0.51891718470987502	0	0	3.91856e+16	3.47219e+16
ENSMUSG00000084560	0	0	0	0	0	0	0	0	0	0	0	0	0	0	0	0	0.33103378305869102	0	0.19639057743649599	0	0.29249186217573803	0.27289749883820702	0.234725181721402	0	0.14042037480372799	545923780003459	0	0.225160910499873	0.34006368927990899	0.21798937547840599	0	0.54221601995770397	0.21932686318831501	0.61086386997352604	0.219266901181153	0.40636237724395102	0	0	0	0	0	0.39196120318399802	0.13488977501629201	0	864861974516458	0	0	0.21181429940365401	0.115739795826758
ENSMUSG00000084665	0	106074398197411	0	115323688964982	0	376597055637149	0	0.73655533508319404	0	3.00105e+16	0	0	0.49985744045754599	0	2.95081e+16	6.66562e+16	1.12551e+16	1.07121e+16	3.26008e+16	8.30009e+16	9.94472e+16	2.23776e+16	2.01864e+16	4.34634e+16	2.48544e+16	2.52217e+16	1.85972e+16	7.88063e+16	1.02019e+16	2.79026e+16	130668639105391	149109405488369	1.71075e+16	124208986894617	199532880074849	1.97086e+16	0	181949248426574	6.11496e+16	1.1785e+16	1.52047e+16	1.72463e+16	1.90195e+16	1.69893e+16	1.55675e+16	1.3657e+16	23219519074454	2.7324e+16	3.14812e+16
ENSMUSG00000084440	0	212148796394822	0.476088045565917	0	0	1.25532e+16	0	0	0	0	0.65223857235511595	0	0.49985744045754599	0	1.4754e+16	8.20384e+16	4.96551e+16	2.97558e+16	1.6104e+16	5.81007e+16	5.84984e+16	6.82244e+16	8.45011e+16	1.81337e+16	6.95081e+16	709700914004498	5.09208e+16	117083673459934	9.18172e+16	1504126690801	4.75159e+16	8.67546e+16	109663431594157	5.49777e+16	7.01654e+16	7.72089e+16	0	181949248426574	6.11496e+16	0	4.25732e+16	3.52765e+16	7.14916e+16	4.98354e+16	4.67025e+16	0	154796793829694	2.11814e+16	189813265155884
ENSMUSG00000064606	0	0	0	0	0	0	0	0	0	0	0	0	0	0	0	0	0	0.59511548051594498	0	0	0.29249186217573803	0	0.234725181721402	0.28783706391504399	0.28084074960745598	0.65510853600415198	0.304417799419132	0.67548273149961902	0.34006368927990899	0.21798937547840599	0.29697417978497997	0	0.87730745275325805	0.40724257998234997	0.219266901181153	0.40636237724395102	0	0	0	0	0.60818801484880303	0	0.13488977501629201	0.113262243967234	864861974516458	0	0	0.317721449105481	0.231479591653517
ENSMUSG00000084555	0	0	0	0	0	0	0	0	0	0	0	0	0	0	0	0	0	0	0	0	0	0.27289749883820702	0	0	0	0	0	0	0	0	0	0	0	0	0	0	0	0	0	0	0	0	0	0	0	0	0	0	0
ENSMUSG00000064419	0	0	0	0	0.99899341375218798	1.25532e+16	0	0	0	0	0	0.97310156937190795	0	0	0	0	0	0	1.37473e+16	0	0.58498372435147705	0.54579499767641504	0.234725181721402	0.28783706391504399	0.23403395800621299	0.49133140200311398	0.33209214482087102	0.225160910499873	0.68012737855981897	0.65396812643521796	0.29697417978497997	0	0.65798058956494399	0	0	101590594310988	0	0	0	0	0	0.39196120318399802	0	0	0.172972394903292	0	0	105907149701827	1.38888e+16
ENSMUSG00000096243	0	137896717656634	4.76088e+16	9.2259e+16	7.99195e+16	2.76171e+16	452188611544784	4.41933e+16	8.98735e+16	9.00316e+16	100444740142688	4.86551e+16	1.99943e+16	4.6464e+16	5.90162e+16	4.30702e+16	8.60688e+16	7.67699e+16	4.33827e+16	7.55309e+16	1.38934e+16	1.61282e+16	201159480735242	2.98199e+16	2.58186e+16	2.90322e+16	2.31966e+16	8.12831e+16	1.0865e+16	1.78969e+16	1.09583e+16	8.51279e+16	151335535599937	9.32586e+16	1.53706e+16	1.61732e+16	1.16798e+16	3.63898e+16	122299229563145	8.78515e+16	202526608944651	241840062364527	2.13935e+16	2.00474e+16	1.77383e+16	3.64186e+16	1.16098e+16	2.65509e+16	3.42821e+16
ENSMUSG00000094377	0	0	142826413669775	115323688964982	0.99899341375218798	1.25532e+16	0	0	0.99859434885436904	100035151745796	11088055730037	0	0.49985744045754599	0.77439935712708297	0	2.05096e+16	0.66206756611738204	178534644154783	3.53503e+16	3.73504e+16	2.92492e+16	5.45795e+16	9.15428e+16	2.01486e+16	1.68504e+16	1.58318e+16	1.52209e+16	1.1258e+16	2.04038e+16	0.43597875095681199	1.1879e+16	189775606985196	350922981101303	1.62897e+16	131560140708692	243817426346371	0	0	0	0	2.43275e+16	1.56784e+16	134889775016292	1.58567e+16	0.77837577706481198	0	0.77398396914846801	614261468270597	694438774960551
ENSMUSG00000084469	0	0	0	0	0	0	0	0	0	0	0	0	0	0	0	0	0.66206756611738204	0.59511548051594498	216029635180145	12450140283494	175495117305443	0.54579499767641504	140835109032841	25905335752354	1.07656e+16	0.92807042600588197	0.857904707453918	180128728399898	170031844639955	217989375478406	0.29697417978497997	1.08443e+16	219326863188315	1.22173e+16	0.65780070354345799	0.81272475448790205	0	0	0	0	0.60818801484880303	117588360955199	0.67444887508145801	0.679573463803406	0.69188957961316599	0	0	2.11814e+16	2.66202e+16
ENSMUSG00000092888	0	106074398197411	0	0	0.99899341375218798	0	0	0.73655533508319404	0	0	0.65223857235511595	0	0	0	0	0.51273998344798299	0.33103378305869102	0	216029635180145	0	0.58498372435147705	2.18318e+16	117362590860701	115134825566018	1.63824e+16	1.52859e+16	121767119767653	0.67548273149961902	1.02019e+16	392380875861131	29697417978498	243997208980967	2.85125e+16	2.23983e+16	1.53487e+16	0.60954356586592595	0	0	0	0	0.60818801484880303	0.78392240636799604	0.94422842511404104	1.01936e+16	0.86486197451645797	1.3657e+16	0	3.07131e+16	3.47219e+16
ENSMUSG00000088409	0	0	0	0	0	0	0	0	0	100035151745796	0	0	0.49985744045754599	0	0	0	0.99310134917607396	0	1.17834e+16	0	0.29249186217573803	1.91028e+16	0.234725181721402	143918531957522	0.81911885302174703	0.98266280400622796	0.52581256263304599	180128728399898	1.02019e+16	0.87195750191362398	0.89092253935493904	189775606985196	0.87730745275325805	0.81448515996470106	0.65780070354345799	142226832035383	0	0	0	0	0	0.39196120318399802	0.53955910006516605	1.13262e+16	0.69188957961316599	0	0	0.74135004791279002	150461734574786
ENSMUSG00000064664	0	0	0	0	0	0	0	0	0	0	0	0	0	0.77439935712708297	0	0.51273998344798299	0	119023096103189	235668692923795	0	0.87747558652721502	327476998605849	234725181721402	460539302264071	170844789344536	1.63777e+16	1.60511e+16	135096546299924	170031844639955	217989375478406	0.89092253935493904	0.81332402993655595	0.65798058956494399	0.61086386997352604	1.53487e+16	142226832035383	0	0	0	0	1.21638e+16	0.78392240636799604	0.53955910006516605	215198263537745	242161352864608	0	0	4.02447e+16	4.74533e+16
ENSMUSG00000098940	0	0	0	115323688964982	0	1.25532e+16	0	0	0	2.0007e+16	0	0	0	0.77439935712708297	1.4754e+16	0	0.33103378305869102	119023096103189	4.32059e+16	1.66002e+16	175495117305443	0	117362590860701	3.74188e+16	2.0829e+16	223828749801419	1.35604e+16	1.1258e+16	170031844639955	0.65396812643521796	1.1879e+16	1.62665e+16	0.65798058956494399	1.22173e+16	1.09633e+16	0.40636237724395102	0	0	0	0	0.60818801484880303	0.39196120318399802	175356707521179	1.01936e+16	0.77837577706481198	0	0	4.97764e+16	4.28237e+16
ENSMUSG00000093137	0	0	0	0	0	0	0	0	0	0	0	0	0	0	0	0	0	0	0	0	0	0.27289749883820702	0	0	936135832024854	0	553486908034786	0.225160910499873	0	0	0	0	0	0	0.219266901181153	0	0	0	0	0	0.60818801484880303	0	0.13488977501629201	0	0.25945859235493701	0	0	0.10590714970182701	0.115739795826758
ENSMUSG00000084725	0	106074398197411	0	0	0	0	0	0	0	0	0	0	0	0	0	0	0	0	216029635180145	0.41500467611646602	0.58498372435147705	1.63738e+16	0.469450363442805	0.86351119174513302	1.17017e+16	0.65510853600415198	0.691858635043482	0.67548273149961902	0.85015922319977399	0.21798937547840599	0	0	0.21932686318831501	0	0.65780070354345799	0.20318118862197501	0	0	0	0	0	0	0.13488977501629201	2.60503e+16	0.69188957961316599	0	0.386991984574234	11649786467201	115739795826758
ENSMUSG00000093025	0	0	0	0	0	0	0	0	0	0	0	0	0	0	0	0	0.99310134917607396	0	1.76752e+16	0.41500467611646602	0.29249186217573803	0.54579499767641504	0.704175545164207	143918531957522	0.39785772861056301	0.27296189000172999	0.49813821723130702	0	0	0	0.59394835956995995	0.54221601995770397	0.43865372637662903	0.40724257998234997	0.65780070354345799	0.40636237724395102	0	0	0	0	0	0.78392240636799604	0.26977955003258303	0.113262243967234	0.172972394903292	0	0	0.52953574850913498	2.19906e+16
ENSMUSG00000084703	0.224773347998243	0	0	0	0	0	0	0	0	0	0	0	0	0	0	102547996689597	0.33103378305869102	0	1.96391e+16	0	0	0.81869249651462195	0.469450363442805	287837063915044	1.02975e+16	0.81888567000518997	0.96860208906087497	0.225160910499873	0.34006368927990899	1.9619e+16	1.1879e+16	1.62665e+16	197394176869483	1.62897e+16	0.65780070354345799	182863069759778	0	0	0	0	182456404454641	0.78392240636799604	0.94422842511404104	0.906097951737875	112432056687139	0	0.77398396914846801	0.317721449105481	115739795826758
ENSMUSG00000084652	0	0	0	0	0	0	0	0	0	0	0	0	0	0	0	102547996689597	0.33103378305869102	0	1.17834e+16	0	0	0	0	0.86351119174513302	0.32764754120869899	0.16377713400103799	0.13837172700869599	0.225160910499873	0.34006368927990899	0.43597875095681199	0	0.27110800997885198	0.21932686318831501	0	0.219266901181153	0	0	0	0	0	0	0	121400797514662	0.339786731901703	0.86486197451645797	0	0	1.69451e+16	0.81017857078730904
ENSMUSG00000084659	0	0	0	0	0	0	0	0	0	0	0	0	0	0	0	0.51273998344798299	0	0	0.58917173230948705	0	0	0	0.234725181721402	0.86351119174513302	0.23403395800621299	0.16377713400103799	0.110697381606957	0	0.51009553391986395	0.43597875095681199	0	0.27110800997885198	0	0.40724257998234997	0.87706760472461098	0.60954356586592595	0	0	0	0	0	0	0	0.453048975868937	864861974516458	0	0.386991984574234	0.21181429940365401	0.69443877496055095
ENSMUSG00000084515	0	0	0	0	0	0	0	0	0	0	0.65223857235511595	0	0	0	0	0	0.33103378305869102	0	0.19639057743649599	0.41500467611646602	0	0	0.234725181721402	25905335752354	0.28084074960745598	0.21836951200138399	0.13837172700869599	0.67548273149961902	0.68012737855981897	217989375478406	0.29697417978497997	135554004989426	131596117912989	1.22173e+16	0.43853380236230499	1.62545e+16	0	0	6.11496e+16	107135950726937	0	0	0.53955910006516605	0.339786731901703	0.172972394903292	0	0	0.95316434731644395	0.81017857078730904
ENSMUSG00000089470	0	0	0	0	0	0	0	0	0	0	0	0	0	0	0	0	0	0	0	0	0	0	0	0	0	545923780003459	0	0	0	0	0	0	0	0	0	0	0	0	0	0	0	0	0	0	864861974516458	0	0	0	0
[truncated: 917 more columns]

## Sheet: Mm RF00015 RNAseq
Gene	ENCFF834WRE	ENCFF810MMJ	ENCFF867HND	ENCFF646JUX	ENCFF167NXN	ENCFF959ZAX	ENCFF479HKB	ENCFF638TAT	ENCFF744XBD	ENCFF241GLU	ENCFF262CIY	ENCFF599OTY	ENCFF099UUS	ENCFF671GFL	ENCFF771GDS	ENCFF798JOI	ENCFF676BDY	ENCFF739QUZ	ENCFF327YJQ	ENCFF503BOB	ENCFF781WVF	ENCFF576MIX	ENCFF453JXA	ENCFF910RNP	ENCFF249ZZI	ENCFF956HCY	ENCFF251LNG	ENCFF913XMQ	ENCFF500GLW	ENCFF143NRY	ENCFF059FUK	ENCFF237SXT	ENCFF421QJA	ENCFF786VDJ	ENCFF136TII	ENCFF642EVR	ENCFF063LXW	ENCFF093YSD	ENCFF282QML	ENCFF874AXO	ENCFF405TRT	ENCFF985XAR	ENCFF070OPW	ENCFF300QQW	ENCFF360NRX	ENCFF635VBU	ENCFF839UKS	ENCFF367OPA	ENCFF060NTC
ENSMUSG00000075837	0.4522262103699983	0.6022742816422691	0.15650192604103347	0.6665411880662093	0.0	0.0	0.11455929654946435	0.0	0.0	0.6661973972200649	0.23010503259265208	0.0	0.629542231797154	0.3474851586916941	0.0	0.0	0.4790271257987953	0.6506157717187565	0.13982172506339657	0.32374251213110944	0.4032364304307921	0.0	0.32776585123428437	0.0	0.0	0.9906796822471533	0.9299778843447288	0.17162907537959288	0.40239278604860274	0.0	0.31118498186175875	0.0	0.0	0.17373558119331378	0.08539044041962372	0.0	0.49467666404687	0.36165034040808436	0.18722654673523223	0.40077640087638655	0.0	0.0	0.46028216315359166	0.0	0.22029337455603942	0.663135965004989	0.17376652777287996	0.0	0.4928905953418487
ENSMUSG00000093025	0.0	0.0	0.0	0.0	0.0	0.0	0.0	0.0	0.0	0.0	0.0	0.0	0.0	0.0	0.0	0.0	0.0	0.0	0.0	0.0	0.0	0.0	0.0	0.0	0.0	0.0	0.0	0.0	0.0	0.0	0.0	0.0	0.0	0.0	0.0	0.0	0.0	0.0	0.0	0.0	0.0	0.0	0.0	0.2125372925531722	0.0	0.0	0.0	0.0	0.0
ENSMUSG00000084748	0.0	0.0	0.0	0.0	0.0	0.0	0.0	0.0	0.0	0.0	0.0	0.0	0.0	0.0	0.0	0.0	0.0	0.0	0.0	0.0	0.0	0.0	0.0	0.0	0.0	0.0	0.0	0.0	0.0	0.0	0.0	0.0	0.0	0.0	0.0	0.0	0.0	0.0	0.0	0.0	0.0	0.0	0.0	0.0	0.0	0.0	0.0	0.0	0.0
ENSMUSG00000065630	0.0	0.0	0.0	0.0	0.0	0.0	0.0	0.0	0.0	0.0	0.0	0.0	0.0	0.0	0.0	0.0	0.0	0.0	0.0	0.0	0.0	0.0	0.0	0.0	0.0	0.0	0.0	0.0	0.0	0.0	0.0	0.0	0.0	0.0	0.0	0.0	0.0	0.0	0.0	0.0	0.0	0.09055121831891293	0.0	0.0	0.0	0.0	0.0	0.0	0.0
ENSMUSG00000084675	0.0	0.0	0.0	0.0	0.0	0.0	0.0	0.0	0.0	0.0	0.0	0.0	0.0	0.0	0.0	0.0	0.0	0.0	0.0	0.0	0.0	0.0	0.0	0.0	0.0	0.0	0.0	0.0	0.0	0.0	0.0	0.0	0.0	0.0	0.0	0.0	0.0	0.0	0.0	0.0	0.0	0.0	0.0	0.0	0.0	0.0	0.0	0.0	0.0
ENSMUSG00000084652	0.0	0.0	0.0	0.0	0.0	0.0	0.0	0.0	0.0	0.0	0.0	0.0	0.0	0.0	0.0	0.0	0.0	0.0	0.0	0.0	0.0	0.0	0.0	0.0	0.0	0.0	0.0	0.0	0.0	0.0	0.0	0.0	0.0	0.0	0.0	0.0	0.0	0.0	0.0	0.0	0.0	0.0	0.0	0.0	0.0	0.0	0.0	0.0	0.0
ENSMUSG00000084659	0.0	0.0	0.0	0.46502873586014604	0.0	1.07928e+16	0.3729837562075584	0.5283485351033084	0.5667447007810511	0.1549296272604802	0.3745895879415267	0.0	0.5124180956488462	0.28283675707463474	0.0	0.0	0.25993720004585785	0.0	0.0	0.0	0.6564313983757081	0.15812496689377098	0.26678615798139427	0.0	0.0	0.0	0.3027834972285164	0.0	0.4912935178500382	0.27590241434681695	0.253290101515385	0.37071938042387664	0.0	1131301458933200	0.27801538741272835	0.9315391722440914	0.8052875926344396	0.0	0.30478740166200596	0.1631066747752736	0.0	0.14109143319458528	0.0	0.0	0.0	0.0	0.2828757428860837	0.0	0.0
ENSMUSG00000084425	0.0	0.0	0.0	0.0	0.0	0.0	0.0	0.0	0.0	0.0	0.0	0.0	0.0	0.0	0.0	0.0	0.0	0.0	0.0	0.0	0.0	0.0	0.0	0.0	0.0	0.0	0.0	0.0	0.0	0.0	0.0	0.0	0.0	0.0	0.0	0.0	0.0	0.0	0.0	0.0	0.0	0.0	0.0	0.0	0.0	0.0	0.0	0.0	0.0
ENSMUSG00000084583	0.0	0.0	0.14510112348175286	0.1765672021367442	0.34988960244775713	0.9220305946725896	0.4248556693225169	0.3009137352244008	0.3227817501137113	0.26471419757088666	0.2133424143243132	0.22843545958267253	0.14592038485364495	1.61086e+16	0.2270972695480757	0.3883312543980796	0.8882622200242563	0.15080498019971178	0.12963603648261934	0.7503965512972737	0.7477231822557734	0.5403475689879856	0.0	0.8714202194633132	1313251047966530	0.1530851606121429	0.5173386906288557	0.1591262950539272	0.9326985107086817	0.6285458975848016	0.14425793861141134	0.21113819017518803	0.16819224647723877	0.0	0.6333595580793282	0.0	1681682257466180	0.0	0.347175053548775	0.0	0.5275968560079162	0.16071342059250773	0.42675167444703865	0.18860925299420578	0.40849102566682804	0.614828047024493	0.48332411698416944	0.15729252037378716	0.0
ENSMUSG00000084555	0.0	0.0	0.0	0.0	0.0	0.0	0.0	0.0	0.0	0.0	0.0	0.0	0.0	0.0	0.0	0.0	0.0	0.0	0.0	0.0	0.0	0.0	0.0	0.0	0.0	0.1687288996527998	0.0	0.0	0.0	0.0	0.0	0.0	0.0	0.0	0.08726030407844759	0.0	0.0	0.0	0.0	0.0	0.0	0.0	0.0	0.0	0.0	0.0	0.0	0.0	0.0
ENSMUSG00000094377	2.93947e+16	1.80682e+16	2.22233e+16	1.80918e+16	4339880676075210	0.3314919518941929	1.14559e+16	5842025230999430	0.6962863466738629	2.28411e+16	1.84084e+16	2.21746e+16	0.0	3.12737e+16	2.93929e+16	3.62997e+16	0.6387028343983937	2.27716e+16	1.39822e+16	9226661595736620	4.4356e+16	2039812072929640	6063668247834260	1.50382e+16	2478761353036840	1.32091e+16	2.04595e+16	0.17162907537959288	4225124253510320	1.52535e+16	0.15559249093087937	0.6831828582097155	1.32427e+16	0.17373558119331378	1.62242e+16	0.3814874705380565	3792521091026000	1.32002e+16	0.37445309347046446	1.90369e+16	0.3793672631295017	1.04005e+16	1.07399e+16	2441142617325000	0.6608801236681182	1492055921261220	0.0	1.69651e+16	1166507742309040
ENSMUSG00000088096	0.0	0.0	0.0	0.0	0.0	0.0	0.0	0.0	0.0	0.0	0.0	0.0	0.0	0.0	0.0	0.0	0.0	0.0	0.0	0.0	0.0	0.0	0.0	0.0	0.0	0.0	0.0	0.0	0.0	0.0	0.0	0.0	0.0	0.0	0.0	0.0	0.0	0.0	0.0	0.0	0.0	0.0	0.0	0.0	0.0	0.0	0.0	0.0	0.0
ENSMUSG00000088250	0.0	0.2195791651820773	0.0	0.0	0.0	0.9064233059606838	0.0	0.0	0.7615631916745375	0.10409334331563513	0.2516773793982132	0.134741228113217	0.5164213620211028	0.38006189231904036	0.26790381016999554	0.0	0.0	0.0	0.15293001178809	0.0	0.44103984578367883	0.10624021213175239	0.17924694989374929	0.0	0.0	0.1805926504096373	0.0	0.18771930119642974	0.3300878323054944	0.0	0.3403585739112986	0.0	0.0	0.0	0.0	0.0	0.0	0.19777752991067113	0.819116141966641	0.4383491884585478	0.0	0.0	0.16781120531641364	0.22249997814160213	0.0	0.0	0.3801142795031749	0.0	0.539099088655147
ENSMUSG00000084435	0.0	0.0	0.0	0.0	0.0	0.0	0.0	0.0	0.0	0.0	0.0	0.0	0.0	0.0	0.0	0.0	0.0	0.0	0.0	0.0	0.0	0.0	0.0	0.0	0.0	0.0	0.0	0.0	0.0	0.0	0.0	0.0	0.0	0.0	0.0	0.0	0.0	0.0	0.0	0.0	0.0	0.0	0.0	0.0	0.0	0.0	0.0	0.0	0.0
ENSMUSG00000084515	0.0	0.0	0.0	0.0	0.0	0.0	0.0	0.0	0.0	0.0	0.0	0.0	0.0	0.0	0.0	0.0	0.0	0.0	0.0	0.0	0.0	0.0	0.0	0.0	0.0	0.0	0.0	0.0	0.0	0.0	0.0	0.0	0.0	0.0	0.0	0.0	0.0	0.0	0.0	0.0	0.0	0.0	0.0	0.0	0.0	0.0	0.0	0.0	0.0
ENSMUSG00000084557	0.0	0.0	0.0	0.0	0.0	0.0	0.0	0.0	0.0	0.0	0.0	0.0	0.0	0.0	0.0	0.0	0.0	0.0	0.0	0.0	0.0	0.0	0.0	0.0	0.0	0.0	0.0	0.0	0.0	0.0	0.0	0.0	0.0	0.0	0.0	0.0	0.0	0.0	0.0	0.0	0.0	0.0	0.0	0.0	0.0	0.0	0.0	0.0	0.0
ENSMUSG00000084731	0.0	0.0	0.0	0.0	0.0	0.0	0.0	0.0	0.0	0.0	0.0	0.0	0.0	0.0	0.0	0.0	0.0	0.0	0.0	0.0	0.0	0.0	0.0	0.0	0.0	0.0	0.0	0.0	0.0	0.0	0.0	0.0	0.0	0.0	0.0	0.0	0.0	0.0	0.0	0.0	0.0	0.0	0.0	0.0	0.0	0.0	0.0	0.0	0.0
ENSMUSG00000064582	0.0	0.0	0.15429767356158228	0.09387904057270555	0.0	0.0	0.0	0.0	0.0	0.09383061932676971	0.2268641166406429	0.0	0.0	0.3425910015270223	0.0	0.0	0.15742675495735053	0.0	0.13785240499208112	0.0	0.0	0.0	0.0	0.0	0.0	0.0	0.0	0.0	0.0	0.0	0.15340104739664162	0.0	0.0	0.0	0.0	0.0	0.3251395913923089	0.0	0.0	0.0	0.0	0.0	0.15126643859507707	0.0	0.0	0.0	0.1713191118887549	0.0	0.0
ENSMUSG00000064419	0.0	0.6245807365179088	0.4868948810165485	1.4812e+16	0.0	1718847157969880	2376044669174070	0.16828879266253524	1.44415e+16	0.5921754641956132	0.9545097648287789	1277546459147530	1.30572e+16	0.36035497938397903	1.27006e+16	0.0	2815023603459580	0.5060344891145884	0.0	0.6714659510867456	0.41817111303933996	0.906583143524287	0.3399053272059246	1169639583457420	1468895616614420	1369828696440500	1543074415505320	1.06791e+16	0.31297216692669094	0.1757600565468612	0.6454207031206848	3.30627e+16	0.564378427068068	2342213020532080	0.7969774439164882	0.0	0.1709993406581773	0.1875223987301178	2329930359371770	0.8312399425584314	1.96709e+16	0.3595218742143506	1.5911e+16	0.0	1142261942142420	1031544834452200	1.44162e+16	0.0	0.34076386838448797
ENSMUSG00000065811	0.0	0.0	0.0	0.0	0.0	0.0	0.0	0.0	0.0	0.0	0.0	0.0	0.0	0.0	0.0	0.0	0.0	0.0	0.0	0.0	0.0	0.0	0.0	0.0	0.0	0.0	0.0	0.0	0.0	0.0	0.0	0.0	0.0	0.0	0.0	0.0	0.0	0.0	0.0	0.0	0.0	0.0	0.0	0.0	0.0	0.0	0.0	0.0	0.0
ENSMUSG00000084469	0.0	0.0	0.0	0.0	0.0	0.0	0.0	0.0	0.0	0.0	0.0	0.0	0.0	0.19003094615952018	0.0	0.0	0.0	0.0	0.0	0.0	0.0	0.0	0.17924694989374929	0.0	0.0	0.0	0.0	0.0	0.0	0.0	0.0	0.0	0.1984142907661176	0.0	0.0	0.0	0.18035086710042136	0.0	0.0	0.10958729711463695	0.0	0.0	0.16781120531641364	0.0	0.0	0.0	0.0	0.0	0.0
ENSMUSG00000093137	0.0	0.0	0.0	0.0	0.0	0.0	0.0	0.0	0.0	0.0	0.0	0.12231827800348777	0.0	0.0	0.24320345887772646	0.0	0.0	0.0	0.0	0.0	0.0	0.09644501526854118	0.0	0.0	0.0	0.0	0.0	0.0	0.0	0.0	0.0	0.0	0.0	0.0	0.0	0.0	0.0	0.0	0.0	0.0	0.0	0.0	0.0	0.0	0.0	0.16460821826364974	0.0	0.0	0.0
ENSMUSG00000089416	0.0	0.0	0.0	0.0	0.0	0.0	0.0	0.0	0.0	0.42980477240004183	0.0	0.0	0.0	0.0	0.0	0.0	0.0	0.0	0.0	0.0	0.0	0.0	0.0	0.0	0.0	0.0	0.0	0.0	0.0	0.0	0.0	0.0	0.0	0.0	0.0	0.0	0.0	0.27220993364049356	0.0	0.07541491414340606	0.0	0.0	0.0	0.0	0.0	0.0	0.0	0.0	0.2473286141500316
ENSMUSG00000084581	0.0	0.0	0.0	0.158700282872907	0.0	0.0	0.3818643218315479	0.5409282621295776	0.0	0.0	0.0	0.0	0.0	0.0	0.0	0.0	0.0	0.0	0.0	0.0	0.0	0.0	0.0	0.0	0.0	0.0	0.0	0.2860484589659882	0.0	0.0	0.25932081821813224	0.37954603233873085	0.0	0.0	0.0	0.0	0.2748203689149278	0.0	0.0	0.16699016703182773	0.0	0.0	0.7671369385893195	0.0	0.0	0.0	0.0	0.0	0.27382810852324924
ENSMUSG00000088555	0.38139559910722753	0.33862811016031197	0.2639791523583697	2.08796e+16	0.954819216318277	1.957e+16	2705255677553610	1.09489e+16	2348917796008210	1.92635e+16	1164386911914620	2077937011866470	1.32735e+16	2.05142e+16	2.06576e+16	0.9419762154877112	1.616e+16	0.0	1.17922e+16	1911250975231850	0.680157834461577	425984850571653	0.5528580623228894	3170709714191810	3.58375e+16	0.5570086566851463	1.56864e+16	1.73697e+16	2.54526e+16	0.0	2.62445e+16	3.07295e+16	1529941519160420	0.8791439048336359	2304513090842850	1286945683742840	0.5562629153940706	0.610012622375082	1.26322e+16	185902306430613	0.9598448826168116	0.5847644942040643	0.7763795523072631	2.40193e+16	0.3715791859981388	0.83890694368101	0.5862003346554987	1430793408219380	1.93989e+16
ENSMUSG00000084493	0.0	0.0	0.0	0.0	0.0	0.0	0.0	0.3606188414197184	0.0	0.0	0.0	0.0	0.0	0.19304731038427447	0.0	0.0	0.0	0.0	0.15535747229266286	0.0	0.0	0.0	0.9104606978730123	0.0	0.0	0.0	0.0	0.0	0.0	0.0	0.0	0.0	0.0	0.0	0.0	0.0	0.0	0.0	0.0	0.0	0.0	0.0	0.0	0.0	0.24477041617337716	0.0	0.0	0.0	0.0
ENSMUSG00000092888	0.0	0.0	0.0	0.0	0.0	0.0	0.0	0.0	0.0	0.0	0.0	0.0	0.0	0.0	0.0	0.0	0.0	0.0	0.0	0.0	0.0	0.0	0.0	0.0	0.0	0.0	0.0	0.0	0.0	0.0	0.0	0.0	0.0	0.0	0.0	0.0	0.0	0.0	0.0	0.0	0.0	0.0	0.0	0.0	0.0	0.0	0.0	0.0	0.0
ENSMUSG00000084560	0.0	0.0	0.0	0.0	0.0	0.0	0.0	0.0	0.0	0.0	0.0	0.0	0.0	0.0	0.0	0.0	0.0	0.0	0.0	0.0	0.0	0.0	0.0	0.0	0.0	0.0	0.0	0.0	0.0	0.0	0.0	0.0	0.0	0.0	0.0	0.0	0.0	0.0	0.0	0.0	0.0	0.0	0.0	0.0	0.0	0.0	0.0	0.0	0.0
ENSMUSG00000096243	2.03502e+16	1003790469403780	1690220801243160	1.99962e+16	6415475782024230	0.3314919518941929	1603830151692500	7464810017388170	0.0	1.61791e+16	2070945293333860	0.8623438599245887	0.1573855579492885	1.2162e+16	0.9797625057645551	3769586962335640	0.6387028343983937	1301231543437510	1.9575e+16	8255434059343290	2.41942e+16	1.84554e+16	6883082875919970	2.06776e+16	2478761353036840	1.15579e+16	1.67396e+16	0.6865163015183715	2213160323267310	1.35586e+16	0.7779624546543968	2049548574629140	1.57824e+16	0.34747116238662756	1195466165874730	0.3814874705380565	3.13295e+16	1591261497795570	0.0	2.60505e+16	0.0	1560068132751550	1534273877178630	2441142617325000	1.32176e+16	1.82362e+16	0.3475330555457599	1.69651e+16	1.0515e+16
ENSMUSG00000098940	0.0	0.0	0.0	0.0	0.0	0.0	0.2916054821259093	0.0	0.22154565575986546	0.0	0.0	0.1567897927135616	0.0	0.22112691916744168	0.0	0.0	0.0	0.0	0.17795492280795927	0.0	0.0	0.4944998964677929	0.0	0.0	0.0	0.0	0.23672164328774917	0.0	0.12803406828819178	0.0	0.396053613278602	0.2898351519677581	0.0	0.2211180124278539	0.0	0.0	0.2098628271713994	0.0	0.0	0.12751976391521389	0.0	0.0	0.0	0.5178181309477287	0.0	0.0	0.0	0.2159197325131078	0.0
ENSMUSG00000088409	0.0	0.0	0.0	0.0	0.0	0.0	0.0	0.0	0.0	0.0	0.0	0.0	0.0	0.0	0.0	0.23269055323059532	0.0	0.0	0.0	0.0	0.0	0.0	0.0	0.31329631699752447	0.0	0.0	0.0	0.0	0.0	0.8474145583509377	0.0	0.0	0.0	0.0	0.0	0.0	0.0	0.0	0.0	0.0	0.0	0.0	0.0	0.0	0.0	0.0	0.0	0.0	0.0
ENSMUSG00000064606	0.0	0.20075809388075638	0.0	0.0	0.0	0.0	0.11455929654946435	0.16227847863887326	0.17407158666846573	0.0	0.0	0.0	0.0	0.17374257934584705	0.0	0.0	0.0	0.0	0.0	0.0	0.0	0.0	0.0	0.0	0.0	0.0	0.37199115373789154	0.0	0.0	0.0	0.0	0.22772761940323852	0.0	0.0	0.08539044041962372	0.0	0.16489222134895667	0.0	0.0	0.0	0.0	0.0	0.1534273877178639	0.0	0.0	0.0	0.0	0.0	0.0
ENSMUSG00000064664	0.0	0.0	0.0	0.0	0.0	0.0	0.0	0.0	0.0	0.0	0.0	0.0	0.0	0.0	0.0	0.0	0.0	0.0	0.0	0.0	0.0	0.0	0.0	0.0	0.0	0.0	0.0	0.0	0.0	0.0	0.0	0.0	0.0	0.0	0.0	0.0	0.0	0.0	0.0	0.1631066747752736	0.0	0.0	0.0	0.0	0.0	0.2698809159904025	0.0	0.0	0.0
ENSMUSG00000084428	0.0	0.0	0.0	0.0	0.0	0.0	0.0	0.0	0.0	0.0	0.0	0.0	0.0	0.0	0.0	0.0	0.0	0.0	0.0	0.0	0.0	0.0	0.0	0.0	0.0	0.0	0.0	0.0	0.0	0.0	0.0	0.0	0.0	0.0	0.1076996545833092	0.0	0.0	0.0	0.0	0.0	0.0	0.0	0.0	0.0	0.0	0.0	0.0	0.0	0.0
ENSMUSG00000084440	0.0	0.1813298912471348	0.0	0.34402125835675323	0.34086019335233114	0.4491181283727775	0.10347291301241943	0.14657410973833715	0.15722594924893676	0.0	0.6235104108962185	0.22254035094828098	0.5686187900103326	0.6277151253785441	0.2212366948500608	0.12610326755722587	0.4326696620118151	0.14691323877520307	0.2525811807596841	0.43861888740343863	0.0	0.0	0.0	0.8489319557352276	0.0	0.14913457582215206	0.335992009827773	0.15501981002027745	0.09086288717226514	0.15308133957307266	0.0	0.20568946268679608	0.49155540422057525	0.627689841730682	0.15425369882254608	0.0	0.14893490960550926	0.0	0.0	0.0904978969720873	0.0	0.0	0.41573872800969575	0.183741917433065	0.3979493217786519	0.0	0.3139008243639122	0.3064667171153788	0.4451915054700569
ENSMUSG00000084478	0.0	0.22484906514644715	0.0	0.0	0.0	0.0	0.3849192364062003	0.36350379215107614	0.1949601770686816	0.0	0.0	0.2759500351758684	0.3525436498064062	0.38918337773469736	0.0	0.15636805177096005	0.0	0.18217241608125181	0.46980099621301247	0.3625916135868426	0.0	0.10878997722291445	0.0	0.0	0.0	0.0	0.0	1153347386550860	0.33800994028082626	0.37964172214122016	0.1742635898425849	0.7651648011948814	0.20317623374450444	0.19458385093651143	0.09563729326997857	0.0	0.18467928791083146	0.0	0.6290811970303803	0.44886956898155295	0.0	0.19414181207574932	0.0	0.0	0.0	0.0	0.19461851110562556	0.0	0.1840124889276235
ENSMUSG00000084703	0.0	0.0	0.0	0.0	0.0	0.0	0.0	0.0	0.0	0.0	0.0	0.0	0.0	0.0	0.0	0.0	0.0	0.0	0.0	0.0	0.30681032750168963	0.0	0.0	0.0	0.0	0.12562966985018248	0.0	0.0	0.0	0.0	0.0	0.0	0.0	0.0	0.0	0.0	0.0	0.0	0.0	0.0	0.0	0.0	0.0	0.0	0.0	0.0	0.0	0.0	0.0
ENSMUSG00000084589	0.0	0.0	0.0	0.0	0.0	0.0	0.0	0.0	0.0	0.0	0.0	0.0	0.0	0.0	0.0	0.0	0.0	0.0	0.0	0.0	0.0	0.0	0.0	0.0	0.0	0.0	0.0	0.0	0.0	0.0	0.0	0.0	0.0	0.0	0.0	0.0	0.0	0.0	0.0	0.0	0.0	0.0	0.0	0.0	0.0	0.0	0.0	0.0	0.0
ENSMUSG00000084665	0.0	0.0	0.0	0.0	0.0	0.0	0.0	0.0	0.0	0.0	0.0	0.0	0.0	0.0	0.0	0.0	0.0	0.0	0.0	0.0	0.0	0.0	0.0	0.0	0.0	0.0	0.0	0.0	0.0	0.0	0.0	0.0	0.0	0.0	0.0	0.0	0.0	0.0	0.0	0.0	0.0	0.0	0.0	0.0	0.0	0.0	0.0	0.0	0.0
ENSMUSG00000084451	0.0	0.0	0.0	0.0	0.0	0.0	0.0	0.0	0.0	0.0	0.0	0.0	0.0	0.0	0.0	0.0	0.0	0.0	0.0	0.0	0.0	0.0	0.0	0.0	0.0	0.0	0.0	0.0	0.0	0.0	0.0	0.0	0.0	0.0	0.0	0.0	0.0	0.0	0.0	0.0	0.0	0.0	0.0	0.0	0.0	0.0	0.0	0.0	0.0
ENSMUSG00000084661	0.0	0.0	0.0	0.0	0.0	0.0	0.0	0.0	0.0	0.0	0.0	0.0	0.0	0.0	0.0	0.0	0.0	0.0	0.0	0.0	0.0	0.0	0.0	0.0	0.0	0.0	0.0	0.0	0.0	0.0	0.0	0.0	0.0	0.0	0.0	0.0	0.0	0.0	0.0	0.0	0.0	0.0	0.0	0.0	0.0	0.0	0.0	0.0	0.0
ENSMUSG00000065193	0.0	0.0	0.0	0.0	0.0	0.0	0.0	0.17611617836776947	0.0	0.0	0.0	0.0	0.0	0.0	0.0	0.0	0.0	0.0	0.0	0.0	0.0	0.0	0.0	0.0	0.0	0.0	0.0	0.0	0.0	0.0	0.0	0.0	0.0	0.0	0.0	0.0	0.0	0.0	0.0	0.0	0.0	0.0	0.0	0.0	0.0	0.0	0.0	0.0	0.0
ENSMUSG00000089470	0.0	0.0	0.0	0.0	0.0	0.0	0.0	0.0	0.0	0.0	0.0	0.0	0.0	0.0	0.0	0.0	0.0	0.0	0.0	0.0	0.0	0.0	0.0	0.0	0.0	0.0	0.0	0.0	0.0	0.0	0.0	0.0	0.0	0.0	0.0	0.0	0.0	0.0	0.0	0.0	0.0	0.0	0.0	0.0	0.0	0.0	0.0	0.0	0.0
ENSMUSG00000064587	0.0	0.0	0.0	0.0	0.0	0.15469624421729003	0.21384402022566681	0.0	0.0	0.08882631962934198	0.0	0.229958362646557	0.0	0.0	0.22861125134506285	0.0	0.0	0.0	0.0	0.0	0.0	0.0906583143524287	0.0	0.0	0.0	0.0	0.5207876152330482	0.16018713702095336	0.2816749502340219	0.0	0.0	0.42509155621937855	0.0	0.0	0.07969774439164881	0.0	0.15389940659235957	0.16877015885710603	0.3494895539057668	0.0	0.0	0.08089242169822888	0.2863977904066793	0.0	0.4112142991712736	0.15473172516783076	0.0	0.0	0.0
ENSMUSG00000095531	0.0	0.40151618776151277	0.15650192604103347	0.6665411880662093	0.0	0.49723792784128934	1.26015e+16	0.16227847863887326	0.8703579333423287	0.1903421134914471	0.9204201303706083	0.49276791995690794	1.57386e+16	0.3474851586916941	0.4898812528822776	0.0	0.6387028343983937	0.0	0.13982172506339657	0.6474850242622189	0.8064728608615842	0.5828034494084703	0.16388292561714218	0.9398889509925734	1.06233e+16	0.9906796822471533	1.11597e+16	0.34325815075918575	0.8047855720972055	0.0	0.46677747279263804	1.13864e+16	0.18140735155759324	0.5212067435799413	0.5123426425177423	0.5722312058070846	0.32978444269791335	0.36165034040808436	0.7489061869409289	0.5009705010954831	0.9484181578237543	0.26001135545859283	0.3068547754357278	0.0	0.22029337455603942	0.9947039475074833	1.91143e+16	0.1696512184031561	0.0
ENSMUSG00000084725	0.0	0.21455063468172436	0.0	0.0	0.0	0.0	0.0	0.17342738175146763	0.0	0.0	0.0	0.0	0.0	0.0	0.0	0.0	0.0	0.0	0.0	0.0	0.0	0.0	0.0	0.0	0.0	0.0	0.0	0.0	0.0	0.0	0.0	0.0	0.0	0.0	0.0	0.0	0.17622069457140407	0.0	0.0	0.0	0.0	0.0	0.0	0.0	0.0	0.0	0.0	0.0	0.0
[truncated: 79 more columns]

## Sheet: Mm RF00020 CAGE
	accessory_axillary_lymph_node_adult.CNhs10475.1063-29H9	adrenal_gland_adult.CNhs10508.49-24D7	adrenal_gland_embryo_E14.CNhs11038.406-44C5	adrenal_gland_embryo_E16.CNhs11004.1254-43D6	adrenal_gland_embryo_E17.CNhs11043.1263-45I1	adrenal_gland_embryo_E18.CNhs11026.1262-18F5	adrenal_gland_neonate_N00.CNhs11191.1311-23C1	adrenal_gland_neonate_N25.CNhs11223.1377-27I3	amnion_adult_pregnant_day17.5.CNhs10488.583-22A8	aorta_adult.CNhs10498.46-23H1	Astrocytes_donor1.CNhs11915.11710-123B9	bone_(os_femoris)_adult.CNhs10483.56-12G2	bone_(os_femoris)_neonate_N02.CNhs11227.1985-43F5	bone_(os_femoris)_neonate_N16.CNhs11225.1525-43A6	bone_(os_femoris)_neonate_N20.CNhs11195.1350-25C3	CD326+_enterocyte_pool1.CNhs13542.11848-124I3	CD326+_enterocyte_pool2.CNhs13197.11849-124I4	CD326++_enterocyte_isolated_from_mice_treated_with_RANKL_day03_pool2.CNhs13210.11853-124I8	CD41+_megakaryocyte_cancer_donor1.CNhs13079.11774-124A1	CD41+_megakaryocyte_cancer_donor2.CNhs13213.11776-124A3	CD41+_megakaryocyte_cancer_donor3.CNhs13506.11778-124A5	CD41+_megakaryocyte_control_donor1.CNhs13212.11775-124A2	CD41+_megakaryocyte_control_donor2.CNhs13214.11777-124A4	CD41+_megakaryocyte_control_donor3.CNhs13201.11779-124A6	CD4+CD25+_regulatory_T_cells_antiCD3_CD28_stimulation_06hr_pool1_(BalbcA).CNhs14158.11943-126A8	CD4+CD25+_regulatory_T_cells_antiCD3_CD28_stimulation_06hr_pool1_(C57BL_6J).CNhs14159.11944-126A9	CD4+CD25+_regulatory_T_cells_PMA_and_ionomycin_stimulation_02hr_pool1_(BalbcA).CNhs14160.11946-126B2	CD4+CD25+_regulatory_T_cells_PMA_and_ionomycin_stimulation_02hr_pool1_(C57BL_6J).CNhs14142.11945-126B1	CD4+CD25+_regulatory_T_cells_pool1_(C57BL_6J).CNhs13913.11814-124E5	CD4+CD25+_regulatory_T_cells_pool2_(Balb_cAJcl).CNhs13221.11818-124E9	CD4+CD25-CD44-_naive_conventional_T_cells_antiCD3_CD28_stimulation_06hr_pool1_(C57BL_6J).CNhs13218.11815-124E6	CD4+CD25-CD44-_naive_conventional_T_cells_antiCD3_CD28_stimulation_06hr_pool2_(Balb_cAJcl).CNhs13225.11819-124F1	CD4+CD25-CD44-_naive_conventional_T_cells_PMA_and_ionomycin_stimulation_02hr_pool1_(C57BL_6J).CNhs13219.11816-124E7	CD4+CD25-CD44-_naive_conventional_T_cells_PMA_and_ionomycin_stimulation_02hr_pool2_(Balb_cAJcl).CNhs13226.11820-124F2	CD4+CD25-CD44-_naive_conventional_T_cells_pool1_(C57BL_6J).CNhs13217.11813-124E4	CD4+CD25-CD44-_naive_conventional_T_cells_pool2_(Balb_cAJcl).CNhs13220.11817-124E8	cecum_adult.CNhs10467.37-13H4	cerebellar_granule_cells_embryo_E13_biol_rep2_(E13R2).CNhs14144.13533-145G5	cerebellar_granule_cells_embryo_E13_biol_rep3_(E13R3).CNhs14146.13534-145G6	cerebellar_granule_cells_embryo_E15_biol_rep1_(E15R1).CNhs14162.13535-145G7	cerebellar_granule_cells_embryo_E15_biol_rep2_(E15R2).CNhs14163.13536-145G8	cerebellar_granule_cells_embryo_E15_biol_rep3_(E15R3).CNhs14164.13537-145G9	cerebellar_granule_cells_embryo_E18_biol_rep1_(E18R1).CNhs14165.13538-145H1	cerebellar_granule_cells_embryo_E18_biol_rep2_(E18R2).CNhs14166.13539-145H2	cerebellar_granule_cells_embryo_E18_biol_rep3_(E13R3).CNhs14167.13540-145H3	cerebellum_adult.CNhs10494.15-8B2	cerebellum_embryo_E11_biol_rep1_(E11R1).CNhs12956.10114-102E6	cerebellum_embryo_E11_biol_rep2_(E11R2).CNhs13002.10126-102F9	cerebellum_embryo_E11_biol_rep3_(E11R3).CNhs13014.10138-102H3
ENSMUSG00000094668	0	0	0	0	0	1.25532e+16	0	0	0	0	0	0	0	0	0	0	0	0	0	0	0	0.27289749883820702	0	0	234033958006212	0.109184756000692	0	0	0.68012737855981897	0.43597875095681199	0.29697417978497997	0.27110800997885198	0.43865372637662903	0	0.65780070354345799	0.60954356586592595	0	0	0	0	0	0	0	0.113262243967234	0	0	0	0	0
ENSMUSG00000094131	0	0	0.476088045565917	0	0	0	0	0	0	0	0	0	0	0	1.4754e+16	0	0	0.59511548051594498	0.19639057743649599	0	0.29249186217573803	0.27289749883820702	0.234725181721402	0	0.23403395800621299	545923780003459	830230362052179	0.45032182099974599	1.36025e+16	610370251339537	1.1879e+16	271108009978852	1.09663e+16	0.81448515996470106	1.09633e+16	325089901795161	0	0	0	0	0	0	0	0	0	0	0	0.10590714970182701	0
ENSMUSG00000096766	0	0	0	0	0	0	0	0	0	0	0	0	0	0	0	0	0	0	0	0	0	0	0	0	0	0	0	0	0	0	0	0	0	0	0	0	0	0	0	0	0	0	0	0	0	0	0	0	0
ENSMUSG00000065042	0	0	0	0	0	0	0	0	0	0	0	0	0	0	0	0	0	0	0	0	0	0	0	0	0	0	0	0	0.17003184463995499	0.43597875095681199	0	0	0	0	0	0.20318118862197501	0	0	0	0	0	0	0	0	0	0	0	0	0.115739795826758
ENSMUSG00000070263	0	0	0	0	0	0	0	0	0	0	0	0	0	0	0	0	0	0	0	0	0	0	0	0	0	0	0	0	0	0	0.29697417978497997	0	0	0	0	0	0	0	0	0	0	0	0	0	0	0	0	0	0
ENSMUSG00000095676	0	0	0	0	0	0	0	0	0	0	0	0	0	0	0	0	0	0.59511548051594498	0	0	0	0	0	0	234033958006212	0	0	0	0	0	0.59394835956995995	0.27110800997885198	0	0	0	0	0	0	0	0	0	0	0	0	0	0	0	0	0
ENSMUSG00000094405	0	0	0	0	0	0	0	0	0	0	0	0	0	0	0	0	0	0	0	0	0	0	0	0	0	0	0	0	0	0	0	0	0	0	0	0.20318118862197501	0	0	0	0	0	0	0	0	0	0	0	0	0.115739795826758
ENSMUSG00000096280	0	0	0	0	0	0	0	0	0	0	0	0	0	0	0	0	0	0	0	0	0	0	0	0	0	0	0	0	0	0	0	0.27110800997885198	0	0	0	0	0	0	0	0	0	0	0.13488977501629201	0	0	0	0	0.10590714970182701	0.231479591653517
ENSMUSG00000095738	0	0	0	0	0	0	0.37682384295398702	0	0	0	0	0	0	0	0	0	0	0	0	0	0	0	0	0	0	0	0	0	0	0	0	0.27110800997885198	0	0	0	0	0	0	0	0	0	0	0	0	0	0	0	0	0
ENSMUSG00000095892	0.224773347998243	0	0	0	0	0	0	0	0	0	0	0	0	0	0	0	0	0	0	0	0	0	0	0	468067916012427	0	0	0	0.51009553391986395	0	0	0.27110800997885198	0.21932686318831501	0.20362128999117499	0	0	0	0	0	0	0	0	0	0	0	0	0	0	0
[truncated: 917 more columns]

## Sheet: Mm RF00020 RNAseq
Gene	ENCFF834WRE	ENCFF810MMJ	ENCFF867HND	ENCFF646JUX	ENCFF167NXN	ENCFF959ZAX	ENCFF479HKB	ENCFF638TAT	ENCFF744XBD	ENCFF241GLU	ENCFF262CIY	ENCFF599OTY	ENCFF099UUS	ENCFF671GFL	ENCFF771GDS	ENCFF798JOI	ENCFF676BDY	ENCFF739QUZ	ENCFF327YJQ	ENCFF503BOB	ENCFF781WVF	ENCFF576MIX	ENCFF453JXA	ENCFF910RNP	ENCFF249ZZI	ENCFF956HCY	ENCFF251LNG	ENCFF913XMQ	ENCFF500GLW	ENCFF143NRY	ENCFF059FUK	ENCFF237SXT	ENCFF421QJA	ENCFF786VDJ	ENCFF136TII	ENCFF642EVR	ENCFF063LXW	ENCFF093YSD	ENCFF282QML	ENCFF874AXO	ENCFF405TRT	ENCFF985XAR	ENCFF070OPW	ENCFF300QQW	ENCFF360NRX	ENCFF635VBU	ENCFF839UKS	ENCFF367OPA	ENCFF060NTC
ENSMUSG00000094131	0.0	0.0	0.0	0.0	0.0	0.20177770984863916	0.13946349145152181	0.0	0.0	0.0	0.0	0.0	0.3831996193547893	0.0	0.0	0.0	0.0	0.0	0.0	0.0	0.0	0.0	0.0	0.0	0.0	0.20100747176029193	0.0	0.0	0.12246736966696606	0.0	0.0	0.0	0.0	0.0	0.10395357964128105	0.0	0.0	0.0	0.0	0.0	0.0	0.0	0.0	0.0	0.0	0.0	0.0	0.0	0.0
ENSMUSG00000096766	0.0	0.0	0.0	0.0	0.0	0.0	0.0	0.19585333628829535	0.4201727954066414	0.0	0.0	0.0	0.0	0.20968931990016024	0.0	0.0	0.0	0.0	0.0	0.19536186076877296	0.0	0.11723057890400262	0.0	0.0	0.0	0.0	0.0	0.0	0.12141161648018185	0.20454834167091604	0.375568081557295	0.0	0.0	0.0	0.0	0.0	0.0	0.0	0.0	0.0	0.0	0.10460226943736495	0.18517098517673228	0.0	0.0	0.0	0.0	0.0	0.0
ENSMUSG00000094668	0.0	0.0	0.0	0.11592020662021031	0.22971013030265797	0.0	0.27892698290304363	0.0	0.0	0.0	0.0	0.0	0.19159980967739465	1.26908e+16	0.0	0.0	0.5831634574941856	0.0	0.0	0.19706065955806662	0.0	0.0	0.1995096485773905	0.0	0.0	0.20100747176029193	0.0	0.20893974394037396	0.48986947866786423	0.6189810687085111	0.18941694548107052	0.2772336236213338	0.4416874646619662	0.8460167432022236	0.2079071592825621	0.0	1.80665e+16	0.22013498981361654	0.0	0.6098771317684143	0.23091920364404453	0.527559271944971	0.0	0.0	0.5363664771799221	0.20182398934934445	0.0	0.41306383611203235	0.4000271498426598
ENSMUSG00000096280	0.0	0.0	0.0	0.0	0.0	0.0	0.0	0.0	0.0	0.0	0.2801278657649678	0.1499728452042763	0.3831996193547893	0.2115127052905964	0.0	0.0	0.0	0.0	0.17021775225109148	0.0	0.0	0.0	0.0	0.22884252719819181	0.0	0.0	0.22642939792741223	0.0	0.12246736966696606	0.0	0.0	0.0	0.0	0.0	0.0	0.0	0.2007383564248168	0.0	0.22792796993854358	0.0	0.0	0.10551185438899419	0.0	0.0	0.0	0.0	0.0	0.20653191805601617	0.0
ENSMUSG00000065042	0.0	0.0	0.0	0.0	0.0	0.0	0.0	0.0	0.0	0.0	0.0	0.0	0.0	0.0	0.0	0.0	0.0	0.0	0.0	0.0	0.0	0.0	0.0	0.0	0.0	0.0	0.0	0.0	0.0	0.0	0.0	0.0	0.0	0.0	0.0	0.0	0.0	0.0	0.0	0.0	0.0	0.0	0.0	0.0	0.0	0.0	0.0	0.0	0.0
ENSMUSG00000095676	0.27526812805130335	0.24440115776787733	0.19052408387604072	0.0	0.22971013030265797	0.0	0.27892698290304363	0.5926692263332765	0.0	0.0	0.0	0.5998913808171052	0.3831996193547893	0.2115127052905964	0.5963771774219032	0.0	0.0	0.19801349574049112	0.0	0.19706065955806662	0.0	0.0	0.399019297154781	0.0	0.0	0.0	0.0	0.6268192318211218	0.24493473933393212	0.20632702290283703	0.0	0.5544672472426676	0.4416874646619662	0.0	0.2079071592825621	0.0	0.4014767128496336	0.4402699796272331	0.22792796993854358	0.0	0.0	0.6330711263339651	0.0	0.0	0.0	0.0	0.4230837197948382	0.20653191805601617	0.2000135749213299
ENSMUSG00000095738	0.27526812805130335	0.0	0.0	0.0	0.0	0.0	0.13946349145152181	0.0	0.0	0.0	0.2801278657649678	0.0	0.19159980967739465	0.2115127052905964	0.0	0.33993054732817407	0.0	0.19801349574049112	0.0	0.0	0.0	0.0	0.0	0.0	0.0	0.0	0.0	0.20893974394037396	0.0	0.0	0.0	0.2772336236213338	0.0	0.0	0.10395357964128105	0.0	0.0	0.0	0.0	0.0	0.0	0.21102370877798837	0.0	0.2476521495836963	0.0	0.0	0.2115418598974191	0.0	0.0
ENSMUSG00000095892	0.27526812805130335	0.0	0.19052408387604072	0.0	0.0	0.6053331295459176	0.27892698290304363	0.0	0.0	0.11586041690783737	0.0	0.1499728452042763	0.0	0.8460508211623856	0.2981885887109516	0.33993054732817407	0.388775638329457	0.19801349574049112	0.34043550450218296	0.19706065955806662	0.0	0.0	0.798038594309562	0.0	0.0	0.20100747176029193	0.0	0.20893974394037396	0.24493473933393212	0.0	0.0	0.5544672472426676	0.2208437323309831	0.0	0.0	0.0	1204430138548900	0.0	0.22792796993854358	0.24395085270736572	0.0	0.6330711263339651	0.0	0.2476521495836963	0.0	0.0	0.0	0.0	0.0
ENSMUSG00000070263	0.0	0.0	0.0	0.0	0.0	0.0	0.0	0.0	0.2100863977033207	0.0	0.0	0.0	0.0	0.0	0.0	0.0	0.0	0.0	0.0	0.0	0.0	0.0	0.0	0.22686974679131083	0.0	0.19927464872787565	0.0	0.0	0.0	0.0	0.0	0.0	0.0	0.0	0.0	0.0	0.0	0.0	0.0	0.0	0.0	0.0	0.0	0.0	0.0	0.0	0.0	0.0	0.0
ENSMUSG00000094405	0.27526812805130335	0.0	0.0	0.0	0.0	0.0	0.27892698290304363	0.1975564087777588	0.21191323594421912	0.0	0.0	0.0	0.0	0.0	0.0	0.0	0.1943878191647285	0.0	0.0	0.19706065955806662	0.0	0.0	0.399019297154781	0.22884252719819181	0.0	0.40201494352058387	0.0	0.20893974394037396	0.12246736966696606	0.0	0.18941694548107052	0.2772336236213338	0.0	0.2115041858005559	0.2079071592825621	0.0	0.4014767128496336	0.0	0.0	0.0	0.0	0.0	0.18678116765652994	0.0	0.26818323858996107	0.20182398934934445	0.4230837197948382	0.0	0.0
ENSMUSG00000065658	0.27526812805130335	0.0	0.0	0.0	0.0	0.4035554196972783	0.13946349145152181	0.1975564087777588	0.0	0.0	0.8403835972949032	0.2999456904085526	0.19159980967739465	0.4230254105811928	0.5963771774219032	0.509895820992261	0.1943878191647285	0.0	0.0	0.19706065955806662	0.0	0.0	0.1995096485773905	0.0	0.0	0.0	0.0	0.0	0.0	0.20632702290283703	0.0	0.0	0.0	0.0	0.0	0.0	0.0	0.0	0.0	0.12197542635368286	0.0	0.0	0.0	0.0	0.0	0.0	0.2115418598974191	0.0	0.0
[truncated: 79 more columns]

[truncated: 2 more sheets: Mm RF00026 CAGE, Mm RF00026 RNAseq]
